# Supplementary material for: Effects of global change drivers on the expression of pathogenicity and stress genes in dryland soil fungi
Source: mSphere. 2024 Oct 30;9(11):e00658-24. doi: 10.1128/msphere.00658-24 (PMC11580470; doi:10.1128/msphere.00658-24)
Supplement: Table S2 — Transcripts for pathogenicity in interspace samples. [file msphere.00658-24-s0002.xlsx]

## Sheet: Sheet1
Supplementary Table 2. Transcripts for pathogenicity in interspace samples.
query_name	target_name	301C	306C	327Di	329Di	314Dr	320Dr	332DxD	339DxD	description_of_target	transcripts
TRINITY_DN763708_c0_g1	Hema_stalk	0	3	1	0	1	2	0	2	Influenza C hemagglutinin stalk	Agglutinin
TRINITY_DN776704_c0_g1	HA1	0	0	0	0	5	0	4	0	Hemagglutinin I	Agglutinin
TRINITY_DN114724_c0_g1	DUF637	5	0	0	10	0	0	5	0	Possible hemagglutinin (DUF637)	Agglutinin
TRINITY_DN158921_c0_g1	Fil_haemagg	0	3	0	4	1	0	7	5	Haemagglutinin repeat	Agglutinin
TRINITY_DN1392007_c0_g1	HA1	0	11	0	0	0	0	0	0	Hemagglutinin I	Agglutinin
TRINITY_DN270680_c0_g1	Candida_ALS	0	0	0	6	0	0	0	8	Candida agglutinin-like (ALS)	Agglutinin
TRINITY_DN714262_c0_g1	NLBH	0	0	0	0	0	6	2	0	Neuraminyllactose-binding hemagglutinin precursor (NLBH)	Agglutinin
TRINITY_DN1125028_c0_g1	Hemagglutinin	2	32	0	0	0	0	0	0	Haemagglutinin	Agglutinin
TRINITY_DN1151104_c0_g1	Fil_haemagg	0	0	0	0	0	0	0	0	Haemagglutinin repeat	Agglutinin
TRINITY_DN179181_c0_g1	Fil_haemagg	0	0	0	4	2	0	1	0	Haemagglutinin repeat	Agglutinin
TRINITY_DN409063_c0_g1	AGA2	7	0	4	6	0	4	0	1	A-agglutinin-binding subunit Aga2	Agglutinin
TRINITY_DN1294481_c0_g1	Candida_ALS	0	0	0	13	0	5	0	0	Candida agglutinin-like (ALS)	Agglutinin
TRINITY_DN901310_c0_g1	Fil_haemagg	7	0	51	0	0	0	0	0	Haemagglutinin repeat	Agglutinin
TRINITY_DN576003_c0_g1	Fil_haemagg	0	0	0	0	0	0	0	4	Haemagglutinin repeat	Agglutinin
TRINITY_DN681598_c0_g1	Fil_haemagg_2	0	4	0	0	0	0	0	6	Hemagglutinin repeat	Agglutinin
TRINITY_DN392083_c0_g1	Flocculin	0	1	0	0	1	0	4	6	Flocculin repeat	Flocculin
TRINITY_DN196447_c0_g1	Flocculin_t3	0	0	0	0	0	0	4	0	Flocculin type 3 repeat	Flocculin
TRINITY_DN941057_c0_g1	Peptidase_M4	0	0	0	0	0	0	4	0	Thermolysin metallopeptidase catalytic domain	Metallo
TRINITY_DN33837_c0_g1	Metallophos_C	15	4	14	22	2	10	14	7	Iron/zinc purple acid phosphatase-like protein C	Metallo
TRINITY_DN278668_c0_g1	Peptidase_M24	53	0	66	62	0	0	1	1	Metallopeptidase family M24	Metallo
TRINITY_DN23346_c0_g1	Zn_peptidase_2	0	0	0	0	2	0	0	49	Putative neutral zinc metallopeptidase	Metallo
TRINITY_DN74394_c1_g1	Zincin_2	0	0	0	0	3	0	22	0	Zincin-like metallopeptidase	Metallo
TRINITY_DN281577_c0_g1	Metallophos	0	17	3	0	20	0	0	0	Calcineurin-like phosphoesterase	Metallo
TRINITY_DN453402_c0_g1	DRMBL	7	0	2	1	0	0	0	0	DNA repair metallo-beta-lactamase	Metallo
TRINITY_DN49651_c0_g3	Zn_peptidase_2	1	0	0	1	0	4	3	0	Putative neutral zinc metallopeptidase	Metallo
TRINITY_DN105842_c0_g1	RMMBL	10	6	0	0	0	0	1	0	Zn-dependent metallo-hydrolase RNA specificity domain	Metallo
TRINITY_DN28338_c0_g1	Metallophos	9	7	0	3	0	2	0	13	Calcineurin-like phosphoesterase	Metallo
TRINITY_DN74848_c0_g1	Peptidase_M24	7	0	0	0	0	5	0	1	Metallopeptidase family M24	Metallo
TRINITY_DN108976_c0_g1	Peptidase_M24	0	0	0	0	0	5	0	0	Metallopeptidase family M24	Metallo
TRINITY_DN313565_c0_g1	Metalloenzyme	0	0	0	0	11	10	0	2	Metalloenzyme superfamily	Metallo
TRINITY_DN640850_c0_g1	Metallophos	0	23	0	0	0	0	0	0	Calcineurin-like phosphoesterase	Metallo
TRINITY_DN358013_c0_g1	Peptidase_M26_C	0	0	0	0	0	0	0	7	M26 IgA1-specific Metallo-endopeptidase C-terminal region	Metallo
TRINITY_DN112676_c1_g1	Metallophos	0	0	0	0	0	0	6	0	Calcineurin-like phosphoesterase	Metallo
TRINITY_DN884883_c0_g1	Metallophos	12	0	0	0	1	0	5	0	Calcineurin-like phosphoesterase	Metallo
TRINITY_DN118153_c0_g2	Metallophos_C	0	0	0	0	0	8	0	8	Iron/zinc purple acid phosphatase-like protein C	Metallo
TRINITY_DN88625_c0_g1	Reprolysin_5	0	16	0	0	9	0	0	0	Metallo-peptidase family M12	Metallo
TRINITY_DN9935_c0_g4	Metallophos	2	0	9	8	0	11	0	5	Calcineurin-like phosphoesterase	Metallo
TRINITY_DN1179505_c0_g1	Peptidase_M24	0	0	1	0	0	7	1	0	Metallopeptidase family M24	Metallo
TRINITY_DN51077_c0_g1	Metallophos	12	7	0	0	1	0	0	14	Calcineurin-like phosphoesterase	Metallo
TRINITY_DN151577_c0_g1	Lactamase_B	7	5	0	1	0	0	0	1	Metallo-beta-lactamase superfamily	Metallo
TRINITY_DN1368897_c0_g1	Peptidase_M24	0	0	1	0	0	0	0	0	Metallopeptidase family M24	Metallo
TRINITY_DN331348_c0_g1	Lactamase_B	0	0	0	0	2	0	1	0	Metallo-beta-lactamase superfamily	Metallo
TRINITY_DN1043838_c0_g1	Peptidase_M24	0	0	0	0	0	0	10	0	Metallopeptidase family M24	Metallo
TRINITY_DN67193_c0_g1	Peptidase_M24	4	0	20	0	6	8	0	3	Metallopeptidase family M24	Metallo
TRINITY_DN1339286_c0_g1	Peptidase_M29	0	15	0	0	0	0	0	0	Thermophilic metalloprotease (M29)	Metallo
TRINITY_DN329098_c0_g1	Peptidase_M24	0	0	0	0	0	0	4	0	Metallopeptidase family M24	Metallo
TRINITY_DN488978_c0_g1	Metalloenzyme	0	0	1	0	15	0	0	0	Metalloenzyme superfamily	Metallo
TRINITY_DN364905_c0_g1	Peptidase_M24	14	0	3	11	1	7	5	3	Metallopeptidase family M24	Metallo
TRINITY_DN110611_c0_g1	Metallophos	0	14	0	5	1	0	0	4	Calcineurin-like phosphoesterase	Metallo
TRINITY_DN45771_c0_g2	Metallophos	33	0	0	12	4	20	22	5	Calcineurin-like phosphoesterase	Metallo
TRINITY_DN104820_c1_g2	Metallophos	0	0	0	16	0	0	0	56	Calcineurin-like phosphoesterase	Metallo
TRINITY_DN1414525_c0_g1	Lactamase_B	0	0	0	0	0	3	7	0	Metallo-beta-lactamase superfamily	Metallo
TRINITY_DN293875_c0_g1	Metalloenzyme	0	0	28	20	0	6	0	8	Metalloenzyme superfamily	Metallo
TRINITY_DN111556_c0_g1	Metallophos	0	0	0	0	2	0	0	0	Calcineurin-like phosphoesterase	Metallo
TRINITY_DN804245_c0_g1	Peptidase_M24	0	0	0	0	0	0	0	0	Metallopeptidase family M24	Metallo
TRINITY_DN358788_c0_g1	Lactamase_B	4	5	0	3	0	0	8	0	Metallo-beta-lactamase superfamily	Metallo
TRINITY_DN1150509_c0_g1	Metallophos	11	0	0	0	0	0	0	9	Calcineurin-like phosphoesterase	Metallo
TRINITY_DN1315056_c0_g1	TIMP	0	0	0	0	7	0	4	0	Tissue inhibitor of metalloproteinase	Metallo
TRINITY_DN265743_c0_g1	Peptidase_M24	2	5	0	0	1	0	0	0	Metallopeptidase family M24	Metallo
TRINITY_DN86108_c1_g2	Lactamase_B	0	6	0	2	3	1	4	6	Metallo-beta-lactamase superfamily	Metallo
TRINITY_DN295316_c0_g1	Metallophos	0	0	0	0	0	2	0	2	Calcineurin-like phosphoesterase	Metallo
TRINITY_DN10358_c0_g1	Metallophos	0	0	31.2	19	0	14.73	0	5	Calcineurin-like phosphoesterase	Metallo
TRINITY_DN14666_c1_g1	Metallophos	0	0	0	0	0	13	0	0	Calcineurin-like phosphoesterase	Metallo
TRINITY_DN499317_c0_g1	Lactamase_B	0	0	0	0	0	3	0	0	Metallo-beta-lactamase superfamily	Metallo
TRINITY_DN827509_c0_g1	Peptidase_M24	0	28	26	1	4	0	0	0	Metallopeptidase family M24	Metallo
TRINITY_DN64552_c2_g1	Metallophos_2	0	0	0	0	2	6	0	4	Calcineurin-like phosphoesterase superfamily domain	Metallo
TRINITY_DN271903_c0_g1	Metallophos	0	0	5	4	0	11	0	5	Calcineurin-like phosphoesterase	Metallo
TRINITY_DN1373215_c0_g1	Lactamase_B	11	0	0	0	0	7	8	1	Metallo-beta-lactamase superfamily	Metallo
TRINITY_DN256548_c0_g1	Aspzincin_M35	0	0	0	28	0	12	0	0	Lysine-specific metallo-endopeptidase	Metallo
TRINITY_DN369137_c0_g1	Metallophos	0	0	0	0	0	0	0	0	Calcineurin-like phosphoesterase	Metallo
TRINITY_DN70543_c0_g1	Metallothio_Pro	0	0	0	0	1	4	17	1	Prokaryotic metallothionein	Metallo
TRINITY_DN74468_c0_g1	Metallophos	8	10	0	0	4	0	0	11	Calcineurin-like phosphoesterase	Metallo
TRINITY_DN1126067_c0_g1	Peptidase_M18	0	0	0	0	0	0	0	0	Aminopeptidase I zinc metalloprotease (M18)	Metallo
TRINITY_DN1377164_c0_g1	Metallophos	0	0	0	0	17	0	0	0	Calcineurin-like phosphoesterase	Metallo
TRINITY_DN736859_c0_g1	Peptidase_M18	45	0	111	232	0	3	1	8	Aminopeptidase I zinc metalloprotease (M18)	Metallo
TRINITY_DN44882_c0_g1	Metallophos_C	0	0	56	0	45	0	1	0	Iron/zinc purple acid phosphatase-like protein C	Metallo
TRINITY_DN515642_c0_g1	Metallophos	0	12	0	0	0	0	0	1	Calcineurin-like phosphoesterase	Metallo
TRINITY_DN116596_c0_g1	Metallophos	0	0	0	0	1	12	0	2	Calcineurin-like phosphoesterase	Metallo
TRINITY_DN39088_c0_g1	Lactamase_B_6	2	0	0	0	0	0	0	1	Metallo-beta-lactamase superfamily domain	Metallo
TRINITY_DN24355_c0_g1	Metallophos	0	0	17	4	8	20	0	8	Calcineurin-like phosphoesterase	Metallo
TRINITY_DN1078334_c0_g1	Metallophos_2	0	0	0	6	0	0	0	2	Calcineurin-like phosphoesterase superfamily domain	Metallo
TRINITY_DN98454_c1_g1	Metallophos	14	20	0	2	4	0	0	47	Calcineurin-like phosphoesterase	Metallo
TRINITY_DN30660_c0_g3	Metallophos	0	0	0	0	0	1	1	0	Calcineurin-like phosphoesterase	Metallo
TRINITY_DN98379_c0_g1	Metallophos	0	8	8	0	23	7	0	1	Calcineurin-like phosphoesterase	Metallo
TRINITY_DN51475_c0_g1	Lactamase_B	0	4	3	0	0	0	4	0	Metallo-beta-lactamase superfamily	Metallo
TRINITY_DN69534_c0_g1	Zincin_2	0	4	10	0	3	12	5	0	Zincin-like metallopeptidase	Metallo
TRINITY_DN88636_c0_g1	Metallophos	0	38	0	0	0	0	0	0	Calcineurin-like phosphoesterase	Metallo
TRINITY_DN88848_c0_g1	Peptidase_M35	69	14	0	13	9	6	1	39	Deuterolysin metalloprotease (M35) family	Metallo
TRINITY_DN680995_c0_g1	Metallophos	0	0	0	0	5	0	0	2	Calcineurin-like phosphoesterase	Metallo
TRINITY_DN1169998_c0_g1	Peptidase_M36	0	0	0	0	0	0	0	0	Fungalysin metallopeptidase (M36)	Metallo
TRINITY_DN12909_c1_g1	Reprolysin_4	7	1	1	3	6	3	0	13	Metallo-peptidase family M12B Reprolysin-like	Metallo
TRINITY_DN1367033_c0_g1	Metallophos	0	17	7	0	5	0	0	0	Calcineurin-like phosphoesterase	Metallo
TRINITY_DN1298667_c0_g1	Lactamase_B	0	0	0	0	0	11	1	0	Metallo-beta-lactamase superfamily	Metallo
TRINITY_DN117459_c0_g1	Peptidase_M73	22	0	0	72	13	5	8	98	Camelysin metallo-endopeptidase	Metallo
TRINITY_DN784065_c0_g1	Metallophos	0	0	0	0	0	3	0	7	Calcineurin-like phosphoesterase	Metallo
TRINITY_DN162979_c0_g1	Metallophos	0	0	0	4	0	0	0	6	Calcineurin-like phosphoesterase	Metallo
TRINITY_DN4475_c0_g3	Metallophos	0	0	0	0	284	35	7	26.93	Calcineurin-like phosphoesterase	Metallo
TRINITY_DN179446_c0_g1	Metallophos	3	0	0	11	5	0	0	2	Calcineurin-like phosphoesterase	Metallo
TRINITY_DN664248_c0_g1	Peptidase_M24	0	0	0	0	0	4	0	0	Metallopeptidase family M24	Metallo
TRINITY_DN166263_c0_g1	Metallophos	4	9	1	17	0	9	14	4	Calcineurin-like phosphoesterase	Metallo
TRINITY_DN956339_c0_g1	Zn_peptidase_2	0	0	0	0	0	0	10	0	Putative neutral zinc metallopeptidase	Metallo
TRINITY_DN27374_c0_g1	Metallothio	0	51	0	0	0	0	0	0	Metallothionein	Metallo
TRINITY_DN188028_c0_g1	Metallophos	0	6	0	0	0	0	9	0	Calcineurin-like phosphoesterase	Metallo
TRINITY_DN1413811_c0_g1	Peptidase_M24	0	0	0	0	0	0	0	6	Metallopeptidase family M24	Metallo
TRINITY_DN520843_c0_g1	Peptidase_M18	0	0	0	0	1	3	4	0	Aminopeptidase I zinc metalloprotease (M18)	Metallo
TRINITY_DN1214035_c0_g1	Metallophos	0	0	0	5	0	0	0	3	Calcineurin-like phosphoesterase	Metallo
TRINITY_DN82095_c0_g1	Metallophos	30	0	0	47	0	0	0	0	Calcineurin-like phosphoesterase	Metallo
TRINITY_DN597774_c0_g1	Metallophos	9	0	6	14	0	0	0	2	Calcineurin-like phosphoesterase	Metallo
TRINITY_DN566988_c0_g1	Peptidase_M24	0	0	0	0	2	0	4	0	Metallopeptidase family M24	Metallo
TRINITY_DN1314516_c0_g1	Metallophos	0	0	0	0	0	0	20	0	Calcineurin-like phosphoesterase	Metallo
TRINITY_DN1327336_c0_g1	DRMBL	0	0	0	0	47	0	0	0	DNA repair metallo-beta-lactamase	Metallo
TRINITY_DN824873_c0_g1	Metallophos	0	0	0	13	0	0	0	0	Calcineurin-like phosphoesterase	Metallo
TRINITY_DN157199_c0_g1	Metallophos	0	0	0	0	0	0	0	15	Calcineurin-like phosphoesterase	Metallo
TRINITY_DN920720_c0_g1	Peptidase_M24	0	0	0	0	0	6	6	0	Metallopeptidase family M24	Metallo
TRINITY_DN67491_c0_g1	Metallophos_C	42	29	57	86	7	46	9	56	Iron/zinc purple acid phosphatase-like protein C	Metallo
TRINITY_DN68498_c0_g1	Aspzincin_M35	3	0	56	0	0	27	0	0	Lysine-specific metallo-endopeptidase	Metallo
TRINITY_DN89903_c0_g1	Peptidase_M24	0	0	0	0	0	0	0	23	Metallopeptidase family M24	Metallo
TRINITY_DN83978_c0_g2	Metallophos	4	0	0	0	3	0	1	0	Calcineurin-like phosphoesterase	Metallo
TRINITY_DN320676_c0_g1	Metallophos	0	0	0	0	13	0	0	0	Calcineurin-like phosphoesterase	Metallo
TRINITY_DN130566_c0_g1	PrsW-protease	0	0	0	0	2	0	27	0	PrsW family intramembrane metalloprotease	Metallo
TRINITY_DN33039_c0_g1	ACI44	5	30	7	0	0	0	0	0	Metallo-carboxypeptidase inhibitor	Metallo
TRINITY_DN54205_c0_g1	Lactamase_B	8	13	0	7	4	12	10	11	Metallo-beta-lactamase superfamily	Metallo
TRINITY_DN15468_c1_g2	Metallophos	13.57	6.87	22	12	1.15	10	3.33	20.94	Calcineurin-like phosphoesterase	Metallo
TRINITY_DN28794_c0_g2	Metallophos	6	3	37.87	3	1	30	0	7	Calcineurin-like phosphoesterase	Metallo
TRINITY_DN13390_c0_g1	Metallophos	8	2	0	1	6	0	0	11	Calcineurin-like phosphoesterase	Metallo
TRINITY_DN47926_c1_g2	Peptidase_M24	4	5	5	2	18	4	6	1	Metallopeptidase family M24	Metallo
TRINITY_DN74394_c0_g1	Zincin_2	5	0	0	25	26	10	20	48	Zincin-like metallopeptidase	Metallo
TRINITY_DN230594_c0_g1	Metallothio_Euk	0	0	9	0	0	0	0	5	Eukaryotic metallothionein	Metallo
TRINITY_DN30655_c0_g1	Metallophos	1	17	4	17	24	18	49	5	Calcineurin-like phosphoesterase	Metallo
TRINITY_DN71509_c1_g1	Peptidase_M32	0	0	1	2	2	0	0	2	Carboxypeptidase Taq (M32) metallopeptidase	Metallo
TRINITY_DN573975_c0_g1	Metallophos	4	0	0	2	0	0	1	0	Calcineurin-like phosphoesterase	Metallo
TRINITY_DN1431142_c0_g1	Metallophos	0	0	0	0	0	0	14	0	Calcineurin-like phosphoesterase	Metallo
TRINITY_DN1101187_c0_g1	Metallophos_2	0	0	0	0	6	0	0	0	Calcineurin-like phosphoesterase superfamily domain	Metallo
TRINITY_DN1132609_c0_g1	Metallophos	0	3	0	0	0	7	0	0	Calcineurin-like phosphoesterase	Metallo
TRINITY_DN830217_c0_g1	Metallophos	0	0	0	0	0	0	7	0	Calcineurin-like phosphoesterase	Metallo
TRINITY_DN854934_c0_g1	Metallophos_C	0	0	5	1	0	3	0	1	Iron/zinc purple acid phosphatase-like protein C	Metallo
TRINITY_DN342948_c0_g1	Metallophos_C	0	0	0	3	0	10	0	3	Iron/zinc purple acid phosphatase-like protein C	Metallo
TRINITY_DN1395656_c0_g1	Peptidase_M4_C	0	0	0	5	0	0	0	4	Thermolysin metallopeptidase alpha-helical domain	Metallo
TRINITY_DN20730_c0_g2	Metallophos	90	11	3	6	5	14	1	22	Calcineurin-like phosphoesterase	Metallo
TRINITY_DN106982_c0_g1	Metallophos	6	0	0	0	0	3	0	0	Calcineurin-like phosphoesterase	Metallo
TRINITY_DN590150_c0_g1	Metallophos	0	0	19	19	2	9	0	0	Calcineurin-like phosphoesterase	Metallo
TRINITY_DN39456_c0_g1	Zn_peptidase_2	11	87	0	0	6	0	7	2	Putative neutral zinc metallopeptidase	Metallo
TRINITY_DN1099747_c0_g1	Peptidase_M24	0	0	0	0	0	0	116	0	Metallopeptidase family M24	Metallo
TRINITY_DN24004_c0_g1	Metallophos	20	4	0	4	0	0	0	2	Calcineurin-like phosphoesterase	Metallo
TRINITY_DN243627_c0_g2	Metallophos_C	0	0	7	0	3	0	0	3	Iron/zinc purple acid phosphatase-like protein C	Metallo
TRINITY_DN15468_c2_g1	Metallophos	29	17	26	21	5	25	8	33	Calcineurin-like phosphoesterase	Metallo
TRINITY_DN981861_c0_g1	Metallophos	0	0	0	28	0	0	0	17	Calcineurin-like phosphoesterase	Metallo
TRINITY_DN72358_c0_g2	PrsW-protease	4	0	0	22	15	4	13	19	PrsW family intramembrane metalloprotease	Metallo
TRINITY_DN1239428_c0_g1	RMMBL	0	0	0	0	0	0	0	0	Zn-dependent metallo-hydrolase RNA specificity domain	Metallo
TRINITY_DN183744_c0_g1	Metallophos	4	0	0	35	0	0	3	3	Calcineurin-like phosphoesterase	Metallo
TRINITY_DN1240526_c0_g1	Metallophos	0	0	0	3	0	0	0	9	Calcineurin-like phosphoesterase	Metallo
TRINITY_DN85726_c0_g2	Metallophos	0	4	0	0	0	0	0	41	Calcineurin-like phosphoesterase	Metallo
TRINITY_DN897960_c0_g1	Lactamase_B	10	12	1	2	2	8	5	2	Metallo-beta-lactamase superfamily	Metallo
TRINITY_DN826430_c0_g1	Metallophos	0	0	0	0	0	0	0	7	Calcineurin-like phosphoesterase	Metallo
TRINITY_DN968134_c0_g1	Zincin_2	0	0	0	0	21	0	5	0	Zincin-like metallopeptidase	Metallo
TRINITY_DN42504_c0_g2	Lactamase_B	0	0	0	0	0	0	5	0	Metallo-beta-lactamase superfamily	Metallo
TRINITY_DN139608_c0_g1	Zincin_2	0	2	0	11	3	2	0	2	Zincin-like metallopeptidase	Metallo
TRINITY_DN98454_c0_g1	Metallophos	0	0	0	4	9	8	14	0	Calcineurin-like phosphoesterase	Metallo
TRINITY_DN101469_c1_g1	Metallophos	0	0	0	10	6	0	0	0	Calcineurin-like phosphoesterase	Metallo
TRINITY_DN9183_c0_g2	Metallothi_Euk2	0	0	0	0	8	0	0	0	Eukaryotic metallothionein	Metallo
TRINITY_DN154403_c0_g1	Metallophos	0	0	3	0	11	1	0	1	Calcineurin-like phosphoesterase	Metallo
TRINITY_DN1145632_c0_g1	Peptidase_M24	0	0	8	7	0	0	0	0	Metallopeptidase family M24	Metallo
TRINITY_DN1449577_c0_g1	IMPa_N_2	6	0	0	0	0	0	0	5	Immunomodulating metalloprotease N-terminal domain	Metallo
TRINITY_DN258807_c0_g1	Zn_peptidase_2	23	0	0	41	1	3	2	10	Putative neutral zinc metallopeptidase	Metallo
TRINITY_DN42026_c0_g2	Aspzincin_M35	6	0	0	2	4	23	0	6	Lysine-specific metallo-endopeptidase	Metallo
TRINITY_DN45450_c0_g1	Metallophos	0	5	8	17	12	11	28	2	Calcineurin-like phosphoesterase	Metallo
TRINITY_DN113522_c0_g1	Metallophos	0	31	0	0	0	0	0	0	Calcineurin-like phosphoesterase	Metallo
TRINITY_DN298975_c0_g1	Reprolysin_5	0	2	0	0	5	0	0	0	Metallo-peptidase family M12	Metallo
TRINITY_DN112676_c0_g1	Metallophos	0	0	0	0	0	0	0	0	Calcineurin-like phosphoesterase	Metallo
TRINITY_DN175539_c0_g1	Lactamase_B	0	2	0	0	5	2	0	0	Metallo-beta-lactamase superfamily	Metallo
TRINITY_DN380121_c0_g1	Metallophos	13	0	7	16	0	0	0	0	Calcineurin-like phosphoesterase	Metallo
TRINITY_DN17720_c0_g1	Metallophos	27	13	0	13	10	15	1	30	Calcineurin-like phosphoesterase	Metallo
TRINITY_DN36439_c0_g1	Metallophos	7	0	27	11	6	4	0	74	Calcineurin-like phosphoesterase	Metallo
TRINITY_DN30001_c0_g1	Metallophos	0	167	20	0	0	0	0	0	Calcineurin-like phosphoesterase	Metallo
TRINITY_DN262679_c0_g1	Metallophos	0	11	0	0	0	0	0	0	Calcineurin-like phosphoesterase	Metallo
TRINITY_DN172701_c0_g1	Metallophos	2	5	0	0	0	0	0	0	Calcineurin-like phosphoesterase	Metallo
TRINITY_DN193012_c0_g1	Peptidase_M24	0	12	0	0	0	2	0	0	Metallopeptidase family M24	Metallo
TRINITY_DN219933_c0_g1	Peptidase_M24	10	0	0	4	0	3	0	0	Metallopeptidase family M24	Metallo
TRINITY_DN39784_c0_g1	Metallophos	0	4	4	0	0	0	0	1	Calcineurin-like phosphoesterase	Metallo
TRINITY_DN241803_c0_g1	Peptidase_M24	0	0	9	0	0	0	0	8	Metallopeptidase family M24	Metallo
TRINITY_DN6195_c0_g1	TIMP	0	6	0	85	0	0	0	352	Tissue inhibitor of metalloproteinase	Metallo
TRINITY_DN370377_c0_g1	Metallophos	0	0	0	0	0	0	0	5	Calcineurin-like phosphoesterase	Metallo
TRINITY_DN169889_c1_g2	Metallophos	7	10	16	20	32	16	119	6	Calcineurin-like phosphoesterase	Metallo
TRINITY_DN185461_c0_g1	Metallophos	0	2	0	0	0	0	0	0	Calcineurin-like phosphoesterase	Metallo
TRINITY_DN63300_c0_g1	YgjP-like	0	0	0	53	3	0	0	16	YgjP-like metallopeptidase domain	Metallo
TRINITY_DN70257_c0_g1	Metallophos	5	5	0	0	0	2	2	7	Calcineurin-like phosphoesterase	Metallo
TRINITY_DN706386_c0_g1	Zn_peptidase_2	0	5	0	3	0	0	0	0	Putative neutral zinc metallopeptidase	Metallo
TRINITY_DN24519_c0_g1	Metallophos	35	38	0	16	14	8	2	35	Calcineurin-like phosphoesterase	Metallo
TRINITY_DN95966_c0_g1	Peptidase_M24	0	0	0	0	0	0	0	4	Metallopeptidase family M24	Metallo
TRINITY_DN1096514_c0_g1	Peptidase_M24	15	8	3	6	0	13	0	3	Metallopeptidase family M24	Metallo
TRINITY_DN901754_c0_g1	Aspzincin_M35	0	0	0	0	4	0	5	0	Lysine-specific metallo-endopeptidase	Metallo
TRINITY_DN87756_c1_g1	Metallophos	0	0	0	0	0	6	4	0	Calcineurin-like phosphoesterase	Metallo
TRINITY_DN234595_c0_g1	Metallophos	0	0	0	4	0	0	0	9	Calcineurin-like phosphoesterase	Metallo
TRINITY_DN423133_c0_g1	Zn_peptidase_2	19	12	1	2	5	3	0	3	Putative neutral zinc metallopeptidase	Metallo
TRINITY_DN79585_c0_g1	Metallophos	4	10	0	7	0	2	4	0	Calcineurin-like phosphoesterase	Metallo
TRINITY_DN934983_c0_g1	Metallophos	0	0	6	0	0	0	0	3	Calcineurin-like phosphoesterase	Metallo
TRINITY_DN981247_c0_g1	Metallophos_C	9	0	0	3	0	12	0	0	Iron/zinc purple acid phosphatase-like protein C	Metallo
TRINITY_DN1297092_c0_g1	Peptidase_M24	0	0	0	14	8	3	261	4	Metallopeptidase family M24	Metallo
TRINITY_DN700074_c0_g1	Metallophos_2	0	3	11	0	7	4	0	7	Calcineurin-like phosphoesterase superfamily domain	Metallo
TRINITY_DN47002_c0_g1	Peptidase_M24	0	14	2	11	0	0	0	37	Metallopeptidase family M24	Metallo
TRINITY_DN1214327_c0_g1	Metallophos	0	0	0	0	0	0	0	0	Calcineurin-like phosphoesterase	Metallo
TRINITY_DN1370221_c0_g1	Reprolysin_5	0	0	0	0	30	0	0	0	Metallo-peptidase family M12	Metallo
TRINITY_DN439632_c0_g1	Peptidase_M24	0	0	0	0	0	0	0	4	Metallopeptidase family M24	Metallo
TRINITY_DN39620_c0_g1	Metallophos	11	0	23	64.72	0	0	0	1	Calcineurin-like phosphoesterase	Metallo
TRINITY_DN173560_c0_g1	Metallophos	0	2	3	0	0	0	3	0	Calcineurin-like phosphoesterase	Metallo
TRINITY_DN2993_c0_g1	Metallophos	9	84	176	2	277	107	35	36	Calcineurin-like phosphoesterase	Metallo
TRINITY_DN86380_c1_g3	Metallophos	0	7	0	6	5	0	9	9	Calcineurin-like phosphoesterase	Metallo
TRINITY_DN114186_c0_g2	Metallophos	0	0	0	0	0	6	0	0	Calcineurin-like phosphoesterase	Metallo
TRINITY_DN655198_c0_g1	Peptidase_M24	2	0	0	6	0	0	0	7	Metallopeptidase family M24	Metallo
TRINITY_DN43133_c0_g1	Metallophos	38	6	39	9	1	17	9	12	Calcineurin-like phosphoesterase	Metallo
TRINITY_DN1143248_c0_g1	HypA	0	0	0	0	0	3	0	0	Hydrogenase/urease nickel incorporation metallochaperone hypA	Metallo
TRINITY_DN63263_c0_g1	Peptidase_M24	0	6	0	8	0	0	27	6	Metallopeptidase family M24	Metallo
TRINITY_DN1130905_c0_g1	Metallophos	3	0	3	0	0	6	1	1	Calcineurin-like phosphoesterase	Metallo
TRINITY_DN167864_c0_g2	Metallophos	0	0	0	0	0	4	0	0	Calcineurin-like phosphoesterase	Metallo
TRINITY_DN730868_c0_g1	PrsW-protease	0	0	0	0	0	0	6	0	PrsW family intramembrane metalloprotease	Metallo
TRINITY_DN96981_c0_g1	Reprolysin_5	0	138	111	0	164	0	0	0	Metallo-peptidase family M12	Metallo
TRINITY_DN1065404_c0_g1	Peptidase_M73	10	0	0	0	0	8	0	0	Camelysin metallo-endopeptidase	Metallo
TRINITY_DN814096_c0_g1	Peptidase_M24	0	0	0	0	0	0	0	0	Metallopeptidase family M24	Metallo
TRINITY_DN270858_c0_g1	DRMBL	0	0	0	0	52	0	0	0	DNA repair metallo-beta-lactamase	Metallo
TRINITY_DN20889_c0_g1	Metallophos	0	0	2	0	0	124.57	0	0	Calcineurin-like phosphoesterase	Metallo
TRINITY_DN18695_c0_g1	Metallophos	0	1	6	0	0	0	0	3	Calcineurin-like phosphoesterase	Metallo
TRINITY_DN69829_c0_g1	Metallothio_PEC	10	2	1	0	3	6	4	7	Plant PEC family metallothionein	Metallo
TRINITY_DN115362_c0_g1	PrsW-protease	0	0	0	2	1	0	20	0	PrsW family intramembrane metalloprotease	Metallo
TRINITY_DN374835_c0_g1	Metallophos	0	0	3	0	0	9	0	0	Calcineurin-like phosphoesterase	Metallo
TRINITY_DN8146_c1_g2	Metallophos	34	0	0	6	0	5	0	3	Calcineurin-like phosphoesterase	Metallo
TRINITY_DN1007612_c0_g1	Metalloenzyme	0	0	8	7	0	3	9	0	Metalloenzyme superfamily	Metallo
TRINITY_DN1398636_c0_g1	Metallophos	0	0	0	0	0	0	11	0	Calcineurin-like phosphoesterase	Metallo
TRINITY_DN186359_c0_g3	Peptidase_M18	5	0	0	0	0	4	6	5	Aminopeptidase I zinc metalloprotease (M18)	Metallo
TRINITY_DN13203_c0_g1	Metallophos_C	78	0	25	98	0	49	23	99	Iron/zinc purple acid phosphatase-like protein C	Metallo
TRINITY_DN1001641_c0_g1	Peptidase_M24	0	7	0	0	0	7	0	0	Metallopeptidase family M24	Metallo
TRINITY_DN834926_c0_g1	Metallophos	0	0	0	5	0	0	5	0	Calcineurin-like phosphoesterase	Metallo
TRINITY_DN168666_c0_g1	Metallophos_2	0	0	0	0	1	15	0	10	Calcineurin-like phosphoesterase superfamily domain	Metallo
TRINITY_DN31477_c0_g1	HypA	2	0	5	0	3	9	2	1	Hydrogenase/urease nickel incorporation metallochaperone hypA	Metallo
TRINITY_DN20989_c0_g1	Zincin_2	9	40	11	25	1	6	13	14	Zincin-like metallopeptidase	Metallo
TRINITY_DN151386_c0_g1	YhfC	5	0	0	8	0	0	1	13	YhfC intramembrane metalloprotease	Metallo
TRINITY_DN313412_c0_g1	Peptidase_M18	0	6	0	0	0	9	5	1	Aminopeptidase I zinc metalloprotease (M18)	Metallo
TRINITY_DN7591_c3_g1	Aspzincin_M35	13	0	0	0	0	0	0	0	Lysine-specific metallo-endopeptidase	Metallo
TRINITY_DN657545_c0_g1	Peptidase_M18	0	0	0	6	0	0	0	5	Aminopeptidase I zinc metalloprotease (M18)	Metallo
TRINITY_DN901919_c0_g1	Peptidase_M24	0	0	5	0	0	0	0	0	Metallopeptidase family M24	Metallo
TRINITY_DN68805_c0_g1	Metallophos	16	0	0	0	0	2	0	7	Calcineurin-like phosphoesterase	Metallo
TRINITY_DN6908_c0_g1	Metallophos	78	148	273	91	378	421	383	135	Calcineurin-like phosphoesterase	Metallo
TRINITY_DN881574_c0_g1	Metallophos	13	12	0	3	2	0	2	5	Calcineurin-like phosphoesterase	Metallo
TRINITY_DN180022_c0_g1	Peptidase_M24	4	0	0	0	3	0	0	2	Metallopeptidase family M24	Metallo
TRINITY_DN103352_c0_g1	Metallophos_2	0	0	0	0	1	0	0	0	Calcineurin-like phosphoesterase superfamily domain	Metallo
TRINITY_DN273998_c0_g1	HypA	0	0	0	4	4	6	0	1	Hydrogenase/urease nickel incorporation metallochaperone hypA	Metallo
TRINITY_DN21386_c0_g1	Metallophos	11	4	5	3	0	7	0	43	Calcineurin-like phosphoesterase	Metallo
TRINITY_DN56826_c0_g1	Zn_peptidase_2	36	85	136	14	102	122	47	32	Putative neutral zinc metallopeptidase	Metallo
TRINITY_DN21079_c0_g3	Metallophos	0	0	0	6	1	0	14	0	Calcineurin-like phosphoesterase	Metallo
TRINITY_DN577521_c0_g1	Reprolysin_5	0	0	0	0	0	3	19	0	Metallo-peptidase family M12	Metallo
TRINITY_DN401028_c0_g1	Lactamase_B	0	0	0	0	21	0	0	0	Metallo-beta-lactamase superfamily	Metallo
TRINITY_DN633558_c0_g1	Peptidase_M24	0	0	0	0	0	3	0	0	Metallopeptidase family M24	Metallo
TRINITY_DN1178005_c0_g1	Metallothio_PEC	0	0	0	7	3	0	0	0	Plant PEC family metallothionein	Metallo
TRINITY_DN233072_c0_g1	Metallophos	2	0	0	0	0	0	0	0	Calcineurin-like phosphoesterase	Metallo
TRINITY_DN1449455_c0_g1	Metallophos	0	0	0	7	0	0	0	5	Calcineurin-like phosphoesterase	Metallo
TRINITY_DN896761_c0_g1	Metallophos	0	0	9	8	0	0	0	7	Calcineurin-like phosphoesterase	Metallo
TRINITY_DN359709_c0_g1	YgjP-like	0	0	0	0	0	0	14	0	YgjP-like metallopeptidase domain	Metallo
TRINITY_DN171239_c0_g1	Zincin_2	36	7	0	50	0	2	0	10	Zincin-like metallopeptidase	Metallo
TRINITY_DN131917_c0_g1	Metallophos	0	0	0	0	0	2	0	0	Calcineurin-like phosphoesterase	Metallo
TRINITY_DN1096852_c0_g1	Peptidase_M4_C	0	0	0	0	0	0	0	0	Thermolysin metallopeptidase alpha-helical domain	Metallo
TRINITY_DN14748_c0_g1	Aspzincin_M35	30	3	2	51	2	13	2	5	Lysine-specific metallo-endopeptidase	Metallo
TRINITY_DN913551_c0_g1	Metallophos_C	0	0	0	0	16	0	0	1	Iron/zinc purple acid phosphatase-like protein C	Metallo
TRINITY_DN911869_c0_g1	Metallophos_C	0	0	3	0	0	6	0	1	Iron/zinc purple acid phosphatase-like protein C	Metallo
TRINITY_DN459744_c0_g1	IMPa_N_2	0	0	0	0	0	0	3	0	Immunomodulating metalloprotease N-terminal domain	Metallo
TRINITY_DN54772_c0_g1	Metallophos	6	1	1	0	0	1	0	0	Calcineurin-like phosphoesterase	Metallo
TRINITY_DN75837_c0_g1	Peptidase_M24	0	0	9	3	0	0	0	1	Metallopeptidase family M24	Metallo
TRINITY_DN122890_c0_g2	Metallophos	15	2	0	6	0	2	17	0	Calcineurin-like phosphoesterase	Metallo
TRINITY_DN239237_c1_g1	Lactamase_B	0	4	0	7	2	0	3	0	Metallo-beta-lactamase superfamily	Metallo
TRINITY_DN169104_c0_g1	Metallophos	0	0	0	0	0	0	1	0	Calcineurin-like phosphoesterase	Metallo
TRINITY_DN32687_c0_g1	Metallophos	6	0	37	0	0	3	0	3	Calcineurin-like phosphoesterase	Metallo
TRINITY_DN954582_c0_g1	Metallophos	0	0	0	0	0	0	0	1	Calcineurin-like phosphoesterase	Metallo
TRINITY_DN780179_c0_g1	Metallophos	0	7	0	0	6	0	2	0	Calcineurin-like phosphoesterase	Metallo
TRINITY_DN23997_c0_g1	Peptidase_M24	8	6	6	0	0	0	0	38	Metallopeptidase family M24	Metallo
TRINITY_DN1281707_c0_g1	Peptidase_M24	7	0	0	0	0	0	0	4	Metallopeptidase family M24	Metallo
TRINITY_DN149860_c2_g1	Metallophos	0	0	0	0	12	0	3	0	Calcineurin-like phosphoesterase	Metallo
TRINITY_DN76187_c0_g2	Metallophos	0	4	0	0	0	0	18	0	Calcineurin-like phosphoesterase	Metallo
TRINITY_DN511250_c0_g1	Metallothi_Euk2	19	0	0	0	0	0	0	2	Eukaryotic metallothionein	Metallo
TRINITY_DN1286097_c0_g1	Peptidase_M24	5	0	0	0	0	0	0	8	Metallopeptidase family M24	Metallo
TRINITY_DN30893_c1_g1	Peptidase_M99_C	0	1	4	0	28	0	4	0	C-terminal domain of metallo-carboxypeptidase	Metallo
TRINITY_DN32202_c0_g1	Metallophos	0	87	0	0	0	11	0	2	Calcineurin-like phosphoesterase	Metallo
TRINITY_DN152388_c0_g1	Metallophos	0	5	0	0	1	0	0	0	Calcineurin-like phosphoesterase	Metallo
TRINITY_DN910869_c0_g1	Reprolysin_3	16	0	5	0	0	10	2	0	Metallo-peptidase family M12B Reprolysin-like	Metallo
TRINITY_DN418210_c0_g1	Metallophos	0	0	0	0	0	0	16	0	Calcineurin-like phosphoesterase	Metallo
TRINITY_DN547407_c0_g1	Metallophos	5	4	10	3	2	3	0	2	Calcineurin-like phosphoesterase	Metallo
TRINITY_DN72520_c0_g1	Peptidase_M32	25	0	43	79	0	0	0	0	Carboxypeptidase Taq (M32) metallopeptidase	Metallo
TRINITY_DN1320670_c0_g1	Peptidase_M24	2	0	53	35	0	0	0	6	Metallopeptidase family M24	Metallo
TRINITY_DN198869_c0_g1	Peptidase_M24	0	0	0	0	1	0	12	0	Metallopeptidase family M24	Metallo
TRINITY_DN295050_c0_g1	RMMBL	0	0	1	62	0	0	0	4	Zn-dependent metallo-hydrolase RNA specificity domain	Metallo
TRINITY_DN965683_c0_g1	Metallophos	0	0	0	0	0	0	0	0	Calcineurin-like phosphoesterase	Metallo
TRINITY_DN256689_c0_g1	Peptidase_M24	0	0	11	0	0	0	0	0	Metallopeptidase family M24	Metallo
TRINITY_DN1026800_c0_g1	Zn_peptidase_2	0	0	0	0	0	0	6	0	Putative neutral zinc metallopeptidase	Metallo
TRINITY_DN231955_c1_g1	Metallophos	0	6	8	2	2	0	0	3	Calcineurin-like phosphoesterase	Metallo
TRINITY_DN102190_c0_g1	Metallophos	0	8	3	0	5	0	0	0	Calcineurin-like phosphoesterase	Metallo
TRINITY_DN529783_c0_g1	Metallophos	0	0	13	19	0	0	0	0	Calcineurin-like phosphoesterase	Metallo
TRINITY_DN960101_c0_g1	Zincin_2	7	0	0	5	4	1	6	4	Zincin-like metallopeptidase	Metallo
TRINITY_DN1029695_c0_g1	Metallophos	8	3	0	6	0	0	0	0	Calcineurin-like phosphoesterase	Metallo
TRINITY_DN305223_c0_g1	Metallophos	0	0	6	0	4	16	3	1	Calcineurin-like phosphoesterase	Metallo
TRINITY_DN928453_c0_g1	Metallophos_C	6	1	0	0	0	6	4	0	Iron/zinc purple acid phosphatase-like protein C	Metallo
TRINITY_DN509140_c0_g1	Metallophos	0	0	0	0	0	0	0	0	Calcineurin-like phosphoesterase	Metallo
TRINITY_DN777030_c0_g1	Zn_peptidase_2	11	0	0	0	0	0	0	0	Putative neutral zinc metallopeptidase	Metallo
TRINITY_DN489184_c1_g1	Zn_peptidase_2	12	0	0	6	2	7	0	0	Putative neutral zinc metallopeptidase	Metallo
TRINITY_DN61985_c0_g1	Lactamase_B	0	0	4	18	5	57	0	3	Metallo-beta-lactamase superfamily	Metallo
TRINITY_DN76066_c0_g1	Metallophos	31	0	10	6	0	0	0	3	Calcineurin-like phosphoesterase	Metallo
TRINITY_DN48424_c1_g2	Metallophos_2	0	3	0	0	0	2	0	0	Calcineurin-like phosphoesterase superfamily domain	Metallo
TRINITY_DN241611_c0_g1	Metalloenzyme	0	0	0	0	1	0	0	22	Metalloenzyme superfamily	Metallo
TRINITY_DN1022877_c0_g1	Metallophos	0	0	4	0	16	0	0	0	Calcineurin-like phosphoesterase	Metallo
TRINITY_DN200830_c0_g1	DUF2201_N	4	0	2	28	0	15	0	47	Putative metallopeptidase domain	Metallo
TRINITY_DN1286640_c0_g1	Metallophos	40	0	18	26	0	0	0	2	Calcineurin-like phosphoesterase	Metallo
TRINITY_DN8146_c1_g3	Metallophos	0	0	11	16	0	0	0	7	Calcineurin-like phosphoesterase	Metallo
TRINITY_DN772491_c0_g1	Metallothi_Euk2	0	4	0	0	0	0	0	0	Eukaryotic metallothionein	Metallo
TRINITY_DN1097334_c0_g1	Lactamase_B	0	58	0	0	0	0	0	0	Metallo-beta-lactamase superfamily	Metallo
TRINITY_DN1043265_c0_g1	Peptidase_M32	0	0	0	0	0	0	4	0	Carboxypeptidase Taq (M32) metallopeptidase	Metallo
TRINITY_DN998143_c0_g1	Metallophos	0	0	0	0	0	0	0	43	Calcineurin-like phosphoesterase	Metallo
TRINITY_DN60345_c0_g2	Metallophos_2	3	8	6	0	18	10	1	1	Calcineurin-like phosphoesterase superfamily domain	Metallo
TRINITY_DN102179_c0_g1	Peptidase_M32	0	8	0	20	0	0	0	21	Carboxypeptidase Taq (M32) metallopeptidase	Metallo
TRINITY_DN802983_c0_g1	PhageMetallopep	0	0	0	0	0	0	2	0	Putative phage metallopeptidase	Metallo
TRINITY_DN1368037_c0_g1	Peptidase_M90	4	0	0	4	0	0	0	0	Glucose-regulated metallo-peptidase M90	Metallo
TRINITY_DN241433_c0_g1	Peptidase_M24	0	0	0	0	2	1	0	5	Metallopeptidase family M24	Metallo
TRINITY_DN103466_c0_g1	Metallophos	0	6	0	0	0	0	4	0	Calcineurin-like phosphoesterase	Metallo
TRINITY_DN8146_c0_g1	Metallophos	0	5	0	6	5	0	0	0	Calcineurin-like phosphoesterase	Metallo
TRINITY_DN28695_c0_g1	Metallophos_2	0	0	0	0	0	0	62	0	Calcineurin-like phosphoesterase superfamily domain	Metallo
TRINITY_DN51776_c0_g1	Metallophos	11	4	4	0	5	0	0	13	Calcineurin-like phosphoesterase	Metallo
TRINITY_DN1131892_c0_g1	Metallothio_6	0	0	0	13	0	5	0	0	Metallothionein	Metallo
TRINITY_DN1090_c1_g1	Metallophos	18	15	2	14	8	4	15	14	Calcineurin-like phosphoesterase	Metallo
TRINITY_DN7483_c0_g1	Metallophos	40	29	45	20	3	14	10	26	Calcineurin-like phosphoesterase	Metallo
TRINITY_DN57481_c0_g2	Metallophos	11	25	13	3	5	8	55	5	Calcineurin-like phosphoesterase	Metallo
TRINITY_DN21079_c1_g3	Metallophos	0	0	0	9	4	0	0	44	Calcineurin-like phosphoesterase	Metallo
TRINITY_DN847908_c0_g1	Metallophos	0	0	0	0	2	0	1	0	Calcineurin-like phosphoesterase	Metallo
TRINITY_DN989848_c0_g1	Metallophos	0	0	0	20	0	0	0	25	Calcineurin-like phosphoesterase	Metallo
TRINITY_DN75958_c0_g3	Peptidase_M24	0	0	0	0	6	2	1	0	Metallopeptidase family M24	Metallo
TRINITY_DN202667_c0_g1	Peptidase_M36	0	0	0	0	17	34	0	0	Fungalysin metallopeptidase (M36)	Metallo
TRINITY_DN721187_c0_g1	Metallophos	0	2	0	0	1	0	0	0	Calcineurin-like phosphoesterase	Metallo
TRINITY_DN159098_c0_g2	Peptidase_M24	0	0	0	0	2	0	0	15	Metallopeptidase family M24	Metallo
TRINITY_DN873965_c0_g1	Metallothio	0	0	0	0	0	22	0	0	Metallothionein	Metallo
TRINITY_DN120999_c0_g1	Peptidase_M24	0	0	3	12	0	8	0	0	Metallopeptidase family M24	Metallo
TRINITY_DN577587_c0_g1	Peptidase_M18	0	7	0	0	2	6	0	0	Aminopeptidase I zinc metalloprotease (M18)	Metallo
TRINITY_DN1215440_c0_g1	Metallophos	0	0	0	0	3	8	0	0	Calcineurin-like phosphoesterase	Metallo
TRINITY_DN699484_c0_g1	Metallophos_2	0	0	0	0	2	5	0	0	Calcineurin-like phosphoesterase superfamily domain	Metallo
TRINITY_DN1087404_c0_g1	Metallophos_2	0	0	0	34	0	0	0	29	Calcineurin-like phosphoesterase superfamily domain	Metallo
TRINITY_DN1323571_c0_g1	RMMBL	0	0	0	0	0	0	18	0	Zn-dependent metallo-hydrolase RNA specificity domain	Metallo
TRINITY_DN989894_c0_g1	Metallophos	0	0	0	0	0	0	0	25	Calcineurin-like phosphoesterase	Metallo
TRINITY_DN57310_c0_g2	Metallophos	0	0	0	0	5	0	12	0	Calcineurin-like phosphoesterase	Metallo
TRINITY_DN44882_c0_g2	Metallophos_C	0	1	41	4	4	21	0	9	Iron/zinc purple acid phosphatase-like protein C	Metallo
TRINITY_DN111088_c0_g1	Zn_peptidase_2	5	3	0	0	0	0	0	7	Putative neutral zinc metallopeptidase	Metallo
TRINITY_DN543175_c0_g1	Metallophos	0	7	9	0	0	4	2	5	Calcineurin-like phosphoesterase	Metallo
TRINITY_DN799433_c0_g1	Lactamase_B	0	29	0	0	0	0	0	0	Metallo-beta-lactamase superfamily	Metallo
TRINITY_DN888023_c0_g1	Metallophos	0	0	0	7	0	17	0	2	Calcineurin-like phosphoesterase	Metallo
TRINITY_DN1292318_c0_g1	Peptidase_M4_C	5	0	0	0	0	0	0	0	Thermolysin metallopeptidase alpha-helical domain	Metallo
TRINITY_DN1029125_c0_g1	Metallophos	0	0	8	0	0	0	0	0	Calcineurin-like phosphoesterase	Metallo
TRINITY_DN263627_c0_g1	Peptidase_M24	6	0	2	5	0	0	0	1	Metallopeptidase family M24	Metallo
TRINITY_DN81231_c0_g1	Metallophos	5	0	0	0	2	0	0	3	Calcineurin-like phosphoesterase	Metallo
TRINITY_DN371897_c0_g1	Metallophos	0	0	7	0	0	0	0	0	Calcineurin-like phosphoesterase	Metallo
TRINITY_DN201918_c0_g1	Metallophos	25	0	0	4	5	1	2	4	Calcineurin-like phosphoesterase	Metallo
TRINITY_DN43308_c0_g1	Lactamase_B	8	47	0	0	0	0	0	0	Metallo-beta-lactamase superfamily	Metallo
TRINITY_DN72980_c4_g1	Metallophos	0	7	0	0	0	9	8	0	Calcineurin-like phosphoesterase	Metallo
TRINITY_DN1121939_c0_g1	Metallothio_2	7	17	0	0	0	4	0	0	Metallothionein	Metallo
TRINITY_DN279630_c0_g1	Metallophos	1	3	4	8	0	0	0	0	Calcineurin-like phosphoesterase	Metallo
TRINITY_DN733140_c0_g1	Peptidase_M24	0	0	0	0	0	0	0	15	Metallopeptidase family M24	Metallo
TRINITY_DN47303_c0_g1	Metallophos	8	0	3	7	0	7	0	0	Calcineurin-like phosphoesterase	Metallo
TRINITY_DN1095559_c0_g1	Metallophos	0	0	0	0	7	0	0	0	Calcineurin-like phosphoesterase	Metallo
TRINITY_DN394025_c0_g1	Metallophos	12	0	0	23	0	0	0	0	Calcineurin-like phosphoesterase	Metallo
TRINITY_DN201565_c0_g1	Metallophos	0	2	8	0	25	0	1	7	Calcineurin-like phosphoesterase	Metallo
TRINITY_DN38327_c0_g1	Metalloenzyme	17	0	28	95	0	0	2	676	Metalloenzyme superfamily	Metallo
TRINITY_DN244817_c0_g1	Metallophos	31	0	0	0	7	4	11	0	Calcineurin-like phosphoesterase	Metallo
TRINITY_DN4475_c0_g1	Metallophos	10	0	16	63	0	28	0	373.07	Calcineurin-like phosphoesterase	Metallo
TRINITY_DN624739_c0_g1	Metallothio	0	0	0	0	17	0	0	0	Metallothionein	Metallo
TRINITY_DN419169_c0_g1	Metallophos	25	1	19	0	0	0	0	0	Calcineurin-like phosphoesterase	Metallo
TRINITY_DN5355_c0_g1	Aspzincin_M35	191	54	78	219	48	141	16	45	Lysine-specific metallo-endopeptidase	Metallo
TRINITY_DN1098607_c0_g1	Peptidase_M24	5	0	0	0	0	0	0	0	Metallopeptidase family M24	Metallo
TRINITY_DN688028_c0_g1	Metallophos	0	0	0	0	0	0	13	0	Calcineurin-like phosphoesterase	Metallo
TRINITY_DN169889_c4_g1	Metallophos	0	0	4	0	0	2	0	0	Calcineurin-like phosphoesterase	Metallo
TRINITY_DN77033_c0_g1	Metallophos	0	5	14	0	0	0	19	0	Calcineurin-like phosphoesterase	Metallo
TRINITY_DN401882_c0_g1	Peptidase_M4_C	5	0	0	0	0	0	2	0	Thermolysin metallopeptidase alpha-helical domain	Metallo
TRINITY_DN31132_c0_g1	Metallophos	32	7	13	3	10	26	11	11	Calcineurin-like phosphoesterase	Metallo
TRINITY_DN1030299_c0_g1	Peptidase_M24	0	5	0	0	0	0	1	5	Metallopeptidase family M24	Metallo
TRINITY_DN398632_c0_g1	Peptidase_M18	0	0	5	0	0	0	0	0	Aminopeptidase I zinc metalloprotease (M18)	Metallo
TRINITY_DN988447_c0_g1	Metallothio_PEC	0	0	0	0	0	0	56	0	Plant PEC family metallothionein	Metallo
TRINITY_DN49500_c0_g1	Metallophos_C	0	9	0	217	0	26	0	64	Iron/zinc purple acid phosphatase-like protein C	Metallo
TRINITY_DN247499_c0_g1	Peptidase_M24	2	5	72	0	25	22	1	4	Metallopeptidase family M24	Metallo
TRINITY_DN1117758_c0_g1	PrsW-protease	0	0	1	12	0	0	0	0	PrsW family intramembrane metalloprotease	Metallo
TRINITY_DN1165013_c1_g1	Metallophos	0	3	6	0	1	0	0	2	Calcineurin-like phosphoesterase	Metallo
TRINITY_DN139619_c0_g1	Peptidase_M24	44	16	27	39	9	16	4	22	Metallopeptidase family M24	Metallo
TRINITY_DN126266_c0_g1	Metallophos_2	2	0	0	0	11	0	1	0	Calcineurin-like phosphoesterase superfamily domain	Metallo
TRINITY_DN126955_c0_g1	Zincin_2	0	0	0	0	0	0	7	0	Zincin-like metallopeptidase	Metallo
TRINITY_DN796940_c0_g1	Peptidase_M24	0	0	0	7	0	0	0	0	Metallopeptidase family M24	Metallo
TRINITY_DN67080_c0_g1	Metallophos	43	24	0	5	2	0	2	38	Calcineurin-like phosphoesterase	Metallo
TRINITY_DN553145_c0_g1	Peptidase_M24	13	0	0	0	0	0	1	1	Metallopeptidase family M24	Metallo
TRINITY_DN28338_c0_g2	Metallophos	0	0	0	0	0	0	0	4	Calcineurin-like phosphoesterase	Metallo
TRINITY_DN7013_c0_g1	Aspzincin_M35	8	0	7	0	1	306	6	2	Lysine-specific metallo-endopeptidase	Metallo
TRINITY_DN95349_c0_g1	Metallophos	6	25	0	5	0	0	0	8	Calcineurin-like phosphoesterase	Metallo
TRINITY_DN54302_c0_g1	Peptidase_M24	22	1	7	13	52	9	9	8	Metallopeptidase family M24	Metallo
TRINITY_DN26023_c0_g1	Metallophos	17	49	121	21	50	38	3	55	Calcineurin-like phosphoesterase	Metallo
TRINITY_DN521808_c0_g1	Metallophos	19	9	0	2	0	10	0	0	Calcineurin-like phosphoesterase	Metallo
TRINITY_DN15468_c0_g1	Metallophos	0	0	0	12	0	7	0	0	Calcineurin-like phosphoesterase	Metallo
TRINITY_DN367833_c0_g1	Zn_peptidase_2	0	1	0	0	6	2	5	0	Putative neutral zinc metallopeptidase	Metallo
TRINITY_DN926624_c0_g1	Metallophos	0	0	0	0	1	0	16	0	Calcineurin-like phosphoesterase	Metallo
TRINITY_DN258489_c0_g1	Metallophos	0	0	0	17	0	0	0	1	Calcineurin-like phosphoesterase	Metallo
TRINITY_DN498281_c0_g1	Metallophos	6	0	14	2	0	0	0	0	Calcineurin-like phosphoesterase	Metallo
TRINITY_DN86108_c1_g1	Lactamase_B	4	0	3	8	1	0	7	2	Metallo-beta-lactamase superfamily	Metallo
TRINITY_DN1342690_c0_g1	Peptidase_M24	0	0	0	4	1	0	7	0	Metallopeptidase family M24	Metallo
TRINITY_DN20730_c1_g1	Metallophos	6	17	15	2	19	13	92	10	Calcineurin-like phosphoesterase	Metallo
TRINITY_DN104769_c0_g1	Metallophos	0	0	0	3	0	5	0	2	Calcineurin-like phosphoesterase	Metallo
TRINITY_DN173560_c0_g6	Metallophos	0	0	6	0	3	0	17	3	Calcineurin-like phosphoesterase	Metallo
TRINITY_DN1036169_c0_g1	Metallophos	0	17	0	0	0	0	0	0	Calcineurin-like phosphoesterase	Metallo
TRINITY_DN68357_c0_g3	Metallophos	0	5	0	0	0	9	12	7	Calcineurin-like phosphoesterase	Metallo
TRINITY_DN26023_c3_g1	Metallophos	11	13	0	0	0	0	0	0	Calcineurin-like phosphoesterase	Metallo
TRINITY_DN175652_c0_g2	Peptidase_M24	0	0	0	0	2	0	6	0	Metallopeptidase family M24	Metallo
TRINITY_DN1080494_c0_g1	Metallophos	0	0	4	0	0	0	0	6	Calcineurin-like phosphoesterase	Metallo
TRINITY_DN798233_c0_g1	RMMBL	0	0	0	7	0	0	0	0	Zn-dependent metallo-hydrolase RNA specificity domain	Metallo
TRINITY_DN45771_c0_g1	Metallophos	0	0	0	15	3	1	0	5	Calcineurin-like phosphoesterase	Metallo
TRINITY_DN265428_c0_g1	Metallophos	5	0	0	0	0	3	5	0	Calcineurin-like phosphoesterase	Metallo
TRINITY_DN695063_c0_g1	Peptidase_M24	0	0	0	0	0	0	0	3	Metallopeptidase family M24	Metallo
TRINITY_DN511623_c0_g1	Zn_peptidase_2	34	0	0	21	26	0	32	8	Putative neutral zinc metallopeptidase	Metallo
TRINITY_DN65297_c0_g1	Metallophos	8	22	0	15	1	0	5	6	Calcineurin-like phosphoesterase	Metallo
TRINITY_DN1351045_c0_g1	Metallophos	1	0	12	2	0	6	0	7	Calcineurin-like phosphoesterase	Metallo
TRINITY_DN1339028_c0_g1	Metallophos	14	0	0	1	0	19	10	3	Calcineurin-like phosphoesterase	Metallo
TRINITY_DN87210_c0_g1	Metallophos	0	10	3	3	6	0	1	1	Calcineurin-like phosphoesterase	Metallo
TRINITY_DN170544_c0_g2	Metalloenzyme	0	0	0	0	1	0	3	0	Metalloenzyme superfamily	Metallo
TRINITY_DN188833_c0_g1	Peptidase_M36	0	0	6	8	1	8	0	7	Fungalysin metallopeptidase (M36)	Metallo
TRINITY_DN761783_c0_g1	Metallophos	0	11	0	0	0	0	0	0	Calcineurin-like phosphoesterase	Metallo
TRINITY_DN716977_c0_g1	Metallophos	0	3	5	0	7	0	0	1	Calcineurin-like phosphoesterase	Metallo
TRINITY_DN888946_c0_g1	Peptidase_M32	10	10	0	0	1	2	28	1	Carboxypeptidase Taq (M32) metallopeptidase	Metallo
TRINITY_DN13684_c0_g1	Metallophos	3	5	23	0	9	10	2	16	Calcineurin-like phosphoesterase	Metallo
TRINITY_DN242282_c0_g1	Aspzincin_M35	0	0	0	0	0	16	0	0	Lysine-specific metallo-endopeptidase	Metallo
TRINITY_DN945392_c0_g1	Metallothio_6	3	0	0	5	0	0	0	0	Metallothionein	Metallo
TRINITY_DN90845_c0_g1	Metallophos	9	3	0	0	0	0	4	10	Calcineurin-like phosphoesterase	Metallo
TRINITY_DN880755_c0_g1	Metallophos	0	0	11	0	0	0	3	2	Calcineurin-like phosphoesterase	Metallo
TRINITY_DN852726_c0_g1	Zn_peptidase_2	10	4	0	15	0	2	3	0	Putative neutral zinc metallopeptidase	Metallo
TRINITY_DN159164_c0_g1	PmbA_TldD_C	0	4	0	5	6	2	1	3	PmbA/TldA metallopeptidase C-terminal domain	Metallo
TRINITY_DN910626_c0_g1	Metallophos	0	0	0	0	0	0	11	0	Calcineurin-like phosphoesterase	Metallo
TRINITY_DN98454_c0_g2	Metallophos	0	168	0	0	1	0	1	0	Calcineurin-like phosphoesterase	Metallo
TRINITY_DN42504_c0_g1	Lactamase_B	0	0	0	0	0	2	7	0	Metallo-beta-lactamase superfamily	Metallo
TRINITY_DN1183931_c0_g1	Metallophos	0	4	0	0	4	5	8	0	Calcineurin-like phosphoesterase	Metallo
TRINITY_DN224033_c0_g2	Metallophos	0	31	3	0	0	0	0	0	Calcineurin-like phosphoesterase	Metallo
TRINITY_DN773311_c0_g1	Peptidase_M29	50	41	0	0	0	0	0	1	Thermophilic metalloprotease (M29)	Metallo
TRINITY_DN1104453_c0_g1	Metallophos	0	1	12	0	0	2	0	0	Calcineurin-like phosphoesterase	Metallo
TRINITY_DN149860_c0_g3	Metallophos	0	0	13	0	3	0	0	0	Calcineurin-like phosphoesterase	Metallo
TRINITY_DN64552_c0_g1	Metallophos_2	5	0	0	0	4	0	0	0	Calcineurin-like phosphoesterase superfamily domain	Metallo
TRINITY_DN18381_c1_g1	Metallophos	0	0	0	0	0	2	0	0	Calcineurin-like phosphoesterase	Metallo
TRINITY_DN24519_c0_g2	Metallophos	5	0	18	11	3	1	0	11	Calcineurin-like phosphoesterase	Metallo
TRINITY_DN95966_c0_g2	Peptidase_M24	0	3	0	0	0	0	0	1	Metallopeptidase family M24	Metallo
TRINITY_DN1306424_c0_g1	Metallophos_C	0	2	0	0	0	2	0	0	Iron/zinc purple acid phosphatase-like protein C	Metallo
TRINITY_DN31132_c1_g1	Metallophos	27	12	16	10	0	2	10	22	Calcineurin-like phosphoesterase	Metallo
TRINITY_DN1296505_c0_g1	Metallophos	8	0	0	0	0	4	0	0	Calcineurin-like phosphoesterase	Metallo
TRINITY_DN70257_c0_g2	Metallophos	34	6	6	8	1	13	5	14	Calcineurin-like phosphoesterase	Metallo
TRINITY_DN130452_c0_g2	Zincin_2	7	0	8	0	4	2	10	0	Zincin-like metallopeptidase	Metallo
TRINITY_DN194057_c0_g1	Metallophos	0	0	0	0	0	0	17	0	Calcineurin-like phosphoesterase	Metallo
TRINITY_DN153444_c0_g1	PrsW-protease	10	1	0	10	0	2	0	11	PrsW family intramembrane metalloprotease	Metallo
TRINITY_DN15271_c0_g1	Metallophos	57	0	9	44	184	37	1	269	Calcineurin-like phosphoesterase	Metallo
TRINITY_DN1275579_c0_g1	Metallophos	5	0	0	10	0	0	0	12	Calcineurin-like phosphoesterase	Metallo
TRINITY_DN642629_c0_g1	Peptidase_M24	0	0	0	14	0	0	0	1	Metallopeptidase family M24	Metallo
TRINITY_DN319017_c0_g1	Peptidase_M24	15	0	21	13	0	0	0	1	Metallopeptidase family M24	Metallo
TRINITY_DN631226_c0_g1	Peptidase_M18	0	28	0	0	5	0	2	0	Aminopeptidase I zinc metalloprotease (M18)	Metallo
TRINITY_DN188376_c0_g1	Peptidase_M36	0	0	0	0	23	0	0	2	Fungalysin metallopeptidase (M36)	Metallo
TRINITY_DN1335618_c0_g1	Metallophos_C	12	0	0	6	0	4	1	2	Iron/zinc purple acid phosphatase-like protein C	Metallo
TRINITY_DN236160_c0_g1	Metallophos	9	0	0	0	0	0	0	0	Calcineurin-like phosphoesterase	Metallo
TRINITY_DN13423_c0_g1	Metallophos	0	0	0	0	0	0	264	0	Calcineurin-like phosphoesterase	Metallo
TRINITY_DN493274_c0_g1	Metallophos	0	0	1	0	0	0	0	3	Calcineurin-like phosphoesterase	Metallo
TRINITY_DN28794_c0_g1	Metallophos	43	90	116.93	92	218	212.27	268	90	Calcineurin-like phosphoesterase	Metallo
TRINITY_DN47926_c1_g1	Peptidase_M24	7	31	16	18	23	21	10	1	Metallopeptidase family M24	Metallo
TRINITY_DN74394_c0_g2	Zincin_2	0	0	0	29	45	4	9	35	Zincin-like metallopeptidase	Metallo
TRINITY_DN26023_c1_g1	Metallophos	0	0	0	0	0	0	0	0	Calcineurin-like phosphoesterase	Metallo
TRINITY_DN702406_c0_g1	Metallophos	0	0	0	0	0	0	8	0	Calcineurin-like phosphoesterase	Metallo
TRINITY_DN904746_c0_g1	Metallophos	0	5	0	0	0	0	0	0	Calcineurin-like phosphoesterase	Metallo
TRINITY_DN289937_c0_g1	Tox-MPTase4	0	0	0	0	0	0	0	0	Metallopeptidase toxin 4	Metallo
TRINITY_DN169643_c0_g1	Peptidase_M24	0	0	0	0	0	0	1	3	Metallopeptidase family M24	Metallo
TRINITY_DN900635_c0_g1	Metallophos	0	0	0	10	0	0	0	12	Calcineurin-like phosphoesterase	Metallo
TRINITY_DN15468_c1_g1	Metallophos	28	21	3	7	0	0	0	18	Calcineurin-like phosphoesterase	Metallo
TRINITY_DN15750_c1_g1	Metallophos	0	11	13	0	6	0	2	5	Calcineurin-like phosphoesterase	Metallo
TRINITY_DN1079657_c0_g1	Metallophos_2	0	0	0	1	0	2	0	5	Calcineurin-like phosphoesterase superfamily domain	Metallo
TRINITY_DN1284264_c0_g1	Metallophos	0	0	0	5	0	2	0	0	Calcineurin-like phosphoesterase	Metallo
TRINITY_DN343911_c0_g1	Lactamase_B_6	0	0	0	0	0	0	4	0	Metallo-beta-lactamase superfamily domain	Metallo
TRINITY_DN967990_c0_g1	Aspzincin_M35	23	0	0	0	0	14	0	1	Lysine-specific metallo-endopeptidase	Metallo
TRINITY_DN84526_c0_g1	Zn_peptidase_2	36	16	2	30	3	23	1	6	Putative neutral zinc metallopeptidase	Metallo
TRINITY_DN918785_c0_g1	Peptidase_M24	0	15	0	10	0	0	0	1	Metallopeptidase family M24	Metallo
TRINITY_DN891001_c0_g1	Metallophos	0	5	1	6	0	4	0	10	Calcineurin-like phosphoesterase	Metallo
TRINITY_DN48294_c0_g1	Metallophos	8	37	0	6	3	0	14	16	Calcineurin-like phosphoesterase	Metallo
TRINITY_DN338444_c0_g1	DRMBL	0	0	0	24	0	0	0	5	DNA repair metallo-beta-lactamase	Metallo
TRINITY_DN543286_c0_g1	Metallophos	0	0	0	0	0	2	0	32	Calcineurin-like phosphoesterase	Metallo
TRINITY_DN140772_c0_g1	Metallophos	1	11	0	3	0	0	0	0	Calcineurin-like phosphoesterase	Metallo
TRINITY_DN763754_c0_g1	Zincin_2	0	0	0	0	0	0	3	0	Zincin-like metallopeptidase	Metallo
TRINITY_DN67080_c1_g1	Metallophos	38	25	0	2	12	9	2	35	Calcineurin-like phosphoesterase	Metallo
TRINITY_DN356828_c0_g1	Metallophos	5	8	7	0	2	0	0	0	Calcineurin-like phosphoesterase	Metallo
TRINITY_DN1331449_c0_g1	Peptidase_M24	0	0	0	0	0	0	44.05	0	Metallopeptidase family M24	Metallo
TRINITY_DN685805_c0_g1	Lactamase_B	0	0	0	0	5	0	1	4	Metallo-beta-lactamase superfamily	Metallo
TRINITY_DN85726_c0_g1	Metallophos	10	13	11	1	0	0	4	4	Calcineurin-like phosphoesterase	Metallo
TRINITY_DN76732_c0_g1	Metallophos	0	4	0	11	4	2	0	1	Calcineurin-like phosphoesterase	Metallo
TRINITY_DN67957_c0_g1	YgjP-like	11	0	0	7	2	2	10	6	YgjP-like metallopeptidase domain	Metallo
TRINITY_DN979596_c0_g1	Peptidase_M24	0	0	0	0	0	0	22.95	0	Metallopeptidase family M24	Metallo
TRINITY_DN1082935_c0_g1	Metallophos	0	19	27	2	4	0	0	7	Calcineurin-like phosphoesterase	Metallo
TRINITY_DN295313_c0_g1	Metallophos	0	0	5	10	0	0	0	1	Calcineurin-like phosphoesterase	Metallo
TRINITY_DN72358_c0_g1	PrsW-protease	5	2	5	2	22	2	12	4	PrsW family intramembrane metalloprotease	Metallo
TRINITY_DN198127_c0_g1	Metallophos	0	0	5	4	2	0	0	0	Calcineurin-like phosphoesterase	Metallo
TRINITY_DN24004_c0_g2	Metallophos	8	21	7	6	0	3	3	4	Calcineurin-like phosphoesterase	Metallo
TRINITY_DN88959_c0_g1	Peptidase_M24	0	0	0	0	6	0	10	0	Metallopeptidase family M24	Metallo
TRINITY_DN149860_c0_g2	Metallophos	0	0	10	0	13	0	0	0	Calcineurin-like phosphoesterase	Metallo
TRINITY_DN185248_c0_g1	Metallophos	0	0	27	29	0	16	0	5	Calcineurin-like phosphoesterase	Metallo
TRINITY_DN553876_c0_g1	Metallophos	0	0	0	0	0	5	0	4	Calcineurin-like phosphoesterase	Metallo
TRINITY_DN4500_c0_g1	Metallophos	7	72.1	223	11	105	287	18.75	92	Calcineurin-like phosphoesterase	Metallo
TRINITY_DN932033_c0_g1	Metallophos	0	4	0	0	0	0	0	8	Calcineurin-like phosphoesterase	Metallo
TRINITY_DN289490_c0_g1	Metallophos	2	0	0	0	0	0	0	4	Calcineurin-like phosphoesterase	Metallo
TRINITY_DN942587_c0_g1	Peptidase_M24	0	0	0	0	0	0	0	0	Metallopeptidase family M24	Metallo
TRINITY_DN49238_c0_g1	Aspzincin_M35	0	0	0	0	0	0	0	0	Lysine-specific metallo-endopeptidase	Metallo
TRINITY_DN8218_c0_g1	Metallothio_6	3	17	0	42	31	26	4	21	Metallothionein	Metallo
TRINITY_DN373331_c0_g1	Metallophos	10	0	0	0	1	15	0	10	Calcineurin-like phosphoesterase	Metallo
TRINITY_DN80391_c0_g1	Metallophos	0	0	0	0	0	0	6	0	Calcineurin-like phosphoesterase	Metallo
TRINITY_DN1107565_c0_g1	Lactamase_B	58	0	0	0	1	6	25	3	Metallo-beta-lactamase superfamily	Metallo
TRINITY_DN1021698_c0_g1	Peptidase_M57	1	0	0	0	0	0	12	0	Dual-action HEIGH metallo-peptidase	Metallo
TRINITY_DN88275_c0_g1	Peptidase_M24	0	0	0	0	0	5	2	0	Metallopeptidase family M24	Metallo
TRINITY_DN48424_c0_g1	Metallophos_2	5	26	0	0	13	3	13	0	Calcineurin-like phosphoesterase superfamily domain	Metallo
TRINITY_DN827229_c0_g1	Peptidase_M24	0	0	0	3	0	0	4	0	Metallopeptidase family M24	Metallo
TRINITY_DN1092399_c0_g1	Metallophos	0	0	0	5	0	3	0	2	Calcineurin-like phosphoesterase	Metallo
TRINITY_DN153672_c0_g1	Metallophos	0	0	0	0	0	0	36	0	Calcineurin-like phosphoesterase	Metallo
TRINITY_DN750988_c0_g1	Peptidase_M24	0	0	0	5	19	4	6	0	Metallopeptidase family M24	Metallo
TRINITY_DN596472_c0_g1	Metallophos	0	0	9	8	0	2	0	0	Calcineurin-like phosphoesterase	Metallo
TRINITY_DN1426908_c0_g1	Peptidase_M18	0	8	0	0	0	0	0	0	Aminopeptidase I zinc metalloprotease (M18)	Metallo
TRINITY_DN815753_c0_g1	Peptidase_M24	0	0	13	0	0	0	0	7	Metallopeptidase family M24	Metallo
TRINITY_DN123232_c0_g1	Metallophos	0	0	0	0	0	13	7	3	Calcineurin-like phosphoesterase	Metallo
TRINITY_DN166329_c0_g1	Peptidase_M35	0	0	0	0	0	0	0	45	Deuterolysin metalloprotease (M35) family	Metallo
TRINITY_DN67516_c0_g1	Metallophos	0	0	4	0	4	7	0	0	Calcineurin-like phosphoesterase	Metallo
TRINITY_DN702789_c0_g1	Metallophos	0	0	0	6	0	0	0	0	Calcineurin-like phosphoesterase	Metallo
TRINITY_DN1012453_c0_g1	Metallophos	7	0	0	0	0	6	0	19	Calcineurin-like phosphoesterase	Metallo
TRINITY_DN742048_c0_g1	Peptidase_M24	0	0	0	0	2	0	0	4	Metallopeptidase family M24	Metallo
TRINITY_DN130554_c0_g1	Metallophos	2	0	0	0	0	0	13	0	Calcineurin-like phosphoesterase	Metallo
TRINITY_DN1214161_c0_g1	Metallophos	6	0	0	6	0	4	0	3	Calcineurin-like phosphoesterase	Metallo
TRINITY_DN1423354_c0_g1	Metallophos	0	0	0	0	0	0	11	0	Calcineurin-like phosphoesterase	Metallo
TRINITY_DN125543_c0_g1	PrsW-protease	0	0	0	0	2	0	7	0	PrsW family intramembrane metalloprotease	Metallo
TRINITY_DN1337385_c0_g1	Lactamase_B	0	0	1	0	0	0	4	0	Metallo-beta-lactamase superfamily	Metallo
TRINITY_DN7072_c0_g1	Metallophos	49	136	125	93	191	158	474	115	Calcineurin-like phosphoesterase	Metallo
TRINITY_DN1303735_c0_g1	RMMBL	0	0	0	0	2	0	4	3	Zn-dependent metallo-hydrolase RNA specificity domain	Metallo
TRINITY_DN65145_c0_g1	Peptidase_M18	9	14	1	15	6	7	0	24	Aminopeptidase I zinc metalloprotease (M18)	Metallo
TRINITY_DN95635_c0_g1	Metallophos	0	0	0	0	0	4	0	0	Calcineurin-like phosphoesterase	Metallo
TRINITY_DN1000142_c0_g1	Peptidase_M24	0	0	3	0	0	0	4	4	Metallopeptidase family M24	Metallo
TRINITY_DN33734_c0_g1	Peptidase_M24	44	18	20	81	22	46	20	47	Metallopeptidase family M24	Metallo
TRINITY_DN63061_c0_g1	Zn_peptidase_2	0	0	0	4	3	2	9	3	Putative neutral zinc metallopeptidase	Metallo
TRINITY_DN102072_c0_g1	Metallophos	0	0	0	0	0	3	0	9	Calcineurin-like phosphoesterase	Metallo
TRINITY_DN505141_c0_g2	Metallophos	19	0	0	72	2	0	0	18	Calcineurin-like phosphoesterase	Metallo
TRINITY_DN1374443_c0_g1	Lactamase_B	0	0	0	0	0	2	0	0	Metallo-beta-lactamase superfamily	Metallo
TRINITY_DN697115_c0_g1	Lactamase_B	1	0	0	0	1	6	0	1	Metallo-beta-lactamase superfamily	Metallo
TRINITY_DN796936_c0_g1	Peptidase_M24	0	0	0	0	0	0	0	7	Metallopeptidase family M24	Metallo
TRINITY_DN213312_c0_g1	Metallophos	0	0	0	0	2	0	4	0	Calcineurin-like phosphoesterase	Metallo
TRINITY_DN761890_c0_g1	Zincin_2	7	3	5	0	0	2	0	0	Zincin-like metallopeptidase	Metallo
TRINITY_DN52709_c0_g2	Metallophos_C	0	6	3	0	0	5	6	0	Iron/zinc purple acid phosphatase-like protein C	Metallo
TRINITY_DN1436317_c0_g1	Reprolysin_5	0	0	11	6	0	0	0	2	Metallo-peptidase family M12	Metallo
TRINITY_DN810791_c0_g1	Metallophos	0	0	0	0	0	0	4	0	Calcineurin-like phosphoesterase	Metallo
TRINITY_DN57481_c1_g1	Metallophos	18	18	0	0	13	2	15	1	Calcineurin-like phosphoesterase	Metallo
TRINITY_DN882147_c0_g1	Metallophos	4	0	0	18	3	7	0	7	Calcineurin-like phosphoesterase	Metallo
TRINITY_DN1339060_c0_g1	Metallophos	0	15	0	13	0	0	0	0	Calcineurin-like phosphoesterase	Metallo
TRINITY_DN169889_c2_g1	Metallophos	2	15	4	0	0	0	0	3	Calcineurin-like phosphoesterase	Metallo
TRINITY_DN58725_c0_g1	Peptidase_M24	2	12	1	0	6	0	16	14	Metallopeptidase family M24	Metallo
TRINITY_DN643_c1_g2	Lactamase_B	16	15	0	3	17	0	21	11	Metallo-beta-lactamase superfamily	Metallo
TRINITY_DN413184_c0_g1	Metallophos	0	0	17	0	0	10	0	0	Calcineurin-like phosphoesterase	Metallo
TRINITY_DN1111593_c0_g1	Metallophos	0	0	0	0	0	0	22	0	Calcineurin-like phosphoesterase	Metallo
TRINITY_DN514408_c0_g1	Metallophos_C	0	0	4	0	2	0	0	0	Iron/zinc purple acid phosphatase-like protein C	Metallo
TRINITY_DN41699_c0_g2	Peptidase_M24	0	0	0	2	0	9	4	2	Metallopeptidase family M24	Metallo
TRINITY_DN368727_c0_g1	Metallophos	0	0	14	17	0	0	7	4	Calcineurin-like phosphoesterase	Metallo
TRINITY_DN634606_c0_g1	Zn_peptidase_2	9	0	4	0	6	0	0	0	Putative neutral zinc metallopeptidase	Metallo
TRINITY_DN1301763_c0_g1	Zincin_2	0	0	0	6	2	2	0	0	Zincin-like metallopeptidase	Metallo
TRINITY_DN41311_c0_g1	Peptidase_M24	8	10	4	0	0	0	7	6	Metallopeptidase family M24	Metallo
TRINITY_DN1331345_c0_g1	Metallophos_2	0	4	10	9	12	0	0	5	Calcineurin-like phosphoesterase superfamily domain	Metallo
TRINITY_DN913411_c0_g1	Peptidase_M24	0	0	0	0	0	0	1	0	Metallopeptidase family M24	Metallo
TRINITY_DN266246_c0_g1	Metallophos	6	0	6	0	0	0	0	1	Calcineurin-like phosphoesterase	Metallo
TRINITY_DN45185_c0_g1	Metallophos	0	9	0	0	1	0	10	1	Calcineurin-like phosphoesterase	Metallo
TRINITY_DN1347145_c0_g1	Metallothio_Euk	0	0	0	0	0	0	37	0	Eukaryotic metallothionein	Metallo
TRINITY_DN104025_c0_g1	Metallophos	0	0	0	0	0	0	0	47	Calcineurin-like phosphoesterase	Metallo
TRINITY_DN1090_c1_g2	Metallophos	6	115	34	31	183	71	21	47	Calcineurin-like phosphoesterase	Metallo
TRINITY_DN704112_c0_g1	Metallopep	0	0	3	0	0	0	0	0	Putative peptidase family	Metallo
TRINITY_DN49517_c0_g1	Metallophos	0	0	0	0	45	20	0	4	Calcineurin-like phosphoesterase	Metallo
TRINITY_DN43156_c0_g1	Metallophos	5	18.98	0	24	0	0	3	2	Calcineurin-like phosphoesterase	Metallo
TRINITY_DN585298_c0_g1	Metallophos	11	4	8	10	0	15	0	6	Calcineurin-like phosphoesterase	Metallo
TRINITY_DN722798_c0_g1	Peptidase_M24	0	0	0	0	0	0	18	0	Metallopeptidase family M24	Metallo
TRINITY_DN1300569_c0_g1	Lactamase_B	0	0	0	0	7	0	0	0	Metallo-beta-lactamase superfamily	Metallo
TRINITY_DN366531_c0_g1	Reprolysin_5	0	0	0	0	18	23	0	0	Metallo-peptidase family M12	Metallo
TRINITY_DN390938_c0_g1	Metallophos	13	3	0	4	6	1	0	2	Calcineurin-like phosphoesterase	Metallo
TRINITY_DN1253898_c0_g1	Metallophos_C	0	0	0	6	0	0	0	13	Iron/zinc purple acid phosphatase-like protein C	Metallo
TRINITY_DN327442_c0_g1	Peptidase_M24	0	26	0	0	0	0	0	0	Metallopeptidase family M24	Metallo
TRINITY_DN201727_c0_g1	Peptidase_M24	1	0	0	0	0	0	16	0	Metallopeptidase family M24	Metallo
TRINITY_DN403879_c0_g1	Metallophos	0	0	0	0	0	0	0	13	Calcineurin-like phosphoesterase	Metallo
TRINITY_DN909717_c0_g1	Metallophos	0	0	0	0	0	0	0	9	Calcineurin-like phosphoesterase	Metallo
TRINITY_DN81426_c1_g1	Metallophos	0	4	0	0	0	9	0	0	Calcineurin-like phosphoesterase	Metallo
TRINITY_DN404415_c0_g1	Lactamase_B	7	0	0	0	0	1	0	10	Metallo-beta-lactamase superfamily	Metallo
TRINITY_DN47924_c0_g1	Metallophos	10	0	0	0	0	0	0	3	Calcineurin-like phosphoesterase	Metallo
TRINITY_DN6628_c0_g2	PmbA_TldD	0	0	0	13	10	0	0	0	PmbA/TldA metallopeptidase domain 1	Metallo
TRINITY_DN129805_c0_g1	Metallophos	0	0	0	2	0	9	0	6	Calcineurin-like phosphoesterase	Metallo
TRINITY_DN996786_c0_g1	Peptidase_M24	0	0	0	0	0	0	6	0	Metallopeptidase family M24	Metallo
TRINITY_DN695864_c0_g1	Metallophos	0	31	11	13	5	0	0	31	Calcineurin-like phosphoesterase	Metallo
TRINITY_DN260113_c0_g1	Zn_peptidase_2	0	3	0	0	1	2	5	2	Putative neutral zinc metallopeptidase	Metallo
TRINITY_DN1090_c0_g1	Metallophos	25	0	16	44	85.94	3	6	305.54	Calcineurin-like phosphoesterase	Metallo
TRINITY_DN116830_c0_g1	Metallophos	0	0	0	0	0	0	0	10	Calcineurin-like phosphoesterase	Metallo
TRINITY_DN82324_c0_g1	Metallophos	9	3	0	4	1	0	0	6	Calcineurin-like phosphoesterase	Metallo
TRINITY_DN274347_c0_g1	Peptidase_M24	6	0	5	0	0	9	0	0	Metallopeptidase family M24	Metallo
TRINITY_DN60345_c0_g1	Metallophos_2	0	5	6	4	13	0	17	2	Calcineurin-like phosphoesterase superfamily domain	Metallo
TRINITY_DN8146_c1_g1	Metallophos	8	32	20	11	0	2	0	0	Calcineurin-like phosphoesterase	Metallo
TRINITY_DN753262_c0_g1	Lactamase_B	0	0	13	0	0	0	7	0	Metallo-beta-lactamase superfamily	Metallo
TRINITY_DN347916_c0_g1	Reprolysin_3	0	2	0	0	4	0	0	0	Metallo-peptidase family M12B Reprolysin-like	Metallo
TRINITY_DN1180293_c0_g1	Metallophos	0	0	0	0	0	11	0	0	Calcineurin-like phosphoesterase	Metallo
TRINITY_DN413334_c0_g1	Metallothio_6	0	15	2	6	0	0	0	0	Metallothionein	Metallo
TRINITY_DN287713_c0_g1	Reprolysin_5	0	3	0	0	0	0	0	4	Metallo-peptidase family M12	Metallo
TRINITY_DN148071_c0_g1	Metallophos	0	14	0	0	0	0	0	0	Calcineurin-like phosphoesterase	Metallo
TRINITY_DN58883_c0_g1	Peptidase_M24	0	6	0	9	0	0	0	11	Metallopeptidase family M24	Metallo
TRINITY_DN568424_c0_g1	Peptidase_M24	0	0	0	3	0	3	0	0	Metallopeptidase family M24	Metallo
TRINITY_DN112467_c0_g1	Peptidase_M36	0	0	0	0	10	0	0	2	Fungalysin metallopeptidase (M36)	Metallo
TRINITY_DN1294104_c0_g1	Metallophos	0	22	5	0	0	3	0	0	Calcineurin-like phosphoesterase	Metallo
TRINITY_DN48424_c1_g1	Metallophos_2	14	6	3	16	0	2	2	8	Calcineurin-like phosphoesterase superfamily domain	Metallo
TRINITY_DN52391_c0_g1	Peptidase_M24	9	8	0	0	3	0	1	0	Metallopeptidase family M24	Metallo
TRINITY_DN1170330_c0_g1	Metallophos	0	3	0	1	0	0	3	1	Calcineurin-like phosphoesterase	Metallo
TRINITY_DN777825_c0_g1	Lactamase_B	0	0	0	13	0	0	0	0	Metallo-beta-lactamase superfamily	Metallo
TRINITY_DN970404_c0_g1	PmbA_TldD	0	0	2	6	0	0	1	0	PmbA/TldA metallopeptidase domain 1	Metallo
TRINITY_DN277027_c0_g1	Metallophos	0	0	0	0	2	0	4	0	Calcineurin-like phosphoesterase	Metallo
TRINITY_DN1217318_c0_g1	IMPa_helical	0	1	0	0	2	4	0	0	Immunomodulating metalloprotease helical domain	Metallo
TRINITY_DN1358605_c0_g1	Metallophos	7	0	0	0	0	0	0	0	Calcineurin-like phosphoesterase	Metallo
TRINITY_DN45799_c0_g1	Metallophos	8	0	0	0	0	0	3	1	Calcineurin-like phosphoesterase	Metallo
TRINITY_DN938256_c0_g1	Lactamase_B_5	0	0	0	12	0	14	0	23	Metallo-beta-lactamase superfamily	Metallo
TRINITY_DN567287_c0_g1	Aspzincin_M35	0	0	0	2	0	5	0	0	Lysine-specific metallo-endopeptidase	Metallo
TRINITY_DN101141_c0_g1	Metallophos	0	4	0	0	0	0	0	0	Calcineurin-like phosphoesterase	Metallo
TRINITY_DN1102074_c0_g1	Peptidase_M24	0	0	0	0	0	0	68	0	Metallopeptidase family M24	Metallo
TRINITY_DN1355175_c0_g1	Lactamase_B	0	0	0	8	0	0	0	29	Metallo-beta-lactamase superfamily	Metallo
TRINITY_DN57481_c0_g1	Metallophos	7	5	0	0	0	3	0	6	Calcineurin-like phosphoesterase	Metallo
TRINITY_DN55161_c0_g3	Metallophos	4	5	0	3	1	1	0	8	Calcineurin-like phosphoesterase	Metallo
TRINITY_DN1369374_c0_g1	Peptidase_M24	0	0	4	0	0	0	69	0	Metallopeptidase family M24	Metallo
TRINITY_DN1094859_c0_g1	Peptidase_M24	6	0	0	1	1	0	0	10	Metallopeptidase family M24	Metallo
TRINITY_DN574108_c0_g1	Metallophos	0	0	0	0	0	0	0	0	Calcineurin-like phosphoesterase	Metallo
TRINITY_DN87043_c0_g1	Aspzincin_M35	2	0	1	0	0	0	0	3	Lysine-specific metallo-endopeptidase	Metallo
TRINITY_DN240798_c0_g1	Metallophos	7	0	0	0	0	1	1	13	Calcineurin-like phosphoesterase	Metallo
TRINITY_DN1428369_c0_g1	Zincin_2	2	0	0	11	0	0	1	5	Zincin-like metallopeptidase	Metallo
TRINITY_DN63080_c0_g2	Zincin_2	4	0	4	1	11	6	0	0	Zincin-like metallopeptidase	Metallo
TRINITY_DN1238284_c0_g1	Metallophos	0	0	0	0	1	0	0	0	Calcineurin-like phosphoesterase	Metallo
TRINITY_DN634490_c0_g1	Metallophos	0	0	0	0	0	0	25	0	Calcineurin-like phosphoesterase	Metallo
TRINITY_DN1106266_c0_g1	Peptidase_M32	0	0	0	0	0	0	3	0	Carboxypeptidase Taq (M32) metallopeptidase	Metallo
TRINITY_DN142574_c0_g2	Zincin_2	8	7	0	0	2	0	0	0	Zincin-like metallopeptidase	Metallo
TRINITY_DN156748_c0_g1	Aspzincin_M35	5	23	0	0	1	2	4	0	Lysine-specific metallo-endopeptidase	Metallo
TRINITY_DN99992_c0_g1	Metallophos	0	6	0	0	0	0	2	5	Calcineurin-like phosphoesterase	Metallo
TRINITY_DN343049_c0_g1	Peptidase_M24	0	0	0	0	0	0	16	0	Metallopeptidase family M24	Metallo
TRINITY_DN937388_c0_g1	Peptidase_M24	0	0	0	0	0	1	0	0	Metallopeptidase family M24	Metallo
TRINITY_DN217824_c0_g1	YgjP-like	6	0	0	0	0	0	5	4	YgjP-like metallopeptidase domain	Metallo
TRINITY_DN276151_c0_g1	Peptidase_M24	0	0	0	3	0	0	0	39	Metallopeptidase family M24	Metallo
TRINITY_DN159153_c0_g1	Metallophos	0	0	0	0	2	1	4	0	Calcineurin-like phosphoesterase	Metallo
TRINITY_DN158329_c0_g1	Peptidase_M24	7	24	4	20	25	15	114	11	Metallopeptidase family M24	Metallo
TRINITY_DN38906_c0_g2	Metallophos_2	0	7	3	4	25	4	4	9	Calcineurin-like phosphoesterase superfamily domain	Metallo
TRINITY_DN86821_c0_g1	Metallophos	10	0	0	0	1	0	0	3	Calcineurin-like phosphoesterase	Metallo
TRINITY_DN276055_c0_g1	Metallophos_2	0	4	8	0	0	0	0	2	Calcineurin-like phosphoesterase superfamily domain	Metallo
TRINITY_DN166313_c0_g1	Metallophos	0	2	0	0	11	0	23	2	Calcineurin-like phosphoesterase	Metallo
TRINITY_DN549312_c0_g1	Peptidase_M24	9	0	25	0	0	0	2	0	Metallopeptidase family M24	Metallo
TRINITY_DN240350_c0_g1	Zincin_2	0	0	0	8	0	2	3	0	Zincin-like metallopeptidase	Metallo
TRINITY_DN125463_c0_g1	Lactamase_B	24	0	9	0	2	0	2	0	Metallo-beta-lactamase superfamily	Metallo
TRINITY_DN127464_c0_g1	Metallophos	23	4	0	7	0	2	0	0	Calcineurin-like phosphoesterase	Metallo
TRINITY_DN342853_c0_g1	Lactamase_B	0	0	2	0	3	4	0	2	Metallo-beta-lactamase superfamily	Metallo
TRINITY_DN208255_c0_g2	Metallophos	0	0	13	0	0	3	0	0	Calcineurin-like phosphoesterase	Metallo
TRINITY_DN41311_c1_g1	Peptidase_M24	10	0	0	7	0	0	0	13	Metallopeptidase family M24	Metallo
TRINITY_DN66277_c0_g1	DRMBL	0	17	3	8	23	21	22	10	DNA repair metallo-beta-lactamase	Metallo
TRINITY_DN18695_c2_g1	Metallophos	0	3	0	0	0	0	0	0	Calcineurin-like phosphoesterase	Metallo
TRINITY_DN1294414_c0_g1	Aspzincin_M35	29	0	173	7	1	123	0	56	Lysine-specific metallo-endopeptidase	Metallo
TRINITY_DN925900_c0_g1	Metallophos	7	0	6	0	0	5	0	4	Calcineurin-like phosphoesterase	Metallo
TRINITY_DN127399_c0_g1	Zn_peptidase	5	16	1	0	0	6	1	0	Putative neutral zinc metallopeptidase	Metallo
TRINITY_DN1338672_c0_g1	Reprolysin_5	2	0	0	0	3	0	12	0	Metallo-peptidase family M12	Metallo
TRINITY_DN86722_c1_g1	Metallophos	0	0	0	0	0	0	0	33	Calcineurin-like phosphoesterase	Metallo
TRINITY_DN140083_c0_g1	Metallophos	0	4	0	0	0	12	0	1	Calcineurin-like phosphoesterase	Metallo
TRINITY_DN1247526_c0_g1	Peptidase_M32	0	1	0	0	16	0	7	0	Carboxypeptidase Taq (M32) metallopeptidase	Metallo
TRINITY_DN64042_c0_g1	Metallophos	0	33	0	0	0	0	0	2	Calcineurin-like phosphoesterase	Metallo
TRINITY_DN87636_c0_g1	Aspzincin_M35	0	0	0	4	0	3	7	0	Lysine-specific metallo-endopeptidase	Metallo
TRINITY_DN77795_c0_g1	Metallophos	6	17	33	12	18	0	2	25	Calcineurin-like phosphoesterase	Metallo
TRINITY_DN1100196_c0_g1	HypA	0	0	0	6	1	0	2	8	Hydrogenase/urease nickel incorporation metallochaperone hypA	Metallo
TRINITY_DN51411_c1_g3	Metallophos	0	3	0	0	0	0	0	0	Calcineurin-like phosphoesterase	Metallo
TRINITY_DN137115_c0_g1	Metallophos	0	0	3	9	0	12	48	0	Calcineurin-like phosphoesterase	Metallo
TRINITY_DN886484_c0_g1	Metallophos	0	1	0	0	0	0	5	0	Calcineurin-like phosphoesterase	Metallo
TRINITY_DN52990_c0_g2	Metallophos	0	7	13	15	10	8	12	11	Calcineurin-like phosphoesterase	Metallo
TRINITY_DN166804_c0_g1	Zn_peptidase_2	4	10	0	0	0	3	0	0	Putative neutral zinc metallopeptidase	Metallo
TRINITY_DN252457_c0_g1	Zn_peptidase	0	0	0	16	0	0	0	5	Putative neutral zinc metallopeptidase	Metallo
TRINITY_DN81502_c0_g1	Zn_peptidase_2	0	0	5	18	3	0	7	6	Putative neutral zinc metallopeptidase	Metallo
TRINITY_DN372732_c0_g1	Metallothio_Euk	0	0	0	0	0	0	10	0	Eukaryotic metallothionein	Metallo
TRINITY_DN245114_c0_g1	Metallophos	0	0	0	2	6	0	6	0	Calcineurin-like phosphoesterase	Metallo
TRINITY_DN381387_c0_g1	Peptidase_M18	11	0	5	0	0	0	0	0	Aminopeptidase I zinc metalloprotease (M18)	Metallo
TRINITY_DN1438556_c0_g1	Peptidase_M18	0	0	0	0	0	0	17	0	Aminopeptidase I zinc metalloprotease (M18)	Metallo
TRINITY_DN579303_c0_g1	Metalloenzyme	0	0	0	0	0	0	3	0	Metalloenzyme superfamily	Metallo
TRINITY_DN1370191_c0_g1	Reprolysin_5	0	0	42	7	0	0	0	13	Metallo-peptidase family M12	Metallo
TRINITY_DN1167309_c0_g1	Metallophos	0	0	0	0	0	6	3	0	Calcineurin-like phosphoesterase	Metallo
TRINITY_DN36035_c0_g1	Metallophos	0	0	0	0	0	0	56	0	Calcineurin-like phosphoesterase	Metallo
TRINITY_DN65904_c0_g1	Metallophos	0	30	0	0	0	0	0	3	Calcineurin-like phosphoesterase	Metallo
TRINITY_DN339818_c0_g1	Metallophos	0	0	0	0	12	8	0	0	Calcineurin-like phosphoesterase	Metallo
TRINITY_DN238700_c0_g1	Metallophos	0	8	11	0	3	1	0	0	Calcineurin-like phosphoesterase	Metallo
TRINITY_DN66638_c3_g1	Metallophos_2	0	0	0	8	2	0	3	0	Calcineurin-like phosphoesterase superfamily domain	Metallo
TRINITY_DN199395_c0_g1	RMMBL	5	4	0	6	10	0	1	13	Zn-dependent metallo-hydrolase RNA specificity domain	Metallo
TRINITY_DN1165013_c0_g1	Metallophos	4	17	14	29	0	8	1	8	Calcineurin-like phosphoesterase	Metallo
TRINITY_DN985954_c0_g1	Lactamase_B	0	5	4	0	4	0	2	1	Metallo-beta-lactamase superfamily	Metallo
TRINITY_DN681044_c0_g1	Metallophos	0	0	0	0	0	0	72	0	Calcineurin-like phosphoesterase	Metallo
TRINITY_DN1281144_c0_g1	Metallophos	5	13	0	0	0	0	0	4	Calcineurin-like phosphoesterase	Metallo
TRINITY_DN25066_c0_g2	Metallophos	11	9	0	6	3	0	0	9	Calcineurin-like phosphoesterase	Metallo
TRINITY_DN508150_c0_g1	Metallophos	0	0	13	0	0	0	0	0	Calcineurin-like phosphoesterase	Metallo
TRINITY_DN933075_c0_g2	Metallophos	0	0	2	0	0	0	11	0	Calcineurin-like phosphoesterase	Metallo
TRINITY_DN21713_c0_g1	Zn_peptidase_2	0	6	3	0	2	0	0	4	Putative neutral zinc metallopeptidase	Metallo
TRINITY_DN550537_c0_g1	Metallophos	0	0	0	0	0	0	0	55	Calcineurin-like phosphoesterase	Metallo
TRINITY_DN245114_c0_g2	Metallophos	0	3	0	0	8	0	2	0	Calcineurin-like phosphoesterase	Metallo
TRINITY_DN926883_c0_g1	Metallophos	0	2	0	0	2	0	0	1	Calcineurin-like phosphoesterase	Metallo
TRINITY_DN163132_c0_g1	Reprolysin_5	0	0	0	12	0	5	5	11	Metallo-peptidase family M12	Metallo
TRINITY_DN2642_c1_g2	Metallophos	37	42	75	55	5	19	13	31	Calcineurin-like phosphoesterase	Metallo
TRINITY_DN1285883_c0_g1	Metallophos	0	0	0	0	0	0	11	0	Calcineurin-like phosphoesterase	Metallo
TRINITY_DN1345513_c0_g1	Metallophos	18	0	0	0	0	0	0	0	Calcineurin-like phosphoesterase	Metallo
TRINITY_DN215183_c0_g1	Metallophos_C	6	0	5	5	0	9	0	7	Iron/zinc purple acid phosphatase-like protein C	Metallo
TRINITY_DN993956_c0_g1	Peptidase_M24	0	0	0	2	0	5	0	0	Metallopeptidase family M24	Metallo
TRINITY_DN77851_c1_g1	Metallophos	0	15	0	0	0	0	0	0	Calcineurin-like phosphoesterase	Metallo
TRINITY_DN10136_c0_g1	PrsW-protease	24	53.01	50	24.29	13	9	18	22.49	PrsW family intramembrane metalloprotease	Metallo
TRINITY_DN231877_c0_g1	Tox-MPTase5	7	0	5	4	0	0	0	0	Metallopeptidase toxin 5	Metallo
TRINITY_DN166458_c0_g1	PrsW-protease	0	0	0	0	0	0	95	0	PrsW family intramembrane metalloprotease	Metallo
TRINITY_DN37629_c0_g1	Metalloenzyme	8	41	11	54	30	9	1	21	Metalloenzyme superfamily	Metallo
TRINITY_DN24525_c0_g1	Metallophos	1	13	0	6	8	2	0	1	Calcineurin-like phosphoesterase	Metallo
TRINITY_DN1085862_c0_g1	Peptidase_M36	0	0	0	3	0	0	0	17	Fungalysin metallopeptidase (M36)	Metallo
TRINITY_DN343979_c0_g1	Peptidase_M4_C	0	0	0	0	0	10	0	8	Thermolysin metallopeptidase alpha-helical domain	Metallo
TRINITY_DN139565_c0_g1	Zn_peptidase	4	0	2	12	5	2	0	19	Putative neutral zinc metallopeptidase	Metallo
TRINITY_DN947893_c0_g1	Metallophos	1	4	0	0	0	0	0	5	Calcineurin-like phosphoesterase	Metallo
TRINITY_DN754468_c0_g1	Metallophos_2	2	6	0	0	0	4	0	0	Calcineurin-like phosphoesterase superfamily domain	Metallo
TRINITY_DN198822_c0_g1	Metallophos	0	0	1	0	0	12	0	0	Calcineurin-like phosphoesterase	Metallo
TRINITY_DN566852_c0_g1	Zn_peptidase	0	4	2	0	1	0	0	1	Putative neutral zinc metallopeptidase	Metallo
TRINITY_DN658154_c0_g1	Metallophos	0	0	0	0	0	0	0	7	Calcineurin-like phosphoesterase	Metallo
TRINITY_DN201919_c0_g1	Metallophos	0	12	0	0	0	0	5	0	Calcineurin-like phosphoesterase	Metallo
TRINITY_DN879669_c0_g1	Peptidase_M24	0	0	3	0	17	0	0	0	Metallopeptidase family M24	Metallo
TRINITY_DN300618_c0_g1	Metallophos	4	0	0	3	5	0	5	0	Calcineurin-like phosphoesterase	Metallo
TRINITY_DN168947_c0_g1	Lactamase_B	0	19	0	2	0	7	0	12	Metallo-beta-lactamase superfamily	Metallo
TRINITY_DN692212_c0_g1	Metallophos	0	5	7	0	0	0	0	4	Calcineurin-like phosphoesterase	Metallo
TRINITY_DN709518_c0_g1	PmbA_TldD_C	2	10	0	1	0	1	0	0	PmbA/TldA metallopeptidase C-terminal domain	Metallo
TRINITY_DN515671_c0_g1	Metallophos	6	0	4	2	0	5	2	0	Calcineurin-like phosphoesterase	Metallo
TRINITY_DN205457_c0_g1	Zincin_2	0	0	0	0	0	0	41	0	Zincin-like metallopeptidase	Metallo
TRINITY_DN144520_c0_g2	Peptidase_M24	0	0	0	0	7	0	2	0	Metallopeptidase family M24	Metallo
TRINITY_DN1341762_c0_g1	Metallophos_2	5	1	3	0	0	0	0	1	Calcineurin-like phosphoesterase superfamily domain	Metallo
TRINITY_DN1322577_c0_g1	Metallophos	0	0	0	0	7	2	0	0	Calcineurin-like phosphoesterase	Metallo
TRINITY_DN105435_c0_g1	Metallophos	0	0	0	0	0	0	8	12	Calcineurin-like phosphoesterase	Metallo
TRINITY_DN215124_c0_g1	Metallophos_C	0	0	0	0	0	0	0	2	Iron/zinc purple acid phosphatase-like protein C	Metallo
TRINITY_DN454084_c0_g1	Metallophos	8	0	6	0	0	0	0	1	Calcineurin-like phosphoesterase	Metallo
TRINITY_DN346481_c0_g1	Peptidase_M18	0	0	11	0	0	0	2	0	Aminopeptidase I zinc metalloprotease (M18)	Metallo
TRINITY_DN482136_c0_g1	PrsW-protease	0	0	0	0	0	0	0	8	PrsW family intramembrane metalloprotease	Metallo
TRINITY_DN22328_c0_g1	Metalloenzyme	0	0	0	0	0	0	13	0	Metalloenzyme superfamily	Metallo
TRINITY_DN20063_c0_g1	Metallophos	5	0	13	0	27	18	0	0	Calcineurin-like phosphoesterase	Metallo
TRINITY_DN600048_c0_g1	Metallophos	0	0	0	10	0	0	0	3	Calcineurin-like phosphoesterase	Metallo
TRINITY_DN86380_c0_g1	Metallophos	13	33	9	7	8	0	0	4	Calcineurin-like phosphoesterase	Metallo
TRINITY_DN51411_c1_g2	Metallophos	16	11	7.81	16	0	0	0	5	Calcineurin-like phosphoesterase	Metallo
TRINITY_DN770057_c0_g1	Lactamase_B_6	6	0	0	0	0	0	0	9	Metallo-beta-lactamase superfamily domain	Metallo
TRINITY_DN223623_c0_g1	Metallophos	0	0	0	2	0	0	13	0	Calcineurin-like phosphoesterase	Metallo
TRINITY_DN237490_c0_g1	Metallophos	1	0	0	3	0	4	5	4	Calcineurin-like phosphoesterase	Metallo
TRINITY_DN919727_c0_g1	Metallophos	0	0	0	0	0	0	0	3	Calcineurin-like phosphoesterase	Metallo
TRINITY_DN430028_c0_g1	Metallophos	0	0	0	0	0	0	0	19	Calcineurin-like phosphoesterase	Metallo
TRINITY_DN148071_c0_g2	Metallophos	7	11	2	7	5	8	17	9	Calcineurin-like phosphoesterase	Metallo
TRINITY_DN769261_c0_g1	Metallothio_Euk	34	23	3	0	0	5	5	1	Eukaryotic metallothionein	Metallo
TRINITY_DN2726_c0_g2	Metallophos	2	0	0	0	197.07	21	0	12	Calcineurin-like phosphoesterase	Metallo
TRINITY_DN85946_c0_g1	Metallophos	0	14	0	13	1	8	0	3	Calcineurin-like phosphoesterase	Metallo
TRINITY_DN3803_c0_g2	Zincin_1	33	53	26	13	0	1	2	2	Zincin-like metallopeptidase	Metallo
TRINITY_DN898802_c0_g1	Metallophos_3	0	0	0	0	0	0	3	0	Metallophosphoesterase calcineurin superfamily	Metallo
TRINITY_DN133011_c0_g2	Metallophos	11	14	0	1	0	0	0	4	Calcineurin-like phosphoesterase	Metallo
TRINITY_DN54466_c0_g1	Metallophos_C	4	28	0	3	9	6	18	0	Iron/zinc purple acid phosphatase-like protein C	Metallo
TRINITY_DN162771_c0_g1	Peptidase_M24	5	0	2	0	12	2	1	0	Metallopeptidase family M24	Metallo
TRINITY_DN628170_c0_g1	Metallophos	0	0	0	0	0	0	7	4	Calcineurin-like phosphoesterase	Metallo
TRINITY_DN498068_c0_g1	Metallophos	0	0	5	0	19	0	0	0	Calcineurin-like phosphoesterase	Metallo
TRINITY_DN284505_c0_g1	Reprolysin_5	0	0	0	0	0	0	0	0	Metallo-peptidase family M12	Metallo
TRINITY_DN943685_c0_g1	Peptidase_M24	0	0	0	9	0	3	0	0	Metallopeptidase family M24	Metallo
TRINITY_DN97465_c0_g1	Peptidase_M24	0	0	0	0	0	3	0	14	Metallopeptidase family M24	Metallo
TRINITY_DN1220942_c0_g1	Peptidase_M18	0	11	0	0	0	0	0	0	Aminopeptidase I zinc metalloprotease (M18)	Metallo
TRINITY_DN1284164_c0_g1	Peptidase_M36	6	0	0	0	0	8	129	0	Fungalysin metallopeptidase (M36)	Metallo
TRINITY_DN1108230_c0_g1	Peptidase_M24	7	0	0	2	0	0	0	0	Metallopeptidase family M24	Metallo
TRINITY_DN140619_c0_g1	Metallophos_2	11	0	0	0	25	15	10	5	Calcineurin-like phosphoesterase superfamily domain	Metallo
TRINITY_DN729562_c0_g1	Lactamase_B	0	0	0	0	0	6	0	0	Metallo-beta-lactamase superfamily	Metallo
TRINITY_DN1342266_c0_g1	Peptidase_M24	11	0	0	0	0	0	0	6	Metallopeptidase family M24	Metallo
TRINITY_DN26240_c0_g1	Metallophos	83	99	86	24	24	16	32	31	Calcineurin-like phosphoesterase	Metallo
TRINITY_DN45080_c0_g1	Metallophos	1	0	0	11	17	3	21	11	Calcineurin-like phosphoesterase	Metallo
TRINITY_DN548791_c0_g1	Metallophos	0	0	5	0	0	0	2	0	Calcineurin-like phosphoesterase	Metallo
TRINITY_DN1342043_c0_g1	Zn_peptidase	0	0	0	7	0	0	0	3	Putative neutral zinc metallopeptidase	Metallo
TRINITY_DN87757_c0_g1	Zincin_2	14	18	2	11	2	2	7	6	Zincin-like metallopeptidase	Metallo
TRINITY_DN9521_c0_g1	Metallophos_C	0	32	52	14	32	57.52	5	22	Iron/zinc purple acid phosphatase-like protein C	Metallo
TRINITY_DN97789_c0_g1	Metallophos	0	2	0	0	0	0	0	7	Calcineurin-like phosphoesterase	Metallo
TRINITY_DN47951_c0_g1	Metallophos	2	11	0	0	6	0	0	1	Calcineurin-like phosphoesterase	Metallo
TRINITY_DN693434_c0_g1	Metallophos	10	0	17	14	0	0	0	4	Calcineurin-like phosphoesterase	Metallo
TRINITY_DN85506_c0_g2	Metallophos	0	0	0	0	10	7	0	0	Calcineurin-like phosphoesterase	Metallo
TRINITY_DN4311_c0_g1	Metallophos	25	53	175	0	174	128.48	12	57	Calcineurin-like phosphoesterase	Metallo
TRINITY_DN1108356_c0_g1	Metallophos_C	0	0	0	0	0	0	1	3	Iron/zinc purple acid phosphatase-like protein C	Metallo
TRINITY_DN747023_c0_g1	Metallophos	5	4	0	0	0	0	1	0	Calcineurin-like phosphoesterase	Metallo
TRINITY_DN48857_c0_g1	Metallophos	0	23	1	2	12	7	0	0	Calcineurin-like phosphoesterase	Metallo
TRINITY_DN33043_c0_g1	Reprolysin_5	2	6	0	0	1	0	76	0	Metallo-peptidase family M12	Metallo
TRINITY_DN994836_c0_g1	Metallophos	0	0	0	0	1	0	13	0	Calcineurin-like phosphoesterase	Metallo
TRINITY_DN739124_c0_g1	Peptidase_M24	0	11	0	0	0	0	0	0	Metallopeptidase family M24	Metallo
TRINITY_DN2726_c1_g1	Metallophos	99	0	220	204	0	0	2	17	Calcineurin-like phosphoesterase	Metallo
TRINITY_DN14748_c0_g3	Aspzincin_M35	56	10	11	0	11	1	0	0	Lysine-specific metallo-endopeptidase	Metallo
TRINITY_DN228142_c0_g1	Lactamase_B	0	8	0	2	3	4	5	2	Metallo-beta-lactamase superfamily	Metallo
TRINITY_DN30083_c0_g1	PrsW-protease	3	9	1	3	2	0	0	13	PrsW family intramembrane metalloprotease	Metallo
TRINITY_DN1132134_c0_g1	Peptidase_M36	0	0	0	0	0	13	0	15	Fungalysin metallopeptidase (M36)	Metallo
TRINITY_DN695303_c0_g1	Peptidase_M4_C	11	0	0	0	0	0	0	0	Thermolysin metallopeptidase alpha-helical domain	Metallo
TRINITY_DN67639_c0_g1	Metallophos	0	5	10	3	9	0	0	9	Calcineurin-like phosphoesterase	Metallo
TRINITY_DN507599_c0_g1	Metallophos_2	0	6	6	4	13	4	6	7	Calcineurin-like phosphoesterase superfamily domain	Metallo
TRINITY_DN502890_c0_g1	Metallophos_2	0	0	0	0	11	0	0	0	Calcineurin-like phosphoesterase superfamily domain	Metallo
TRINITY_DN945673_c0_g1	Metallophos	0	0	0	0	0	5	2	0	Calcineurin-like phosphoesterase	Metallo
TRINITY_DN21928_c0_g2	Metallophos	13	0	19	20	0	0	0	0	Calcineurin-like phosphoesterase	Metallo
TRINITY_DN738521_c0_g1	Metallophos	0	0	0	1	0	2	0	3	Calcineurin-like phosphoesterase	Metallo
TRINITY_DN116028_c0_g1	Metallophos	0	0	0	2	0	7	0	0	Calcineurin-like phosphoesterase	Metallo
TRINITY_DN1310850_c0_g1	Peptidase_M24	0	5	0	0	1	0	4	0	Metallopeptidase family M24	Metallo
TRINITY_DN189473_c0_g1	Peptidase_M24	4	0	0	11	0	0	0	48	Metallopeptidase family M24	Metallo
TRINITY_DN1148934_c0_g1	Metallophos_2	0	16	0	0	0	0	0	0	Calcineurin-like phosphoesterase superfamily domain	Metallo
TRINITY_DN60372_c0_g1	Metallophos	40	23	58	37	144	35	30	83	Calcineurin-like phosphoesterase	Metallo
TRINITY_DN449664_c0_g1	DUF1485	0	8	0	0	2	1	0	0	Metallopeptidase family M81	Metallo
TRINITY_DN1000414_c0_g1	Metallophos	9	4	0	14	0	5	1	0	Calcineurin-like phosphoesterase	Metallo
TRINITY_DN880194_c0_g1	Peptidase_M24	0	0	0	0	0	0	0	0	Metallopeptidase family M24	Metallo
TRINITY_DN1107366_c0_g1	Lactamase_B	1	0	0	0	0	0	0	0	Metallo-beta-lactamase superfamily	Metallo
TRINITY_DN2642_c1_g3	Metallophos	2	0	1	0	0	0	160	3	Calcineurin-like phosphoesterase	Metallo
TRINITY_DN1305170_c0_g1	Metallophos	0	0	3	0	0	0	0	0	Calcineurin-like phosphoesterase	Metallo
TRINITY_DN6224_c0_g1	Peptidase_M73	12	27	25	2	1	6	0	0	Camelysin metallo-endopeptidase	Metallo
TRINITY_DN112156_c0_g1	Metallophos	11	0	0	0	0	0	0	4	Calcineurin-like phosphoesterase	Metallo
TRINITY_DN1375213_c0_g1	Peptidase_M24	0	4	0	0	0	0	0	0	Metallopeptidase family M24	Metallo
TRINITY_DN10830_c0_g1	Metallophos	83	53	5	23	9	2	13	111	Calcineurin-like phosphoesterase	Metallo
TRINITY_DN879190_c0_g1	Peptidase_M24	0	112	0	0	0	0	0	0	Metallopeptidase family M24	Metallo
TRINITY_DN187003_c0_g1	Metallophos	33	0	37	28	4	0	0	1	Calcineurin-like phosphoesterase	Metallo
TRINITY_DN898032_c0_g1	Peptidase_M26_N	0	0	0	0	3	0	6	0	M26 IgA1-specific Metallo-endopeptidase N-terminal region	Metallo
TRINITY_DN1126726_c0_g1	Metallophos	0	0	9	9	3	5	1	2	Calcineurin-like phosphoesterase	Metallo
TRINITY_DN105369_c0_g1	Peptidase_M24	0	0	0	0	12	0	6	3	Metallopeptidase family M24	Metallo
TRINITY_DN546513_c0_g1	Peptidase_M18	0	5	0	8	0	0	12	1	Aminopeptidase I zinc metalloprotease (M18)	Metallo
TRINITY_DN1432495_c0_g1	Metallothio_Euk	0	0	0	0	0	0	0	4	Eukaryotic metallothionein	Metallo
TRINITY_DN43858_c0_g1	PmbA_TldD_C	23	8	2	39	15	1	9	13	PmbA/TldA metallopeptidase C-terminal domain	Metallo
TRINITY_DN1108430_c0_g1	Peptidase_M24	0	0	0	0	0	0	6	0	Metallopeptidase family M24	Metallo
TRINITY_DN449029_c0_g1	Metallophos	13	0	0	0	0	0	0	0	Calcineurin-like phosphoesterase	Metallo
TRINITY_DN216789_c0_g1	Metallophos	0	0	0	6	0	0	3	0	Calcineurin-like phosphoesterase	Metallo
TRINITY_DN230449_c0_g1	Metallophos	0	2	0	0	2	0	0	6	Calcineurin-like phosphoesterase	Metallo
TRINITY_DN99151_c0_g1	Metallophos	0	0	4	0	0	8	0	9	Calcineurin-like phosphoesterase	Metallo
TRINITY_DN55954_c0_g3	Metallophos	0	0	0	0	0	0	11	0	Calcineurin-like phosphoesterase	Metallo
TRINITY_DN86380_c1_g1	Metallophos	0	0	0	0	0	0	44	0	Calcineurin-like phosphoesterase	Metallo
TRINITY_DN1144574_c0_g1	Metallophos_2	9	6	0	6	0	1	0	2	Calcineurin-like phosphoesterase superfamily domain	Metallo
TRINITY_DN80934_c0_g1	Metallothio_PEC	0	1	0	0	24	0	0	0	Plant PEC family metallothionein	Metallo
TRINITY_DN639033_c0_g1	Metallophos_2	0	0	0	0	1	0	0	0	Calcineurin-like phosphoesterase superfamily domain	Metallo
TRINITY_DN1351989_c0_g1	Metallophos	0	0	27	0	0	0	0	0	Calcineurin-like phosphoesterase	Metallo
TRINITY_DN1322879_c0_g1	Peptidase_M24	0	4	0	0	0	0	0	0	Metallopeptidase family M24	Metallo
TRINITY_DN2642_c0_g1	Metallophos	30	0	19	12	243	24	1	145	Calcineurin-like phosphoesterase	Metallo
TRINITY_DN81441_c0_g1	Metallophos_C	0	23	0	0	27	0	2	0	Iron/zinc purple acid phosphatase-like protein C	Metallo
TRINITY_DN503299_c0_g1	Metallophos	0	21	11	0	0	0	0	0	Calcineurin-like phosphoesterase	Metallo
TRINITY_DN250609_c0_g1	Metallophos_C	0	0	0	0	9	11	0	0	Iron/zinc purple acid phosphatase-like protein C	Metallo
TRINITY_DN173560_c0_g4	Metallophos_C	0	5	5	0	0	2	0	3	Iron/zinc purple acid phosphatase-like protein C	Metallo
TRINITY_DN738950_c0_g1	Zn_peptidase_2	4	0	0	2	1	5	0	0	Putative neutral zinc metallopeptidase	Metallo
TRINITY_DN1285991_c0_g1	Metallophos	0	0	16	3	22	0	6	21	Calcineurin-like phosphoesterase	Metallo
TRINITY_DN9935_c0_g2	Metallophos	0	38	59	22	0	11	0	0	Calcineurin-like phosphoesterase	Metallo
TRINITY_DN115221_c0_g1	Metallophos	8	0	4	0	0	0	5	0	Calcineurin-like phosphoesterase	Metallo
TRINITY_DN75121_c0_g1	Metallophos	0	18	6	0	0	0	0	0	Calcineurin-like phosphoesterase	Metallo
TRINITY_DN371595_c0_g1	Metallophos	0	0	0	0	0	0	8	0	Calcineurin-like phosphoesterase	Metallo
TRINITY_DN889859_c0_g1	Metallophos	0	2	2	0	0	0	0	0	Calcineurin-like phosphoesterase	Metallo
TRINITY_DN52149_c0_g1	Peptidase_M24	0	2	29	0	0	0	7	0	Metallopeptidase family M24	Metallo
TRINITY_DN122767_c0_g1	Metallophos	5	0	0	16	3	1	2	0	Calcineurin-like phosphoesterase	Metallo
TRINITY_DN81807_c0_g1	Metallophos	24	0	12	37	9	37	29	14	Calcineurin-like phosphoesterase	Metallo
TRINITY_DN962455_c0_g1	Lactamase_B_6	0	0	0	0	0	0	3	0	Metallo-beta-lactamase superfamily domain	Metallo
TRINITY_DN149860_c0_g1	Metallophos	0	14	11	0	1	27	0	8	Calcineurin-like phosphoesterase	Metallo
TRINITY_DN826866_c0_g1	Metallophos	0	4	0	0	0	0	0	0	Calcineurin-like phosphoesterase	Metallo
TRINITY_DN149311_c0_g1	Metallophos	45	4	12	66	2	22	19	23	Calcineurin-like phosphoesterase	Metallo
TRINITY_DN82922_c0_g1	Peptidase_M24	0	0	0	0	0	0	0	20	Metallopeptidase family M24	Metallo
TRINITY_DN12054_c1_g1	Metallophos	0	0	0	0	0	0	0	5	Calcineurin-like phosphoesterase	Metallo
TRINITY_DN523278_c0_g1	Zincin_2	0	0	1	15	0	0	0	0	Zincin-like metallopeptidase	Metallo
TRINITY_DN86705_c0_g2	Metallophos	0	0	1	1	0	0	0	1	Calcineurin-like phosphoesterase	Metallo
TRINITY_DN84465_c0_g1	Metallothio	0	2	0	0	2	1	4	0	Metallothionein	Metallo
TRINITY_DN40519_c0_g2	Peptidase_M24	0	5	0	5	9	0	1	4	Metallopeptidase family M24	Metallo
TRINITY_DN64521_c0_g1	Metallophos	0	0	5	0	0	9	0	1	Calcineurin-like phosphoesterase	Metallo
TRINITY_DN99179_c0_g2	Peptidase_M24	0	0	0	0	0	0	0	0	Metallopeptidase family M24	Metallo
TRINITY_DN233668_c0_g1	Metallophos_C	0	0	2	6	0	0	0	0	Iron/zinc purple acid phosphatase-like protein C	Metallo
TRINITY_DN191532_c0_g1	Metallophos	0	1	0	6	7	0	0	0	Calcineurin-like phosphoesterase	Metallo
TRINITY_DN106622_c0_g1	Zincin_2	4	0	0	0	5	0	6	3	Zincin-like metallopeptidase	Metallo
TRINITY_DN385502_c0_g1	Peptidase_M18	5	0	9	27	0	4	0	0	Aminopeptidase I zinc metalloprotease (M18)	Metallo
TRINITY_DN153403_c1_g1	Metallophos	0	0	0	0	0	0	0	0	Calcineurin-like phosphoesterase	Metallo
TRINITY_DN1398380_c0_g1	Metallophos	0	0	0	0	0	3	0	0	Calcineurin-like phosphoesterase	Metallo
TRINITY_DN61514_c0_g1	Zincin_2	0	12	0	0	0	0	0	0	Zincin-like metallopeptidase	Metallo
TRINITY_DN883941_c0_g1	Metallophos_C	0	10	0	20	0	0	0	0	Iron/zinc purple acid phosphatase-like protein C	Metallo
TRINITY_DN139376_c0_g2	Metallophos	0	4	0	0	0	0	0	0	Calcineurin-like phosphoesterase	Metallo
TRINITY_DN909952_c0_g1	Metallophos	8	0	0	0	0	6	3	0	Calcineurin-like phosphoesterase	Metallo
TRINITY_DN74394_c0_g3	Zincin_2	0	0	9	11	1	0	2	30	Zincin-like metallopeptidase	Metallo
TRINITY_DN782717_c0_g1	Metallophos	0	0	0	0	0	17	0	6	Calcineurin-like phosphoesterase	Metallo
TRINITY_DN1216900_c0_g1	Metallothio_PEC	0	12	0	0	1	0	0	0	Plant PEC family metallothionein	Metallo
TRINITY_DN630440_c0_g1	Metallophos	0	0	5	0	0	5	0	0	Calcineurin-like phosphoesterase	Metallo
TRINITY_DN297439_c0_g1	Lactamase_B	0	0	0	0	0	0	0	0	Metallo-beta-lactamase superfamily	Metallo
TRINITY_DN78814_c0_g2	Metallophos_2	0	4	0	0	0	0	3	0	Calcineurin-like phosphoesterase superfamily domain	Metallo
TRINITY_DN1044496_c0_g1	PrsW-protease	5	0	0	0	0	0	3	0	PrsW family intramembrane metalloprotease	Metallo
TRINITY_DN1090_c4_g1	Metallophos	6	0	0	21	0	11	0	2	Calcineurin-like phosphoesterase	Metallo
TRINITY_DN1347467_c0_g1	Metallophos	0	0	0	0	0	0	0	0	Calcineurin-like phosphoesterase	Metallo
TRINITY_DN778915_c0_g1	Zn_peptidase	0	0	5	0	0	0	0	4	Putative neutral zinc metallopeptidase	Metallo
TRINITY_DN1356833_c0_g1	Metallophos	0	0	0	10	1	0	3	0	Calcineurin-like phosphoesterase	Metallo
TRINITY_DN713085_c0_g1	Peptidase_M24	0	8	3	0	0	0	19	0	Metallopeptidase family M24	Metallo
TRINITY_DN78149_c0_g1	Metallothio_5	0	26	0	0	1	3	0	3	Metallothionein family 5	Metallo
TRINITY_DN597744_c0_g1	Peptidase_M24	0	8	0	0	0	0	0	0	Metallopeptidase family M24	Metallo
TRINITY_DN716538_c0_g1	Peptidase_M32	0	0	0	0	0	0	6	6	Carboxypeptidase Taq (M32) metallopeptidase	Metallo
TRINITY_DN827677_c0_g1	Peptidase_M24	31	0	25	34	0	0	0	0	Metallopeptidase family M24	Metallo
TRINITY_DN79434_c0_g1	Aspzincin_M35	1	0	0	4	0	52	1	3	Lysine-specific metallo-endopeptidase	Metallo
TRINITY_DN170544_c0_g1	Metalloenzyme	8	0	0	0	3	0	0	0	Metalloenzyme superfamily	Metallo
TRINITY_DN15004_c1_g1	Peptidase_M4_C	0	6	2	4	13	6	18	10	Thermolysin metallopeptidase alpha-helical domain	Metallo
TRINITY_DN24004_c0_g3	Metallophos	4	0	0	5	4	6	22	31	Calcineurin-like phosphoesterase	Metallo
TRINITY_DN10186_c0_g1	PrsW-protease	8	10	7	0	6	14	8	7	PrsW family intramembrane metalloprotease	Metallo
TRINITY_DN941175_c0_g1	Peptidase_M24	0	0	0	0	1	0	46	0	Metallopeptidase family M24	Metallo
TRINITY_DN54476_c0_g1	Metallophos	8	5	0	0	0	1	2	5	Calcineurin-like phosphoesterase	Metallo
TRINITY_DN238558_c0_g1	Metallophos_2	4	0	0	4	0	0	0	7	Calcineurin-like phosphoesterase superfamily domain	Metallo
TRINITY_DN1373003_c0_g1	Zincin_2	0	0	0	0	0	5	9	0	Zincin-like metallopeptidase	Metallo
TRINITY_DN2061_c0_g1	MetallophosC	55	41	31	23	1	10	4	9	C terminal of Calcineurin-like phosphoesterase	Metallo
TRINITY_DN32151_c0_g1	Metallophos	0	0	0	15	0	0	0	28	Calcineurin-like phosphoesterase	Metallo
TRINITY_DN1442250_c0_g1	Metallophos	0	0	0	0	0	7	0	0	Calcineurin-like phosphoesterase	Metallo
TRINITY_DN377366_c0_g1	Lactamase_B	0	0	0	0	0	0	4	0	Metallo-beta-lactamase superfamily	Metallo
TRINITY_DN393067_c0_g1	Metallophos	0	0	0	2	0	0	6	9	Calcineurin-like phosphoesterase	Metallo
TRINITY_DN1348773_c0_g1	Peptidase_M24	0	0	0	0	5	0	5	0	Metallopeptidase family M24	Metallo
TRINITY_DN1175933_c0_g1	YgjP-like	0	0	0	0	5	0	0	0	YgjP-like metallopeptidase domain	Metallo
TRINITY_DN394763_c0_g1	Metallophos	0	0	4	10	0	0	0	0	Calcineurin-like phosphoesterase	Metallo
TRINITY_DN104769_c0_g2	Metallophos	23	0	0	1	0	0	34	0	Calcineurin-like phosphoesterase	Metallo
TRINITY_DN66000_c0_g1	Metallophos	0	0	9	0	14	15	6	0	Calcineurin-like phosphoesterase	Metallo
TRINITY_DN1419246_c0_g1	Peptidase_M24	0	0	0	0	0	0	8	6	Metallopeptidase family M24	Metallo
TRINITY_DN151049_c0_g1	Peptidase_M24	0	1	0	14	2	0	2	4	Metallopeptidase family M24	Metallo
TRINITY_DN134200_c0_g1	Metallophos	11	7	14	19	5	14	7	17	Calcineurin-like phosphoesterase	Metallo
TRINITY_DN134826_c0_g1	Metallophos	0	10	0	0	0	0	0	0	Calcineurin-like phosphoesterase	Metallo
TRINITY_DN79335_c0_g1	Peptidase_M18	0	0	0	9	0	0	0	2	Aminopeptidase I zinc metalloprotease (M18)	Metallo
TRINITY_DN489257_c0_g1	Metallophos	4	3	0	0	0	3	0	1	Calcineurin-like phosphoesterase	Metallo
TRINITY_DN259492_c0_g1	Metallothio_PEC	6	6	0	0	0	0	0	3	Plant PEC family metallothionein	Metallo
TRINITY_DN595748_c0_g1	Metallophos	0	0	1	0	0	0	0	0	Calcineurin-like phosphoesterase	Metallo
TRINITY_DN28842_c0_g2	DRMBL	0	11	10	0	0	0	9	1	DNA repair metallo-beta-lactamase	Metallo
TRINITY_DN127706_c0_g1	Metalloenzyme	0	17	0	0	0	0	0	0	Metalloenzyme superfamily	Metallo
TRINITY_DN37810_c0_g2	Metallophos	8	0	4	14	15	6	41	3	Calcineurin-like phosphoesterase	Metallo
TRINITY_DN47545_c0_g1	Metallophos_C	0	0	22	0	0	0	0	0	Iron/zinc purple acid phosphatase-like protein C	Metallo
TRINITY_DN29341_c0_g1	Metallophos_2	0	0	3	0	2	11	7	7	Calcineurin-like phosphoesterase superfamily domain	Metallo
TRINITY_DN1115986_c0_g1	Peptidase_M24	0	0	0	0	0	0	3	0	Metallopeptidase family M24	Metallo
TRINITY_DN1031606_c0_g1	Metallophos	0	0	0	0	0	24	0	0	Calcineurin-like phosphoesterase	Metallo
TRINITY_DN34417_c0_g1	Metallophos	0	9	27	0	8	20	1	0	Calcineurin-like phosphoesterase	Metallo
TRINITY_DN72980_c1_g2	Metallophos	8	0	77	80	1	0	1	4	Calcineurin-like phosphoesterase	Metallo
TRINITY_DN1025330_c0_g1	Metallophos_C	7	0	1	0	0	0	0	0	Iron/zinc purple acid phosphatase-like protein C	Metallo
TRINITY_DN198924_c0_g1	Peptidase_M24	0	0	0	0	0	3	0	7	Metallopeptidase family M24	Metallo
TRINITY_DN109734_c0_g1	Lactamase_B	0	0	0	0	0	0	4	0	Metallo-beta-lactamase superfamily	Metallo
TRINITY_DN637610_c0_g1	Metallophos	0	0	0	0	5	0	0	5	Calcineurin-like phosphoesterase	Metallo
TRINITY_DN74494_c0_g1	DUF2201_N	11	0	0	0	2	0	23	1	Putative metallopeptidase domain	Metallo
TRINITY_DN596539_c0_g1	HypA	0	9	0	2	1	3	0	0	Hydrogenase/urease nickel incorporation metallochaperone hypA	Metallo
TRINITY_DN1166640_c0_g1	Metallophos	0	0	0	0	0	0	0	0	Calcineurin-like phosphoesterase	Metallo
TRINITY_DN126955_c0_g2	Zincin_2	0	0	0	0	5	0	9	0	Zincin-like metallopeptidase	Metallo
TRINITY_DN53847_c0_g1	Metallophos	0	0	0	0	6	1	64	0	Calcineurin-like phosphoesterase	Metallo
TRINITY_DN12054_c0_g1	Metallophos	0	5	0	0	0	0	0	4	Calcineurin-like phosphoesterase	Metallo
TRINITY_DN128141_c0_g1	Metallophos	1	2	0	0	1	0	0	6	Calcineurin-like phosphoesterase	Metallo
TRINITY_DN177080_c0_g1	Peptidase_M24	0	3	0	0	0	0	0	3	Metallopeptidase family M24	Metallo
TRINITY_DN296505_c0_g1	Metallophos_C	5	0	0	0	0	0	8	0	Iron/zinc purple acid phosphatase-like protein C	Metallo
TRINITY_DN1086085_c0_g1	Metallothio_PEC	27	1	6	8	1	13	13	9	Plant PEC family metallothionein	Metallo
TRINITY_DN781336_c0_g1	Metallophos	0	0	6	0	4	0	0	5	Calcineurin-like phosphoesterase	Metallo
TRINITY_DN1017047_c0_g1	Metallophos	0	0	0	0	0	0	11	0	Calcineurin-like phosphoesterase	Metallo
TRINITY_DN38671_c0_g1	Metallophos	26	57	0	0	16	11	1	5	Calcineurin-like phosphoesterase	Metallo
TRINITY_DN250315_c0_g1	Metallophos_2	4	0	0	2	0	0	0	1	Calcineurin-like phosphoesterase superfamily domain	Metallo
TRINITY_DN94294_c0_g1	Metalloenzyme	0	0	0	3	4	7	5	5	Metalloenzyme superfamily	Metallo
TRINITY_DN72980_c2_g1	Metallophos	2	8	0	0	2	11	4	0	Calcineurin-like phosphoesterase	Metallo
TRINITY_DN25379_c0_g1	Peptidase_M35	7	10	0	6	12	5	0	10	Deuterolysin metalloprotease (M35) family	Metallo
TRINITY_DN1125040_c0_g1	Metallophos	2	0	27	9	11	10	0	3	Calcineurin-like phosphoesterase	Metallo
TRINITY_DN744875_c0_g1	Lactamase_B	10	6	0	10	2	0	0	0	Metallo-beta-lactamase superfamily	Metallo
TRINITY_DN166416_c0_g1	Peptidase_M24	0	0	4	0	0	2	0	1	Metallopeptidase family M24	Metallo
TRINITY_DN1273992_c0_g1	Peptidase_M24	0	4	0	0	0	4	0	0	Metallopeptidase family M24	Metallo
TRINITY_DN214116_c0_g1	Metallophos	7	0	11	22	3	18	0	8	Calcineurin-like phosphoesterase	Metallo
TRINITY_DN1449393_c0_g1	Metallophos	0	14	0	0	0	0	0	0	Calcineurin-like phosphoesterase	Metallo
TRINITY_DN200140_c0_g1	Zincin_2	0	0	0	0	8	0	14	0	Zincin-like metallopeptidase	Metallo
TRINITY_DN580223_c0_g1	Zn_peptidase_2	0	0	6	0	0	3	0	0	Putative neutral zinc metallopeptidase	Metallo
TRINITY_DN736290_c0_g1	Metallophos	0	23	0	0	1	0	6	3	Calcineurin-like phosphoesterase	Metallo
TRINITY_DN1007512_c0_g1	Metallophos	11	0	0	2	0	0	1	4	Calcineurin-like phosphoesterase	Metallo
TRINITY_DN1396513_c0_g1	Metallophos	0	7	0	0	1	7	5	0	Calcineurin-like phosphoesterase	Metallo
TRINITY_DN1339504_c0_g1	Metallophos	0	7	0	0	0	0	2	0	Calcineurin-like phosphoesterase	Metallo
TRINITY_DN212263_c0_g1	Reprolysin_5	0	0	0	0	16	13	0	0	Metallo-peptidase family M12	Metallo
TRINITY_DN1003752_c0_g1	Peptidase_M32	0	0	0	0	0	3	4	0	Carboxypeptidase Taq (M32) metallopeptidase	Metallo
TRINITY_DN187329_c0_g1	Metallophos	0	0	0	17	0	0	0	9	Calcineurin-like phosphoesterase	Metallo
TRINITY_DN217611_c0_g1	Peptidase_M18	0	0	0	0	5	0	0	3	Aminopeptidase I zinc metalloprotease (M18)	Metallo
TRINITY_DN64984_c0_g1	Metallophos_2	0	4	1	9	34	5	5	4	Calcineurin-like phosphoesterase superfamily domain	Metallo
TRINITY_DN1283805_c0_g1	Metallophos	0	2	0	4	0	0	0	8	Calcineurin-like phosphoesterase	Metallo
TRINITY_DN898384_c0_g1	Peptidase_M24	6	0	0	0	2	7	0	0	Metallopeptidase family M24	Metallo
TRINITY_DN1192781_c0_g1	Peptidase_M24	0	0	0	20	0	0	0	6	Metallopeptidase family M24	Metallo
TRINITY_DN41140_c0_g1	Zn_peptidase_2	105	11	3	0	31	0	26	22	Putative neutral zinc metallopeptidase	Metallo
TRINITY_DN734063_c0_g1	Metallophos	0	0	7	0	0	0	7	0	Calcineurin-like phosphoesterase	Metallo
TRINITY_DN48869_c0_g1	IMPa_N_2	6	31	67	17	11	77	12	30	Immunomodulating metalloprotease N-terminal domain	Metallo
TRINITY_DN1315748_c0_g1	Lactamase_B	0	1	0	11	0	0	3	1	Metallo-beta-lactamase superfamily	Metallo
TRINITY_DN270672_c0_g1	PrsW-protease	0	9	0	0	0	0	0	0	PrsW family intramembrane metalloprotease	Metallo
TRINITY_DN33837_c0_g3	Metallophos	0	0	0	0	1	5	48	0	Calcineurin-like phosphoesterase	Metallo
TRINITY_DN755332_c0_g1	Peptidase_M18	0	2	0	0	3	0	0	0	Aminopeptidase I zinc metalloprotease (M18)	Metallo
TRINITY_DN189195_c0_g1	Metallophos_C	0	0	8	0	0	0	0	4	Iron/zinc purple acid phosphatase-like protein C	Metallo
TRINITY_DN245338_c0_g1	Metallophos	4	0	0	0	0	0	4	2	Calcineurin-like phosphoesterase	Metallo
TRINITY_DN32414_c0_g1	Peptidase_M24	0	2	15	6	3	14	0	0	Metallopeptidase family M24	Metallo
TRINITY_DN31202_c0_g1	YhfC	0	17	4	0	9	0	2	0	YhfC intramembrane metalloprotease	Metallo
TRINITY_DN144144_c0_g1	Metallophos_2	5	0	0	8	0	1	1	6	Calcineurin-like phosphoesterase superfamily domain	Metallo
TRINITY_DN1442317_c0_g1	DUF6782	0	0	0	0	0	0	6	0	Putative metallopeptidase family (DUF6782)	Metallo
TRINITY_DN1091101_c0_g1	Lactamase_B	0	0	0	0	0	5	4	0	Metallo-beta-lactamase superfamily	Metallo
TRINITY_DN709447_c0_g1	PrsW-protease	0	0	0	0	0	0	0	0	PrsW family intramembrane metalloprotease	Metallo
TRINITY_DN32151_c1_g1	Metallophos	0	17	7	0	0	1	0	4	Calcineurin-like phosphoesterase	Metallo
TRINITY_DN716269_c0_g1	Peptidase_M24	0	0	13	0	0	0	44	0	Metallopeptidase family M24	Metallo
TRINITY_DN695965_c0_g1	Metallophos	11	28	8	11	3	2	0	31	Calcineurin-like phosphoesterase	Metallo
TRINITY_DN46532_c2_g1	Metallophos	0	4	1	0	1	0	3	0	Calcineurin-like phosphoesterase	Metallo
TRINITY_DN943087_c0_g1	Metallophos_2	0	13	0	0	0	0	5	0	Calcineurin-like phosphoesterase superfamily domain	Metallo
TRINITY_DN448572_c0_g1	Metallophos	5	0	0	0	0	0	0	0	Calcineurin-like phosphoesterase	Metallo
TRINITY_DN1370905_c0_g1	Peptidase_M24	0	0	0	5	0	0	0	3	Metallopeptidase family M24	Metallo
TRINITY_DN179018_c0_g1	Lactamase_B_6	3	0	7	2	0	0	0	0	Metallo-beta-lactamase superfamily domain	Metallo
TRINITY_DN206555_c0_g1	Zincin_2	13	1	1	2	0	0	4	2	Zincin-like metallopeptidase	Metallo
TRINITY_DN15004_c0_g1	Peptidase_M4_C	0	9	0	7	0	4	9	6	Thermolysin metallopeptidase alpha-helical domain	Metallo
TRINITY_DN906605_c0_g1	Metallophos	2	8	2	0	0	0	0	2	Calcineurin-like phosphoesterase	Metallo
TRINITY_DN166257_c0_g2	Metallophos_C	1	0	0	0	0	4	4	0	Iron/zinc purple acid phosphatase-like protein C	Metallo
TRINITY_DN977328_c0_g1	Lactamase_B	0	0	0	0	0	8	0	41	Metallo-beta-lactamase superfamily	Metallo
TRINITY_DN1114099_c0_g1	Lactamase_B	0	0	0	0	0	4	2	0	Metallo-beta-lactamase superfamily	Metallo
TRINITY_DN936089_c0_g1	Metallophos_C	0	0	0	0	0	0	62	0	Iron/zinc purple acid phosphatase-like protein C	Metallo
TRINITY_DN896027_c0_g1	Metallophos	9	0	0	0	0	0	0	0	Calcineurin-like phosphoesterase	Metallo
TRINITY_DN42943_c0_g1	Metallophos	2	0	0	0	0	0	0	2	Calcineurin-like phosphoesterase	Metallo
TRINITY_DN128822_c0_g1	Peptidase_M18	0	3	0	5	0	0	0	3	Aminopeptidase I zinc metalloprotease (M18)	Metallo
TRINITY_DN722171_c0_g1	Metallophos_2	0	0	0	0	0	0	0	15	Calcineurin-like phosphoesterase superfamily domain	Metallo
TRINITY_DN1329501_c0_g1	Lactamase_B_6	1	0	0	0	0	3	0	0	Metallo-beta-lactamase superfamily domain	Metallo
TRINITY_DN1088500_c0_g1	Metallophos	0	0	18	0	0	0	5	1	Calcineurin-like phosphoesterase	Metallo
TRINITY_DN720241_c0_g1	Lactamase_B	0	0	0	0	53	0	7	0	Metallo-beta-lactamase superfamily	Metallo
TRINITY_DN256029_c0_g1	Metallophos	0	8	4	0	4	0	0	0	Calcineurin-like phosphoesterase	Metallo
TRINITY_DN74287_c0_g2	Metallophos	5	0	0	4	0	1	0	3	Calcineurin-like phosphoesterase	Metallo
TRINITY_DN1121636_c0_g1	Metallophos	1	0	5	0	0	2	0	0	Calcineurin-like phosphoesterase	Metallo
TRINITY_DN103195_c1_g1	Metallophos	0	0	0	0	0	0	40	0	Calcineurin-like phosphoesterase	Metallo
TRINITY_DN207686_c0_g1	HypA	0	0	0	0	1	0	3	2	Hydrogenase/urease nickel incorporation metallochaperone hypA	Metallo
TRINITY_DN1340991_c0_g1	Tox-MPTase2	0	0	0	0	1	0	14	1	Metallopeptidase toxin 2	Metallo
TRINITY_DN4311_c0_g2	Metallophos	0	32	25	0	35	7	2	2	Calcineurin-like phosphoesterase	Metallo
TRINITY_DN1182905_c0_g1	Metallophos_C	0	0	0	10	4	0	0	1	Iron/zinc purple acid phosphatase-like protein C	Metallo
TRINITY_DN21273_c0_g1	Metallophos	0	6	0	0	0	0	8	0	Calcineurin-like phosphoesterase	Metallo
TRINITY_DN71386_c0_g1	Tox-MPTase5	2	11	0	23	7	6	10	8	Metallopeptidase toxin 5	Metallo
TRINITY_DN94174_c0_g1	Lactamase_B	9	0	6	22	0	0	0	0	Metallo-beta-lactamase superfamily	Metallo
TRINITY_DN924584_c0_g1	Metallophos	0	0	0	5	0	2	0	107	Calcineurin-like phosphoesterase	Metallo
TRINITY_DN520259_c0_g1	Reprolysin_5	0	0	0	0	7	2	0	0	Metallo-peptidase family M12	Metallo
TRINITY_DN1220480_c0_g1	DUF2201_N	0	0	0	0	6	2	0	0	Putative metallopeptidase domain	Metallo
TRINITY_DN1346709_c0_g1	Metallophos	0	0	0	0	0	0	0	6	Calcineurin-like phosphoesterase	Metallo
TRINITY_DN261380_c0_g1	Metallophos	0	0	5	0	0	0	7	1	Calcineurin-like phosphoesterase	Metallo
TRINITY_DN54466_c0_g2	Metallophos	0	5	0	0	2	0	0	1	Calcineurin-like phosphoesterase	Metallo
TRINITY_DN1234024_c0_g1	Peptidase_M24	0	0	0	0	0	0	23	0	Metallopeptidase family M24	Metallo
TRINITY_DN941771_c0_g1	Metallophos_C	0	0	0	0	3	0	7	3	Iron/zinc purple acid phosphatase-like protein C	Metallo
TRINITY_DN66952_c2_g1	Metallophos	0	2	0	0	4	0	5	0	Calcineurin-like phosphoesterase	Metallo
TRINITY_DN57065_c0_g1	Metallophos	12	7	1	0	8	0	0	23	Calcineurin-like phosphoesterase	Metallo
TRINITY_DN890686_c0_g1	Metallophos	13	0	9	50	0	0	0	3	Calcineurin-like phosphoesterase	Metallo
TRINITY_DN557303_c0_g1	Peptidase_M18	15	0	0	0	5	0	0	0	Aminopeptidase I zinc metalloprotease (M18)	Metallo
TRINITY_DN230031_c0_g1	Metallophos	0	0	0	0	0	0	0	0	Calcineurin-like phosphoesterase	Metallo
TRINITY_DN15271_c5_g1	Metallophos	37	6	3	10	4	5	5	13	Calcineurin-like phosphoesterase	Metallo
TRINITY_DN237528_c0_g1	Peptidase_M18	0	0	0	0	0	0	0	0	Aminopeptidase I zinc metalloprotease (M18)	Metallo
TRINITY_DN259964_c0_g1	Peptidase_M24	0	4	0	0	1	2	0	0	Metallopeptidase family M24	Metallo
TRINITY_DN1134686_c0_g1	Lactamase_B	0	0	3	0	17	0	0	0	Metallo-beta-lactamase superfamily	Metallo
TRINITY_DN1223587_c0_g1	Peptidase_M24	0	0	0	0	0	0	9	0	Metallopeptidase family M24	Metallo
TRINITY_DN139740_c0_g1	Metalloenzyme	0	3	6	0	0	0	14	5	Metalloenzyme superfamily	Metallo
TRINITY_DN1153082_c0_g1	Peptidase_M32	0	12	0	0	0	0	0	0	Carboxypeptidase Taq (M32) metallopeptidase	Metallo
TRINITY_DN21713_c0_g2	Zn_peptidase_2	70	75	12	47	18	43	25	50	Putative neutral zinc metallopeptidase	Metallo
TRINITY_DN155956_c0_g1	Lactamase_B	12	5	0	1	0	4	5	1	Metallo-beta-lactamase superfamily	Metallo
TRINITY_DN1133389_c0_g1	Metalloenzyme	0	0	92	0	0	5	0	0	Metalloenzyme superfamily	Metallo
TRINITY_DN547898_c0_g1	Metallophos	11	3	0	0	0	0	0	7	Calcineurin-like phosphoesterase	Metallo
TRINITY_DN270051_c0_g1	Peptidase_M24	0	0	0	0	0	4	8	3	Metallopeptidase family M24	Metallo
TRINITY_DN584415_c0_g1	Peptidase_M18	0	0	2	13	0	0	0	4	Aminopeptidase I zinc metalloprotease (M18)	Metallo
TRINITY_DN514093_c0_g1	Peptidase_M4	0	3	0	0	0	0	0	2	Thermolysin metallopeptidase catalytic domain	Metallo
TRINITY_DN977482_c0_g1	Peptidase_M4_C	0	0	4	7	0	6	0	0	Thermolysin metallopeptidase alpha-helical domain	Metallo
TRINITY_DN25066_c0_g1	Metallophos	0	4	0	0	1	1	0	3	Calcineurin-like phosphoesterase	Metallo
TRINITY_DN69166_c0_g1	Lactamase_B	0	36	13	0	12	0	0	3	Metallo-beta-lactamase superfamily	Metallo
TRINITY_DN122890_c1_g1	Metallophos	0	3	0	1	2	3	0	0	Calcineurin-like phosphoesterase	Metallo
TRINITY_DN237502_c0_g1	Peptidase_M24	0	8	0	4	0	3	3	0	Metallopeptidase family M24	Metallo
TRINITY_DN356151_c0_g1	Metallophos	0	2	0	0	0	0	0	2	Calcineurin-like phosphoesterase	Metallo
TRINITY_DN93459_c0_g1	Metallophos	0	0	0	8	0	7	0	0	Calcineurin-like phosphoesterase	Metallo
TRINITY_DN21029_c0_g1	Peptidase_M24	0	4	9	3	17	4	21	0	Metallopeptidase family M24	Metallo
TRINITY_DN255544_c0_g1	Peptidase_M4	0	0	0	5	0	2	0	0	Thermolysin metallopeptidase catalytic domain	Metallo
TRINITY_DN1031640_c0_g1	IMPa_N_2	11	0	0	0	0	2	0	0	Immunomodulating metalloprotease N-terminal domain	Metallo
TRINITY_DN20053_c3_g1	TIMP	0	0	0	0	5	3	0	5	Tissue inhibitor of metalloproteinase	Metallo
TRINITY_DN1344300_c0_g1	RMMBL	0	0	0	0	2	0	3	0	Zn-dependent metallo-hydrolase RNA specificity domain	Metallo
TRINITY_DN596770_c0_g1	Metallophos_C	0	0	0	0	0	0	8	0	Iron/zinc purple acid phosphatase-like protein C	Metallo
TRINITY_DN107727_c0_g1	Peptidase_M24	0	39	0	0	0	0	0	0	Metallopeptidase family M24	Metallo
TRINITY_DN1311945_c0_g1	Peptidase_M24	0	33	0	0	0	0	0	0	Metallopeptidase family M24	Metallo
TRINITY_DN82748_c0_g1	Metallophos_C	0	0	7	0	0	8	6	0	Iron/zinc purple acid phosphatase-like protein C	Metallo
TRINITY_DN708592_c0_g1	Lactamase_B	0	0	0	2	0	0	0	3	Metallo-beta-lactamase superfamily	Metallo
TRINITY_DN47565_c0_g1	Metallophos	0	40	0	0	0	0	0	0	Calcineurin-like phosphoesterase	Metallo
TRINITY_DN515571_c0_g1	Lactamase_B	0	0	0	0	0	0	10	0	Metallo-beta-lactamase superfamily	Metallo
TRINITY_DN1216638_c0_g1	Metallophos	0	0	0	0	0	0	0	7	Calcineurin-like phosphoesterase	Metallo
TRINITY_DN761522_c0_g1	Peptidase_M24	0	0	0	0	0	2	0	0	Metallopeptidase family M24	Metallo
TRINITY_DN121656_c0_g1	Metallothio_11	0	8	0	0	0	1	0	2	Metallothionein family 11	Metallo
TRINITY_DN98871_c0_g1	Metallophos	13	10	0	5	0	0	0	4	Calcineurin-like phosphoesterase	Metallo
TRINITY_DN75958_c0_g2	Peptidase_M24	0	0	0	0	5	0	0	0	Metallopeptidase family M24	Metallo
TRINITY_DN21079_c1_g2	Metallophos	0	0	0	0	0	0	0	0	Calcineurin-like phosphoesterase	Metallo
TRINITY_DN2989_c0_g1	Metallothio_Euk	216	0	243	340	1	4	8	33	Eukaryotic metallothionein	Metallo
TRINITY_DN186960_c0_g1	Peptidase_M24	0	0	0	0	0	0	0	13	Metallopeptidase family M24	Metallo
TRINITY_DN689064_c0_g1	Metallophos	0	0	0	0	9	0	0	0	Calcineurin-like phosphoesterase	Metallo
TRINITY_DN49658_c0_g1	Peptidase_M18	0	0	8	5	1	0	3	2	Aminopeptidase I zinc metalloprotease (M18)	Metallo
TRINITY_DN110989_c0_g1	Metallophos	0	0	0	10	0	0	0	2	Calcineurin-like phosphoesterase	Metallo
TRINITY_DN579490_c0_g1	Metallophos	0	0	0	0	0	6	0	0	Calcineurin-like phosphoesterase	Metallo
TRINITY_DN238518_c0_g1	Metallophos_2	0	3	0	0	1	1	3	0	Calcineurin-like phosphoesterase superfamily domain	Metallo
TRINITY_DN931741_c0_g1	Lactamase_B_6	0	0	18	15	0	0	0	2	Metallo-beta-lactamase superfamily domain	Metallo
TRINITY_DN89359_c0_g1	Metallophos	0	0	0	6	0	0	4	4	Calcineurin-like phosphoesterase	Metallo
TRINITY_DN743670_c0_g1	Metallophos	0	1	3	0	0	0	0	0	Calcineurin-like phosphoesterase	Metallo
TRINITY_DN305936_c0_g1	Peptidase_M24	0	0	0	92	0	0	0	21	Metallopeptidase family M24	Metallo
TRINITY_DN822110_c0_g1	Metallophos	0	0	0	6	0	4	0	8	Calcineurin-like phosphoesterase	Metallo
TRINITY_DN71437_c0_g1	Metallophos	0	8	0	0	2	0	2	2	Calcineurin-like phosphoesterase	Metallo
TRINITY_DN222716_c0_g1	Metallophos	0	4	0	0	0	0	0	2	Calcineurin-like phosphoesterase	Metallo
TRINITY_DN129547_c0_g1	Metallophos_C	0	0	0	0	0	0	6	0	Iron/zinc purple acid phosphatase-like protein C	Metallo
TRINITY_DN27152_c0_g1	Zn_peptidase_2	0	0	0	9	0	2	20	1	Putative neutral zinc metallopeptidase	Metallo
TRINITY_DN1093372_c0_g1	Metallophos	16	15	0	0	1	0	9	0	Calcineurin-like phosphoesterase	Metallo
TRINITY_DN1093392_c0_g1	Metallophos_C	0	0	3	0	2	0	0	3	Iron/zinc purple acid phosphatase-like protein C	Metallo
TRINITY_DN44345_c0_g1	Metallophos	0	0	0	0	219.99	9	0	8	Calcineurin-like phosphoesterase	Metallo
TRINITY_DN188513_c0_g1	Peptidase_M18	0	9	0	0	0	0	0	2	Aminopeptidase I zinc metalloprotease (M18)	Metallo
TRINITY_DN487895_c0_g1	Peptidase_M24	0	0	0	0	0	0	1	0	Metallopeptidase family M24	Metallo
TRINITY_DN997924_c0_g1	Metallothio	0	0	0	0	0	0	5	0	Metallothionein	Metallo
TRINITY_DN888938_c0_g1	Lactamase_B	0	1	0	0	2	2	2	0	Metallo-beta-lactamase superfamily	Metallo
TRINITY_DN217036_c0_g1	Aspzincin_M35	0	0	0	87	1	31	2	5	Lysine-specific metallo-endopeptidase	Metallo
TRINITY_DN159205_c0_g1	DUF2201_N	0	0	2	1	5	0	0	6	Putative metallopeptidase domain	Metallo
TRINITY_DN119546_c0_g1	Metallophos	33	14	0	0	5	0	0	14	Calcineurin-like phosphoesterase	Metallo
TRINITY_DN201050_c0_g1	Metallophos_2	0	0	6	0	52	0	2	1	Calcineurin-like phosphoesterase superfamily domain	Metallo
TRINITY_DN896252_c0_g1	Peptidase_M24	0	0	0	0	0	0	0	15	Metallopeptidase family M24	Metallo
TRINITY_DN1314597_c0_g1	Metallophos	4	0	2	0	10	0	0	1	Calcineurin-like phosphoesterase	Metallo
TRINITY_DN42695_c1_g1	Metallophos	7	3	16	22	3	0	0	10	Calcineurin-like phosphoesterase	Metallo
TRINITY_DN515992_c0_g1	Metallophos	1	22	13	8	10	0	0	0	Calcineurin-like phosphoesterase	Metallo
TRINITY_DN321125_c0_g1	Metallophos	0	0	9	15	0	0	0	0	Calcineurin-like phosphoesterase	Metallo
TRINITY_DN86380_c1_g2	Metallophos	7	4	12	7	10	0	12	32	Calcineurin-like phosphoesterase	Metallo
TRINITY_DN630644_c0_g1	Peptidase_M24	0	5	0	0	4	0	0	0	Metallopeptidase family M24	Metallo
TRINITY_DN166551_c0_g1	Metallophos_2	6	2	0	6	1	0	0	11	Calcineurin-like phosphoesterase superfamily domain	Metallo
TRINITY_DN360393_c0_g1	Metallophos	0	0	0	0	0	0	0	4	Calcineurin-like phosphoesterase	Metallo
TRINITY_DN173560_c0_g3	Metallophos	3	12	2	0	7	3	6	3	Calcineurin-like phosphoesterase	Metallo
TRINITY_DN1095291_c0_g1	Metallophos	4	25	0	0	0	0	0	1	Calcineurin-like phosphoesterase	Metallo
TRINITY_DN912119_c0_g1	Peptidase_M18	6	0	0	0	0	0	4	2	Aminopeptidase I zinc metalloprotease (M18)	Metallo
TRINITY_DN172681_c0_g1	Peptidase_M36	0	0	0	0	0	0	0	137	Fungalysin metallopeptidase (M36)	Metallo
TRINITY_DN1078568_c0_g1	Metallophos_2	0	18	0	0	0	0	0	0	Calcineurin-like phosphoesterase superfamily domain	Metallo
TRINITY_DN54106_c0_g1	Peptidase_M24	45	0	149	182	0	11	6	13	Metallopeptidase family M24	Metallo
TRINITY_DN24293_c0_g1	Metallophos	0	0	13	0	0	10	7	5	Calcineurin-like phosphoesterase	Metallo
TRINITY_DN43968_c0_g1	Metallophos	7	24	1	0	0	3	0	0	Calcineurin-like phosphoesterase	Metallo
TRINITY_DN958590_c0_g1	Lactamase_B	3	5	0	0	4	0	3	0	Metallo-beta-lactamase superfamily	Metallo
TRINITY_DN703503_c0_g1	Lactamase_B_6	0	10	0	39	0	0	0	0	Metallo-beta-lactamase superfamily domain	Metallo
TRINITY_DN433958_c0_g1	Metallophos	0	0	3	0	0	0	0	0	Calcineurin-like phosphoesterase	Metallo
TRINITY_DN115811_c0_g1	Peptidase_M24	1	1	1	0	1	5	5	0	Metallopeptidase family M24	Metallo
TRINITY_DN43858_c0_g2	PmbA_TldD_C	0	0	2	2	2	0	10	2	PmbA/TldA metallopeptidase C-terminal domain	Metallo
TRINITY_DN340330_c0_g1	Peptidase_M4	0	0	0	0	0	0	4	0	Thermolysin metallopeptidase catalytic domain	Metallo
TRINITY_DN719656_c0_g1	Peptidase_M24	0	0	0	0	0	0	0	38	Metallopeptidase family M24	Metallo
TRINITY_DN2726_c0_g1	Metallophos	41	0	6	22	0	2	1	255.46	Calcineurin-like phosphoesterase	Metallo
TRINITY_DN276091_c0_g1	Peptidase_M24	16	0	0	0	0	0	0	0	Metallopeptidase family M24	Metallo
TRINITY_DN270476_c0_g1	Peptidase_M4_C	15	23	0	0	0	0	6	0	Thermolysin metallopeptidase alpha-helical domain	Metallo
TRINITY_DN1153436_c0_g1	Peptidase_M24	0	0	0	0	0	0	0	8	Metallopeptidase family M24	Metallo
TRINITY_DN160134_c0_g1	Metallophos	0	8	2	0	0	6	0	0	Calcineurin-like phosphoesterase	Metallo
TRINITY_DN182644_c0_g1	Metallophos	0	11	3	0	2	0	7	12	Calcineurin-like phosphoesterase	Metallo
TRINITY_DN66638_c2_g1	Metallophos_2	0	16	0	0	13	2	0	0	Calcineurin-like phosphoesterase superfamily domain	Metallo
TRINITY_DN952061_c0_g1	Metallophos	0	0	0	0	0	0	0	14	Calcineurin-like phosphoesterase	Metallo
TRINITY_DN8227_c0_g1	Reprolysin_5	0	5	21	903	0	0	0	1739	Metallo-peptidase family M12	Metallo
TRINITY_DN15468_c5_g1	Metallophos	0	11	0	0	2	0	0	8	Calcineurin-like phosphoesterase	Metallo
TRINITY_DN36408_c0_g1	Metallophos	2	3	16	11	14	19	32	10	Calcineurin-like phosphoesterase	Metallo
TRINITY_DN50188_c0_g1	Peptidase_M32	3	21	0	0	14	8	10	0	Carboxypeptidase Taq (M32) metallopeptidase	Metallo
TRINITY_DN1016594_c0_g1	Peptidase_M24	0	0	6	0	0	8	0	0	Metallopeptidase family M24	Metallo
TRINITY_DN1167180_c0_g1	Metallophos	0	0	0	0	0	3	0	4	Calcineurin-like phosphoesterase	Metallo
TRINITY_DN3635_c0_g1	Aspzincin_M35	67	22	40	77	7	144	0	267	Lysine-specific metallo-endopeptidase	Metallo
TRINITY_DN103195_c0_g1	Metallophos	0	1	0	0	0	6	5	0	Calcineurin-like phosphoesterase	Metallo
TRINITY_DN11899_c0_g1	Metallopep	0	0	43	1148	0	143	0	354	Putative peptidase family	Metallo
TRINITY_DN238119_c0_g1	Peptidase_M24	0	0	8	0	0	0	0	0	Metallopeptidase family M24	Metallo
TRINITY_DN21928_c0_g1	Metallophos	0	0	0	0	8	0	0	0	Calcineurin-like phosphoesterase	Metallo
TRINITY_DN446848_c0_g1	Metallophos	0	0	0	0	0	0	5	0	Calcineurin-like phosphoesterase	Metallo
TRINITY_DN21079_c0_g2	Metallophos	0	0	0	0	0	0	94	2	Calcineurin-like phosphoesterase	Metallo
TRINITY_DN64385_c0_g1	Metallophos	0	21	18	16	14	10	15	5	Calcineurin-like phosphoesterase	Metallo
TRINITY_DN49658_c1_g1	Peptidase_M18	0	11	16	0	2	0	0	0	Aminopeptidase I zinc metalloprotease (M18)	Metallo
TRINITY_DN64387_c0_g1	Metallophos	6	0	0	5	6	0	0	13	Calcineurin-like phosphoesterase	Metallo
TRINITY_DN136912_c0_g1	Metallophos_C	0	9	0	14	10	5	3	0	Iron/zinc purple acid phosphatase-like protein C	Metallo
TRINITY_DN332615_c0_g1	Metallophos	0	0	0	0	0	0	0	9	Calcineurin-like phosphoesterase	Metallo
TRINITY_DN193042_c0_g1	Peptidase_M24	0	0	0	0	10	0	0	0	Metallopeptidase family M24	Metallo
TRINITY_DN27820_c0_g1	Metallophos	3	9	0	1	0	0	1	1	Calcineurin-like phosphoesterase	Metallo
TRINITY_DN74728_c0_g1	Peptidase_M24	0	9	0	1	1	0	0	0	Metallopeptidase family M24	Metallo
TRINITY_DN173560_c0_g2	Metallophos	4	0	0	0	0	8	0	0	Calcineurin-like phosphoesterase	Metallo
TRINITY_DN925070_c0_g1	Metallophos	0	5	0	6	0	0	4	4	Calcineurin-like phosphoesterase	Metallo
TRINITY_DN1161203_c0_g1	Metallophos	0	0	0	57	0	0	0	22	Calcineurin-like phosphoesterase	Metallo
TRINITY_DN937157_c0_g1	Aspzincin_M35	0	0	0	0	0	12	0	1	Lysine-specific metallo-endopeptidase	Metallo
TRINITY_DN85506_c0_g1	Metallophos	12	0	16	98	8	109	0	25	Calcineurin-like phosphoesterase	Metallo
TRINITY_DN1314877_c0_g1	Peptidase_M32	0	0	12	0	0	0	3	0	Carboxypeptidase Taq (M32) metallopeptidase	Metallo
TRINITY_DN103258_c0_g1	Metallophos	0	0	0	2	0	0	48	0	Calcineurin-like phosphoesterase	Metallo
TRINITY_DN297246_c0_g1	Metallophos	0	11	0	0	0	0	0	0	Calcineurin-like phosphoesterase	Metallo
TRINITY_DN25164_c1_g1	Metallophos	7	0	13	11	1	2	0	31	Calcineurin-like phosphoesterase	Metallo
TRINITY_DN1325951_c0_g1	Peptidase_M24	0	46	0	0	0	0	0	0	Metallopeptidase family M24	Metallo
TRINITY_DN701725_c0_g1	Metallophos	0	8	0	0	0	0	0	0	Calcineurin-like phosphoesterase	Metallo
TRINITY_DN1118254_c0_g1	Peptidase_M24	0	0	0	0	0	0	0	10	Metallopeptidase family M24	Metallo
TRINITY_DN104820_c0_g1	Metallophos	11	0	32	4	3	31	0	24	Calcineurin-like phosphoesterase	Metallo
TRINITY_DN1291568_c0_g1	Lactamase_B_5	0	0	0	8	7	0	18	0	Metallo-beta-lactamase superfamily	Metallo
TRINITY_DN926165_c0_g1	Metallophos	0	0	0	0	0	0	0	12	Calcineurin-like phosphoesterase	Metallo
TRINITY_DN94489_c0_g1	Metallophos	0	0	6	0	0	0	8	1	Calcineurin-like phosphoesterase	Metallo
TRINITY_DN889292_c0_g1	Lactamase_B	0	1	0	0	0	0	5	3	Metallo-beta-lactamase superfamily	Metallo
TRINITY_DN78814_c0_g1	Metallophos_2	0	16	3	1	2	0	3	6	Calcineurin-like phosphoesterase superfamily domain	Metallo
TRINITY_DN904776_c0_g1	Zincin_2	6	4	0	0	0	0	0	3	Zincin-like metallopeptidase	Metallo
TRINITY_DN15468_c1_g3	Metallophos	16.43	8.13	10	27	12.85	0	9.67	34.06	Calcineurin-like phosphoesterase	Metallo
TRINITY_DN19379_c0_g1	Metallophos	0	9	0	0	0	4	4	2	Calcineurin-like phosphoesterase	Metallo
TRINITY_DN986235_c0_g1	Metallophos	3	0	0	27	0	0	0	0	Calcineurin-like phosphoesterase	Metallo
TRINITY_DN120706_c0_g3	Peptidase_M18	0	0	0	0	0	2	0	0	Aminopeptidase I zinc metalloprotease (M18)	Metallo
TRINITY_DN220700_c0_g1	Metalloenzyme	0	0	0	0	0	1	11	0	Metalloenzyme superfamily	Metallo
TRINITY_DN1318966_c0_g1	Metallophos_C	0	1	4	9	0	0	2	3	Iron/zinc purple acid phosphatase-like protein C	Metallo
TRINITY_DN241689_c0_g1	Metallophos	28	6	20	39	3	1	2	3	Calcineurin-like phosphoesterase	Metallo
TRINITY_DN572295_c0_g1	Metallophos_C	7	0	0	0	0	0	0	1	Iron/zinc purple acid phosphatase-like protein C	Metallo
TRINITY_DN891592_c0_g1	Peptidase_M24	6	6	5	6	0	4	0	8	Metallopeptidase family M24	Metallo
TRINITY_DN87314_c0_g1	Peptidase_M24	0	0	0	0	4	3	7	0	Metallopeptidase family M24	Metallo
TRINITY_DN250681_c0_g1	Metallophos	0	0	0	0	1	4	0	0	Calcineurin-like phosphoesterase	Metallo
TRINITY_DN194117_c0_g1	Metallophos	45	0	53	153.28	0	0	6	7	Calcineurin-like phosphoesterase	Metallo
TRINITY_DN791845_c0_g1	Peptidase_M24	0	0	1	0	2	0	0	0	Metallopeptidase family M24	Metallo
TRINITY_DN634696_c0_g1	Metallophos	0	26	5	0	0	0	0	0	Calcineurin-like phosphoesterase	Metallo
TRINITY_DN106980_c0_g1	Metallophos	5	12	2	0	1	3	0	0	Calcineurin-like phosphoesterase	Metallo
TRINITY_DN301691_c0_g1	Peptidase_M36	0	0	0	0	0	0	0	0	Fungalysin metallopeptidase (M36)	Metallo
TRINITY_DN1102130_c0_g1	Metallophos	2	4	0	0	0	0	0	7	Calcineurin-like phosphoesterase	Metallo
TRINITY_DN392917_c0_g1	Metallophos	0	0	0	0	12	0	0	0	Calcineurin-like phosphoesterase	Metallo
TRINITY_DN40526_c0_g1	Metallophos	0	14	14	0	0	0	0	4	Calcineurin-like phosphoesterase	Metallo
TRINITY_DN305101_c0_g1	Metallophos	8	1	0	0	0	0	0	5	Calcineurin-like phosphoesterase	Metallo
TRINITY_DN604318_c0_g1	Metallophos	0	0	0	0	3	0	2	0	Calcineurin-like phosphoesterase	Metallo
TRINITY_DN1134011_c0_g1	Metallophos	0	0	0	28	0	0	0	4	Calcineurin-like phosphoesterase	Metallo
TRINITY_DN74460_c0_g1	Peptidase_M36	0	0	0	10	4	0	14	0	Fungalysin metallopeptidase (M36)	Metallo
TRINITY_DN24603_c0_g2	Metallophos	11	3	0	0	0	1	0	5	Calcineurin-like phosphoesterase	Metallo
TRINITY_DN1320275_c0_g1	Metallophos	0	0	1	0	0	0	8	5	Calcineurin-like phosphoesterase	Metallo
TRINITY_DN119351_c0_g1	Zincin_1	0	7	0	0	1	4	0	1	Zincin-like metallopeptidase	Metallo
TRINITY_DN717643_c0_g1	Lactamase_B	0	0	14	0	0	0	0	0	Metallo-beta-lactamase superfamily	Metallo
TRINITY_DN1191541_c0_g1	Lactamase_B	6	0	0	0	0	3	0	0	Metallo-beta-lactamase superfamily	Metallo
TRINITY_DN974975_c0_g1	DUF4344	0	0	0	0	0	0	5	0	Putative metallopeptidase	Metallo
TRINITY_DN1314364_c0_g1	Aspzincin_M35	9	0	1	0	0	0	0	1	Lysine-specific metallo-endopeptidase	Metallo
TRINITY_DN120706_c0_g2	Peptidase_M18	7	0	2	0	1	0	13	6	Aminopeptidase I zinc metalloprotease (M18)	Metallo
TRINITY_DN82922_c0_g2	Peptidase_M24	0	23	0	9	0	0	3	1	Metallopeptidase family M24	Metallo
TRINITY_DN61816_c0_g1	Metallophos	2	0	0	9	0	0	0	7	Calcineurin-like phosphoesterase	Metallo
TRINITY_DN7440_c0_g1	Metallophos	20	4	21	4	51	3	26	18	Calcineurin-like phosphoesterase	Metallo
TRINITY_DN81807_c0_g2	Metallophos	0	0	0	0	0	1	0	1	Calcineurin-like phosphoesterase	Metallo
TRINITY_DN1297645_c0_g1	Peptidase_M24	0	0	0	0	0	0	9	0	Metallopeptidase family M24	Metallo
TRINITY_DN1347550_c0_g1	Zn_peptidase_2	0	0	0	8	0	6	0	2	Putative neutral zinc metallopeptidase	Metallo
TRINITY_DN369941_c0_g1	Metallophos	0	5	0	0	0	0	0	0	Calcineurin-like phosphoesterase	Metallo
TRINITY_DN908168_c0_g1	Peptidase_M24	0	0	6	0	0	1	0	8	Metallopeptidase family M24	Metallo
TRINITY_DN120060_c0_g1	Metallophos	0	3	0	0	0	0	5	0	Calcineurin-like phosphoesterase	Metallo
TRINITY_DN72980_c0_g1	Metallophos	8	7	13	0	2	17	24	9	Calcineurin-like phosphoesterase	Metallo
TRINITY_DN129958_c0_g1	Peptidase_M24	11	6	0	2	0	5	0	0	Metallopeptidase family M24	Metallo
TRINITY_DN53295_c1_g1	Zn_peptidase_2	1	1	0	7	3	0	12	0	Putative neutral zinc metallopeptidase	Metallo
TRINITY_DN967516_c0_g1	Peptidase_M18	0	0	0	0	0	0	2	0	Aminopeptidase I zinc metalloprotease (M18)	Metallo
TRINITY_DN12054_c2_g1	Metallophos	0	0	11	5	8	4	19.4	3	Calcineurin-like phosphoesterase	Metallo
TRINITY_DN255819_c0_g1	Peptidase_M24	0	5	0	0	20	2	2	0	Metallopeptidase family M24	Metallo
TRINITY_DN87210_c0_g3	Metallophos	11	0	5	18	0	0	0	0	Calcineurin-like phosphoesterase	Metallo
TRINITY_DN99878_c0_g1	Lactamase_B	1	24	4	1	0	5	0	1	Metallo-beta-lactamase superfamily	Metallo
TRINITY_DN950957_c0_g1	Peptidase_M24	6	0	13	0	0	0	6	0	Metallopeptidase family M24	Metallo
TRINITY_DN1280983_c0_g1	Peptidase_M24	6	1	19	5	4	5	36	7	Metallopeptidase family M24	Metallo
TRINITY_DN533174_c0_g1	Metallophos	0	26	0	0	0	0	0	0	Calcineurin-like phosphoesterase	Metallo
TRINITY_DN127811_c0_g1	Metallophos	0	12	16	0	15	0	2	0	Calcineurin-like phosphoesterase	Metallo
TRINITY_DN1338578_c0_g1	Aspzincin_M35	10	0	0	0	0	0	9	0	Lysine-specific metallo-endopeptidase	Metallo
TRINITY_DN699859_c0_g1	Peptidase_M18	0	0	0	0	0	0	16	0	Aminopeptidase I zinc metalloprotease (M18)	Metallo
TRINITY_DN938684_c0_g1	Metalloenzyme	0	0	0	0	10	0	4	0	Metalloenzyme superfamily	Metallo
TRINITY_DN932242_c0_g1	Metallophos	0	0	0	0	17	4	0	0	Calcineurin-like phosphoesterase	Metallo
TRINITY_DN27665_c1_g3	Zincin_2	14	31	10	4	58	2	32	1	Zincin-like metallopeptidase	Metallo
TRINITY_DN969410_c0_g1	Metallophos	3	5	0	0	0	0	0	4	Calcineurin-like phosphoesterase	Metallo
TRINITY_DN447521_c0_g1	Metallophos_C	0	8	0	0	0	0	0	0	Iron/zinc purple acid phosphatase-like protein C	Metallo
TRINITY_DN959003_c0_g1	Peptidase_M36	0	0	0	0	0	0	0	18	Fungalysin metallopeptidase (M36)	Metallo
TRINITY_DN64521_c0_g2	Metallophos	1	4	2	0	0	4	0	0	Calcineurin-like phosphoesterase	Metallo
TRINITY_DN99179_c0_g1	Peptidase_M24	17	27	0	5	0	2	0	0	Metallopeptidase family M24	Metallo
TRINITY_DN1393821_c0_g1	Peptidase_M24	0	0	0	8	0	0	0	5	Metallopeptidase family M24	Metallo
TRINITY_DN153154_c0_g2	Metallophos	7	0	0	0	5	0	0	1	Calcineurin-like phosphoesterase	Metallo
TRINITY_DN273300_c0_g1	Lactamase_B	0	1	0	8	0	0	0	0	Metallo-beta-lactamase superfamily	Metallo
TRINITY_DN1297834_c0_g1	Metallophos	0	0	0	3	0	0	0	10	Calcineurin-like phosphoesterase	Metallo
TRINITY_DN546209_c0_g1	Metallothio_6	6	8	4	0	0	1	6	3	Metallothionein	Metallo
TRINITY_DN776010_c0_g1	Peptidase_M36	0	0	0	0	0	0	4	0	Fungalysin metallopeptidase (M36)	Metallo
TRINITY_DN40519_c0_g1	Peptidase_M24	0	57	0	0	0	0	0	0	Metallopeptidase family M24	Metallo
TRINITY_DN719560_c0_g1	Metallophos	0	0	5	8	0	2	0	0	Calcineurin-like phosphoesterase	Metallo
TRINITY_DN86705_c0_g1	Metallophos	27	0	0	6	0	15	10	0	Calcineurin-like phosphoesterase	Metallo
TRINITY_DN942740_c0_g1	Peptidase_M24	0	0	0	0	0	0	8	0	Metallopeptidase family M24	Metallo
TRINITY_DN340924_c0_g1	Metallophos_C	3	0	0	0	0	0	0	3	Iron/zinc purple acid phosphatase-like protein C	Metallo
TRINITY_DN1230862_c0_g1	Metallophos	0	0	4	0	0	0	8	0	Calcineurin-like phosphoesterase	Metallo
TRINITY_DN193057_c0_g1	Peptidase_M36	0	0	0	0	28	40	0	0	Fungalysin metallopeptidase (M36)	Metallo
TRINITY_DN154700_c0_g1	Metallophos	4	0	0	0	9	0	0	6	Calcineurin-like phosphoesterase	Metallo
TRINITY_DN191404_c0_g1	Metallophos	7	0	0	0	0	2	0	11	Calcineurin-like phosphoesterase	Metallo
TRINITY_DN882705_c0_g1	Metallophos	6	7	0	0	1	0	0	0	Calcineurin-like phosphoesterase	Metallo
TRINITY_DN171814_c0_g1	Metallophos	0	12	0	0	7	0	0	2	Calcineurin-like phosphoesterase	Metallo
TRINITY_DN46532_c1_g1	Metallophos	12	3	5	0	3	4	0	0	Calcineurin-like phosphoesterase	Metallo
TRINITY_DN880051_c0_g1	Reprolysin_3	0	0	14	56	0	13	0	40	Metallo-peptidase family M12B Reprolysin-like	Metallo
TRINITY_DN1285626_c0_g1	Peptidase_M24	0	27	0	0	0	0	0	0	Metallopeptidase family M24	Metallo
TRINITY_DN271056_c0_g1	Metallophos	8	0	18	9	2	2	5	3	Calcineurin-like phosphoesterase	Metallo
TRINITY_DN913017_c0_g1	Lactamase_B	0	0	0	1	3	0	0	0	Metallo-beta-lactamase superfamily	Metallo
TRINITY_DN26023_c0_g3	Metallophos	58	53	3	4	17	6	26	3	Calcineurin-like phosphoesterase	Metallo
TRINITY_DN103363_c0_g1	Aspzincin_M35	0	16	0	0	0	0	0	4	Lysine-specific metallo-endopeptidase	Metallo
TRINITY_DN736373_c0_g1	Peptidase_M24	0	0	0	0	0	0	8	0	Metallopeptidase family M24	Metallo
TRINITY_DN216557_c0_g1	Peptidase_M24	0	0	0	5	1	0	0	1	Metallopeptidase family M24	Metallo
TRINITY_DN81322_c0_g1	Zincin_1	3	0	0	0	3	6	23	1	Zincin-like metallopeptidase	Metallo
TRINITY_DN1141010_c0_g1	Zincin_2	0	0	0	0	3	0	4	0	Zincin-like metallopeptidase	Metallo
TRINITY_DN52304_c0_g1	Metallophos	38	41	0	14	9	0	6	49	Calcineurin-like phosphoesterase	Metallo
TRINITY_DN537330_c0_g1	Peptidase_M32	0	0	0	0	5	0	2	0	Carboxypeptidase Taq (M32) metallopeptidase	Metallo
TRINITY_DN505549_c0_g1	Metallophos_2	4	0	0	3	0	0	0	1	Calcineurin-like phosphoesterase superfamily domain	Metallo
TRINITY_DN176938_c0_g1	Zn_peptidase_2	7	0	0	0	0	4	3	4	Putative neutral zinc metallopeptidase	Metallo
TRINITY_DN294960_c0_g1	Metallophos	4	3	0	0	1	0	0	0	Calcineurin-like phosphoesterase	Metallo
TRINITY_DN762995_c0_g1	Metallophos	8	0	0	0	0	0	0	0	Calcineurin-like phosphoesterase	Metallo
TRINITY_DN163068_c0_g1	Metallophos	0	0	0	0	0	0	0	0	Calcineurin-like phosphoesterase	Metallo
TRINITY_DN74138_c0_g1	Metallophos	4	9	0	0	0	2	4	14	Calcineurin-like phosphoesterase	Metallo
TRINITY_DN986818_c0_g1	Metallophos	0	0	0	0	0	0	0	9	Calcineurin-like phosphoesterase	Metallo
TRINITY_DN64458_c0_g1	Metallophos	0	3	15	0	0	5	8	0	Calcineurin-like phosphoesterase	Metallo
TRINITY_DN1099492_c0_g1	Metallophos_2	5	0	0	0	6	0	1	4	Calcineurin-like phosphoesterase superfamily domain	Metallo
TRINITY_DN48558_c0_g1	Metallophos	9	62	64	40	92	26	174	45	Calcineurin-like phosphoesterase	Metallo
TRINITY_DN1309178_c0_g1	Peptidase_M24	0	8	0	0	0	0	0	0	Metallopeptidase family M24	Metallo
TRINITY_DN89176_c0_g1	Metallophos	0	4	5	0	0	0	0	0	Calcineurin-like phosphoesterase	Metallo
TRINITY_DN46532_c2_g2	Metallophos	25	0	40	36	6	16	9	9	Calcineurin-like phosphoesterase	Metallo
TRINITY_DN1118350_c0_g1	Peptidase_M24	0	0	0	0	8	0	15	6	Metallopeptidase family M24	Metallo
TRINITY_DN447750_c0_g1	Metallophos	0	4	0	0	3	0	3	0	Calcineurin-like phosphoesterase	Metallo
TRINITY_DN163274_c0_g1	Metallophos	10	28	9	0	7	2	0	4	Calcineurin-like phosphoesterase	Metallo
TRINITY_DN890161_c0_g1	Zincin_1	8	1	0	0	5	0	4	0	Zincin-like metallopeptidase	Metallo
TRINITY_DN114795_c0_g1	Metallophos	0	0	5	0	0	1	3	0	Calcineurin-like phosphoesterase	Metallo
TRINITY_DN71710_c0_g1	Metallophos	44	6	35	15	14	47	33	5	Calcineurin-like phosphoesterase	Metallo
TRINITY_DN1028133_c0_g1	Peptidase_M4_C	0	0	0	0	0	0	0	17	Thermolysin metallopeptidase alpha-helical domain	Metallo
TRINITY_DN25164_c3_g1	Metallophos	7	2	3.19	19	2	16	0	14	Calcineurin-like phosphoesterase	Metallo
TRINITY_DN305764_c0_g1	Metallophos	0	13	0	0	0	0	0	0	Calcineurin-like phosphoesterase	Metallo
TRINITY_DN114113_c0_g1	Lactamase_B	11	0	0	0	0	0	0	6	Metallo-beta-lactamase superfamily	Metallo
TRINITY_DN1159343_c0_g1	PmbA_TldD_M	0	6	4	0	0	0	0	0	PmbA/TldA metallopeptidase central domain	Metallo
TRINITY_DN9935_c0_g1	Metallophos	0	0	21	0	0	6	0	0	Calcineurin-like phosphoesterase	Metallo
TRINITY_DN986367_c0_g1	Metallophos	0	0	0	11	0	0	0	0	Calcineurin-like phosphoesterase	Metallo
TRINITY_DN1335698_c0_g1	Metallophos	0	0	4	36	0	0	0	118	Calcineurin-like phosphoesterase	Metallo
TRINITY_DN1185263_c0_g1	Metallophos_C	0	0	10	0	0	0	0	0	Iron/zinc purple acid phosphatase-like protein C	Metallo
TRINITY_DN39412_c0_g1	Peptidase_M24	0	74	0	1	0	0	0	0	Metallopeptidase family M24	Metallo
TRINITY_DN397900_c0_g1	Metallophos	8	0	4	6	0	0	0	0	Calcineurin-like phosphoesterase	Metallo
TRINITY_DN412337_c0_g1	Metallothio_2	7	0	1	4	8	0	0	0	Metallothionein	Metallo
TRINITY_DN496112_c0_g1	Reprolysin_4	0	0	0	0	0	0	4	0	Metallo-peptidase family M12B Reprolysin-like	Metallo
TRINITY_DN151837_c0_g1	Metallophos_C	0	10	5	5	0	4	0	18	Iron/zinc purple acid phosphatase-like protein C	Metallo
TRINITY_DN132404_c0_g1	Peptidase_M18	0	0	0	0	0	0	0	0	Aminopeptidase I zinc metalloprotease (M18)	Metallo
TRINITY_DN126582_c0_g1	Metallophos	0	19	0	0	0	0	0	0	Calcineurin-like phosphoesterase	Metallo
TRINITY_DN1085319_c0_g1	TIMP	18	0	4	0	0	8	0	0	Tissue inhibitor of metalloproteinase	Metallo
TRINITY_DN308488_c0_g1	DRMBL	14	13	10	0	19	6	25	5	DNA repair metallo-beta-lactamase	Metallo
TRINITY_DN381674_c0_g1	Metallophos	5	0	0	0	0	0	0	0	Calcineurin-like phosphoesterase	Metallo
TRINITY_DN545598_c0_g1	Peptidase_M24	0	0	0	0	0	0	15	0	Metallopeptidase family M24	Metallo
TRINITY_DN763912_c0_g1	Lactamase_B	0	4	0	0	0	0	0	4	Metallo-beta-lactamase superfamily	Metallo
TRINITY_DN118034_c0_g1	Metallophos	9	0	0	0	2	0	0	3	Calcineurin-like phosphoesterase	Metallo
TRINITY_DN104820_c1_g1	Metallophos	0	0	0	2	111	11	0	4	Calcineurin-like phosphoesterase	Metallo
TRINITY_DN526353_c0_g1	Metallophos_C	0	0	0	4	0	7	0	0	Iron/zinc purple acid phosphatase-like protein C	Metallo
TRINITY_DN79068_c0_g1	Metallophos	7	6	1	0	0	7	0	0	Calcineurin-like phosphoesterase	Metallo
TRINITY_DN587341_c0_g1	Peptidase_M18	0	14	0	0	0	0	2	0	Aminopeptidase I zinc metalloprotease (M18)	Metallo
TRINITY_DN79925_c0_g1	Metallophos_C	9	5	5	0	2	0	10	0	Iron/zinc purple acid phosphatase-like protein C	Metallo
TRINITY_DN38689_c0_g3	Reprolysin_4	0	16	0	0	5	0	322	0	Metallo-peptidase family M12B Reprolysin-like	Metallo
TRINITY_DN37810_c0_g1	Metallophos	0	0	10	0	3	0	0	0	Calcineurin-like phosphoesterase	Metallo
TRINITY_DN563456_c0_g1	Reprolysin_4	0	0	0	0	0	0	3	0	Metallo-peptidase family M12B Reprolysin-like	Metallo
TRINITY_DN30660_c0_g2	Metallophos	0	0	0	4	0	0	1	2	Calcineurin-like phosphoesterase	Metallo
TRINITY_DN106605_c0_g2	Metallophos	31	0	0	4	0	3	0	2	Calcineurin-like phosphoesterase	Metallo
TRINITY_DN21671_c0_g1	Metallophos	18	19	7	20	3	9	0	8	Calcineurin-like phosphoesterase	Metallo
TRINITY_DN86615_c0_g1	Metallophos_2	0	8	0	0	0	0	0	0	Calcineurin-like phosphoesterase superfamily domain	Metallo
TRINITY_DN1189189_c0_g1	Metallophos	0	0	0	0	0	0	0	24	Calcineurin-like phosphoesterase	Metallo
TRINITY_DN930105_c0_g1	Metallophos	0	5	7	0	0	0	0	0	Calcineurin-like phosphoesterase	Metallo
TRINITY_DN716875_c0_g1	Peptidase_M24	0	0	0	0	0	0	0	0	Metallopeptidase family M24	Metallo
TRINITY_DN926985_c0_g1	Peptidase_M36	0	0	0	2	0	0	0	7	Fungalysin metallopeptidase (M36)	Metallo
TRINITY_DN649812_c0_g1	Peptidase_M18	0	9	0	0	0	0	0	0	Aminopeptidase I zinc metalloprotease (M18)	Metallo
TRINITY_DN40519_c1_g1	Peptidase_M24	0	0	0	4	4	3	0	1	Metallopeptidase family M24	Metallo
TRINITY_DN52107_c0_g1	Zn_peptidase_2	5	5	4	0	2	0	11	1	Putative neutral zinc metallopeptidase	Metallo
TRINITY_DN67635_c0_g1	Reprolysin_5	0	0	0	0	0	2	0	0	Metallo-peptidase family M12	Metallo
TRINITY_DN202144_c0_g1	Metallophos	6	22	0	0	9	0	0	0	Calcineurin-like phosphoesterase	Metallo
TRINITY_DN989928_c0_g1	Peptidase_M18	0	0	0	0	0	0	15	0	Aminopeptidase I zinc metalloprotease (M18)	Metallo
TRINITY_DN12054_c0_g2	Metallophos	0	0	20	0	0	15	0	0	Calcineurin-like phosphoesterase	Metallo
TRINITY_DN1293362_c0_g1	Lactamase_B	0	0	0	59	0	0	0	14	Metallo-beta-lactamase superfamily	Metallo
TRINITY_DN764775_c0_g1	Peptidase_M24	0	0	0	0	4	0	24	1	Metallopeptidase family M24	Metallo
TRINITY_DN224065_c0_g1	Metallophos	0	0	11	0	0	0	2	0	Calcineurin-like phosphoesterase	Metallo
TRINITY_DN729570_c0_g1	Zincin_2	1	0	0	8	1	0	0	1	Zincin-like metallopeptidase	Metallo
TRINITY_DN338063_c0_g1	Peptidase_M24	0	0	0	0	3	0	0	0	Metallopeptidase family M24	Metallo
TRINITY_DN1002498_c0_g1	Metallophos	0	3	0	0	0	0	0	0	Calcineurin-like phosphoesterase	Metallo
TRINITY_DN297010_c0_g1	Metallophos	0	0	0	4	0	0	0	2	Calcineurin-like phosphoesterase	Metallo
TRINITY_DN895843_c0_g1	DRMBL	0	0	0	11	0	0	0	2	DNA repair metallo-beta-lactamase	Metallo
TRINITY_DN612889_c0_g1	Pro-MCH	34	0	0	7	0	0	0	0	Pro-melanin-concentrating hormone (Pro-MCH)	Melanin
TRINITY_DN232537_c0_g1	Pro-MCH	0	0	0	0	0	0	8	0	Pro-melanin-concentrating hormone (Pro-MCH)	Melanin
TRINITY_DN913_c3_g1	Pro-MCH	13	0	7	5	0	4	0	0	Pro-melanin-concentrating hormone (Pro-MCH)	Melanin
TRINITY_DN1315569_c0_g1	Pro-MCH	0	62	4	3	0	0	0	0	Pro-melanin-concentrating hormone (Pro-MCH)	Melanin
TRINITY_DN255702_c0_g1	DOPA_dioxygen	0	0	0	0	7	0	0	0	Dopa 45-dioxygenase family	DOPA
TRINITY_DN238332_c0_g1	DOPA_dioxygen	0	0	0	0	0	0	35	0	Dopa 45-dioxygenase family	DOPA
TRINITY_DN131455_c0_g1	DOPA_dioxygen	0	0	0	0	20	0	0	0	Dopa 45-dioxygenase family	DOPA
TRINITY_DN1120173_c0_g1	DOPA_dioxygen	0	0	0	0	0	0	4	0	Dopa 45-dioxygenase family	DOPA
TRINITY_DN915783_c0_g1	DOPA_dioxygen	0	0	3	0	0	11	0	2	Dopa 45-dioxygenase family	DOPA
TRINITY_DN94015_c0_g2	DOPA_dioxygen	0	0	14	0	0	25	0	3	Dopa 45-dioxygenase family	DOPA
TRINITY_DN189142_c0_g1	DOPA_dioxygen	0	0	5	0	10	3	4	3	Dopa 45-dioxygenase family	DOPA
TRINITY_DN1141419_c0_g1	DOPA_dioxygen	0	0	0	0	0	32	0	0	Dopa 45-dioxygenase family	DOPA
TRINITY_DN1130384_c0_g1	DOPA_dioxygen	0	3	8	0	4	0	0	0	Dopa 45-dioxygenase family	DOPA
TRINITY_DN345315_c0_g1	DOPA_dioxygen	0	0	0	0	0	6	0	0	Dopa 45-dioxygenase family	DOPA
TRINITY_DN1405373_c0_g1	DOPA_dioxygen	0	0	0	0	0	0	0	11	Dopa 45-dioxygenase family	DOPA
TRINITY_DN137152_c0_g1	DOPA_dioxygen	0	0	0	0	0	0	0	0	Dopa 45-dioxygenase family	DOPA
TRINITY_DN17739_c0_g1	Cu-oxidase_3	2	0	5	0	48	77	6	28	Multicopper oxidase	Multicopper oxidase
TRINITY_DN54610_c0_g1	Cu-oxidase_2	12	5	0	4	12	13	4	1	Multicopper oxidase	Multicopper oxidase
TRINITY_DN510345_c0_g1	Cu-oxidase_2	0	0	0	0	0	9	1	0	Multicopper oxidase	Multicopper oxidase
TRINITY_DN1105565_c0_g1	Cu-oxidase_2	0	0	0	0	0	0	5	0	Multicopper oxidase	Multicopper oxidase
TRINITY_DN6440_c0_g2	Cu-oxidase_3	11	1	8	10	10	67	31	12	Multicopper oxidase	Multicopper oxidase
TRINITY_DN72137_c0_g2	Cu-oxidase_2	18	0	0	0	5	0	13	5	Multicopper oxidase	Multicopper oxidase
TRINITY_DN45100_c0_g1	Cu-oxidase_2	0	30	20	0	6	0	0	0	Multicopper oxidase	Multicopper oxidase
TRINITY_DN52181_c0_g1	Cu-oxidase_3	24	0	0	0	13	1	6	32	Multicopper oxidase	Multicopper oxidase
TRINITY_DN12726_c0_g1	Cu-oxidase_3	20	39	12	168.98	0	5	6	73	Multicopper oxidase	Multicopper oxidase
TRINITY_DN276338_c0_g1	Cu-oxidase_3	0	4	0	3	0	0	15	0	Multicopper oxidase	Multicopper oxidase
TRINITY_DN2936_c0_g1	Cu-oxidase_3	140	41	152	40	246	257	120	193	Multicopper oxidase	Multicopper oxidase
TRINITY_DN139764_c0_g2	Cu-oxidase_2	2	0	0	6	5	8	4	8	Multicopper oxidase	Multicopper oxidase
TRINITY_DN251856_c0_g1	Cu-oxidase_3	0	0	0	0	0	0	20	0	Multicopper oxidase	Multicopper oxidase
TRINITY_DN896762_c0_g1	Cu-oxidase_3	2	0	0	0	2	0	10	0	Multicopper oxidase	Multicopper oxidase
TRINITY_DN1145106_c0_g1	Cu-oxidase_2	0	0	1	0	0	0	12	0	Multicopper oxidase	Multicopper oxidase
TRINITY_DN336788_c0_g1	Cu-oxidase_2	0	0	0	0	54	0	0	0	Multicopper oxidase	Multicopper oxidase
TRINITY_DN115925_c0_g1	Cu-oxidase_2	0	5	4	0	0	2	1	0	Multicopper oxidase	Multicopper oxidase
TRINITY_DN1386144_c0_g1	Cu-oxidase_3	0	0	0	0	0	5	0	0	Multicopper oxidase	Multicopper oxidase
TRINITY_DN710063_c0_g1	Cu-oxidase_3	0	3	5	0	0	2	2	10	Multicopper oxidase	Multicopper oxidase
TRINITY_DN102999_c0_g2	Cu-oxidase_3	7	3	0	1	2	4	6	8	Multicopper oxidase	Multicopper oxidase
TRINITY_DN1085196_c0_g1	Cu-oxidase	0	2	0	0	3	0	0	0	Multicopper oxidase	Multicopper oxidase
TRINITY_DN27984_c1_g1	Cu-oxidase_3	4	0	1	0	14	16	11	5	Multicopper oxidase	Multicopper oxidase
TRINITY_DN33476_c0_g1	Cu-oxidase_2	11	40	27	40	22	0	0	25	Multicopper oxidase	Multicopper oxidase
TRINITY_DN390315_c0_g1	Cu-oxidase_3	0	0	0	0	25	1	0	0	Multicopper oxidase	Multicopper oxidase
TRINITY_DN345726_c0_g1	Cu-oxidase_2	0	0	0	0	1	0	0	1	Multicopper oxidase	Multicopper oxidase
TRINITY_DN80935_c0_g1	Cu-oxidase_2	13	7	0	0	0	0	1	10	Multicopper oxidase	Multicopper oxidase
TRINITY_DN1296415_c0_g1	Cu-oxidase	0	0	0	0	18	2	0	0	Multicopper oxidase	Multicopper oxidase
TRINITY_DN393514_c0_g1	Cu-oxidase_3	0	0	3	5	2	2	0	0	Multicopper oxidase	Multicopper oxidase
TRINITY_DN608170_c0_g1	Cu-oxidase_2	0	0	0	0	0	0	2	0	Multicopper oxidase	Multicopper oxidase
TRINITY_DN622372_c0_g1	Cu-oxidase_2	0	0	0	0	0	0	14	7	Multicopper oxidase	Multicopper oxidase
TRINITY_DN398399_c0_g1	Cu-oxidase_2	0	4	1	0	0	0	0	0	Multicopper oxidase	Multicopper oxidase
TRINITY_DN236959_c0_g1	Cu-oxidase_3	0	0	0	59.92	0	4	0	1	Multicopper oxidase	Multicopper oxidase
TRINITY_DN259068_c0_g1	Cu-oxidase_3	0	0	0	27	0	2	0	3	Multicopper oxidase	Multicopper oxidase
TRINITY_DN1146577_c0_g1	Cu-oxidase_2	0	0	0	0	0	0	0	7	Multicopper oxidase	Multicopper oxidase
TRINITY_DN20542_c0_g1	Cu-oxidase_2	1	0	0	48	7	0	3	34	Multicopper oxidase	Multicopper oxidase
TRINITY_DN114612_c0_g1	Cu-oxidase	0	0	0	0	18	0	0	0	Multicopper oxidase	Multicopper oxidase
TRINITY_DN27984_c0_g1	Cu-oxidase_3	0	9	0	13	5	5	17	11	Multicopper oxidase	Multicopper oxidase
TRINITY_DN110791_c0_g1	Cu-oxidase_2	0	2	4	0	0	23	22	2	Multicopper oxidase	Multicopper oxidase
TRINITY_DN1340887_c0_g1	Cu-oxidase_3	0	0	3	0	0	5	0	12	Multicopper oxidase	Multicopper oxidase
TRINITY_DN1363790_c0_g1	Cu-oxidase	0	0	0	0	0	4	14	1	Multicopper oxidase	Multicopper oxidase
TRINITY_DN90163_c0_g1	Cu-oxidase_3	123	0	0	0	12	20	72	1	Multicopper oxidase	Multicopper oxidase
TRINITY_DN172770_c0_g1	Cu-oxidase_2	0	0	0	0	10	0	13.4	0	Multicopper oxidase	Multicopper oxidase
TRINITY_DN734264_c0_g1	Cu-oxidase_2	0	0	0	0	0	0	0	0	Multicopper oxidase	Multicopper oxidase
TRINITY_DN63077_c0_g1	Cu-oxidase_3	1	0	5	3	36	18	21	10	Multicopper oxidase	Multicopper oxidase
TRINITY_DN3315_c2_g1	Cu-oxidase_2	10.05	21	2	14	2	0	8	10	Multicopper oxidase	Multicopper oxidase
TRINITY_DN6653_c0_g1	Cu-oxidase_3	50	157	21	225.1	6	57	44	84	Multicopper oxidase	Multicopper oxidase
TRINITY_DN121742_c0_g1	Cu-oxidase_3	9	13	2	4	9	7	8	32	Multicopper oxidase	Multicopper oxidase
TRINITY_DN749198_c0_g1	Cu-oxidase_3	0	0	0	1	0	0	3	0	Multicopper oxidase	Multicopper oxidase
TRINITY_DN13286_c0_g1	Cu-oxidase_2	6	28	18	3	48	18	62	13	Multicopper oxidase	Multicopper oxidase
TRINITY_DN376978_c0_g1	Cu-oxidase	0	42	0	0	0	0	0	0	Multicopper oxidase	Multicopper oxidase
TRINITY_DN1371962_c0_g1	Cu-oxidase_2	0	7	0	0	0	0	0	0	Multicopper oxidase	Multicopper oxidase
TRINITY_DN891858_c0_g1	Cu-oxidase_3	5	0	0	0	2	0	2	0	Multicopper oxidase	Multicopper oxidase
TRINITY_DN988611_c0_g1	Cu-oxidase_3	0	13	0	7	5	0	0	6	Multicopper oxidase	Multicopper oxidase
TRINITY_DN6440_c0_g1	Cu-oxidase_2	15	15	3	125	7	16	12.04	39.19	Multicopper oxidase	Multicopper oxidase
TRINITY_DN573_c0_g1	Cu-oxidase	0	0	0	0	0	0	0	7607.73	Multicopper oxidase	Multicopper oxidase
TRINITY_DN106645_c0_g1	Cu-oxidase	1	0	0	0	17	0	0	10	Multicopper oxidase	Multicopper oxidase
TRINITY_DN1141355_c0_g1	Cu-oxidase_2	0	4	4	0	0	0	0	0	Multicopper oxidase	Multicopper oxidase
TRINITY_DN175061_c0_g1	Cu-oxidase_3	0	0	36	32	0	2	0	27	Multicopper oxidase	Multicopper oxidase
TRINITY_DN144804_c0_g2	Cu-oxidase_2	0	3	5	0	1	0	0	0	Multicopper oxidase	Multicopper oxidase
TRINITY_DN72137_c1_g1	Cu-oxidase	35	0	0	0	7	0	4	5	Multicopper oxidase	Multicopper oxidase
TRINITY_DN119814_c1_g1	Cu-oxidase_3	0	0	0	0	0	0	0	0	Multicopper oxidase	Multicopper oxidase
TRINITY_DN1177336_c0_g1	Cu-oxidase_3	0	0	0	0	1	0	4	3	Multicopper oxidase	Multicopper oxidase
TRINITY_DN149341_c0_g1	Cu-oxidase_3	0	8	5	9	3	6	0	5	Multicopper oxidase	Multicopper oxidase
TRINITY_DN3315_c0_g1	Cu-oxidase_3	134	243	45	543.02	151	175	200.96	360.81	Multicopper oxidase	Multicopper oxidase
TRINITY_DN1099940_c0_g1	Cu-oxidase_2	0	1	0	2	0	1	1	4	Multicopper oxidase	Multicopper oxidase
TRINITY_DN102794_c0_g2	Cu-oxidase_2	0	3	2	10	4	11	8	14	Multicopper oxidase	Multicopper oxidase
TRINITY_DN1085185_c0_g1	Cu-oxidase_3	0	4	0	0	0	0	0	0	Multicopper oxidase	Multicopper oxidase
TRINITY_DN1342279_c0_g1	Cu-oxidase_3	2	0	0	3	0	6	0	18	Multicopper oxidase	Multicopper oxidase
TRINITY_DN77154_c2_g1	Cu-oxidase_3	0	0	0	3	1	8	0	9	Multicopper oxidase	Multicopper oxidase
TRINITY_DN296455_c0_g1	Cu-oxidase_3	0	1	4	0	0	0	0	1	Multicopper oxidase	Multicopper oxidase
TRINITY_DN1256257_c0_g1	Cu-oxidase_2	0	0	7	4	0	1	0	9	Multicopper oxidase	Multicopper oxidase
TRINITY_DN46989_c0_g1	Cu-oxidase_2	0	0	0	0	40	0	0	0	Multicopper oxidase	Multicopper oxidase
TRINITY_DN898601_c0_g1	Cu-oxidase_3	0	0	1	0	1	3	0	12	Multicopper oxidase	Multicopper oxidase
TRINITY_DN180344_c0_g1	Cu-oxidase_3	0	0	0	0	0	0	0	0	Multicopper oxidase	Multicopper oxidase
TRINITY_DN171222_c0_g1	Cu-oxidase_3	0	0	0	0	3	1	0	0	Multicopper oxidase	Multicopper oxidase
TRINITY_DN14602_c0_g1	Cu-oxidase_3	54	3	2	9	345	27	173	93	Multicopper oxidase	Multicopper oxidase
TRINITY_DN648698_c0_g1	Cu-oxidase_3	0	2	4	0	0	0	5	0	Multicopper oxidase	Multicopper oxidase
TRINITY_DN613856_c0_g1	Cu-oxidase_2	0	0	0	0	6	0	0	0	Multicopper oxidase	Multicopper oxidase
TRINITY_DN14602_c3_g1	Cu-oxidase_3	4	0	0	0	3	0	5	0	Multicopper oxidase	Multicopper oxidase
TRINITY_DN1344206_c0_g1	Cu-oxidase_2	2	14	1	42	0	1	0	3	Multicopper oxidase	Multicopper oxidase
TRINITY_DN36434_c0_g2	Cu-oxidase_2	0	0	0	0	11	0	1	0	Multicopper oxidase	Multicopper oxidase
TRINITY_DN161346_c0_g1	Cu-oxidase_2	0	0	21	0	7	37	3	1	Multicopper oxidase	Multicopper oxidase
TRINITY_DN57241_c0_g1	Cu-oxidase_3	0	0	0	4	21	0	3	0	Multicopper oxidase	Multicopper oxidase
TRINITY_DN919073_c0_g1	Cu-oxidase_3	0	0	0	0	12	0	0	0	Multicopper oxidase	Multicopper oxidase
TRINITY_DN914174_c0_g1	Cu-oxidase	0	0	0	0	27	0	0	0	Multicopper oxidase	Multicopper oxidase
TRINITY_DN330563_c0_g1	Cu-oxidase_3	5	0	4	0	0	0	3	0	Multicopper oxidase	Multicopper oxidase
TRINITY_DN27721_c1_g1	Cu-oxidase_3	45	19	11	34	25	13	34	29	Multicopper oxidase	Multicopper oxidase
TRINITY_DN19288_c0_g1	Cu-oxidase_3	56	44	27	27	29	28	18	9	Multicopper oxidase	Multicopper oxidase
TRINITY_DN18962_c0_g1	Cu-oxidase_2	45	30	51	87	36	21	13	96	Multicopper oxidase	Multicopper oxidase
TRINITY_DN1309481_c0_g1	Cu-oxidase_2	0	0	0	0	0	0	47	0	Multicopper oxidase	Multicopper oxidase
TRINITY_DN6440_c3_g1	Cu-oxidase_3	25	7	0	10	3	14	1	28	Multicopper oxidase	Multicopper oxidase
TRINITY_DN70272_c1_g2	Cu-oxidase_3	2	4	4	19	1	0	3	3	Multicopper oxidase	Multicopper oxidase
TRINITY_DN10159_c0_g2	Cu-oxidase_3	0	6	0	0	0	0	0	0	Multicopper oxidase	Multicopper oxidase
TRINITY_DN928186_c0_g1	Cu-oxidase_2	0	0	0	0	0	0	0	0	Multicopper oxidase	Multicopper oxidase
TRINITY_DN16120_c0_g2	Cu-oxidase_3	0	8	5	7	0	0	4	1	Multicopper oxidase	Multicopper oxidase
TRINITY_DN142039_c0_g1	Cu-oxidase_3	0	0	0	0	0	0	20	0	Multicopper oxidase	Multicopper oxidase
TRINITY_DN161709_c0_g1	Cu-oxidase_3	3	3	0	13	5	3	0	13	Multicopper oxidase	Multicopper oxidase
TRINITY_DN101352_c0_g1	Cu-oxidase_3	4	8	0	4	7	0	0	0	Multicopper oxidase	Multicopper oxidase
TRINITY_DN58269_c0_g1	Cu-oxidase_3	0	8	0	0	0	0	0	1	Multicopper oxidase	Multicopper oxidase
TRINITY_DN709931_c0_g1	Cu-oxidase	0	0	0	0	1	0	2	0	Multicopper oxidase	Multicopper oxidase
TRINITY_DN103803_c0_g1	Cu-oxidase_3	17	1	2	1	8	3	17	2	Multicopper oxidase	Multicopper oxidase
TRINITY_DN489606_c0_g1	Cu-oxidase_2	0	145	0	0	0	0	0	0	Multicopper oxidase	Multicopper oxidase
TRINITY_DN119437_c0_g1	Cu-oxidase_3	2	0	0	3	59	1	10	7	Multicopper oxidase	Multicopper oxidase
TRINITY_DN114195_c0_g2	Cu-oxidase_3	0	0	2	0	11	0	8	0	Multicopper oxidase	Multicopper oxidase
TRINITY_DN110492_c0_g2	Cu-oxidase_3	0	28	1	0	9	0	3	1	Multicopper oxidase	Multicopper oxidase
TRINITY_DN272308_c0_g1	Cu-oxidase	21	16	0	0	1	0	16.6	8	Multicopper oxidase	Multicopper oxidase
TRINITY_DN61873_c0_g1	Cu-oxidase_3	6	0	0	3	0	4	0	7	Multicopper oxidase	Multicopper oxidase
TRINITY_DN965869_c0_g1	Cu-oxidase_2	9	0	0	0	4	3	0	0	Multicopper oxidase	Multicopper oxidase
TRINITY_DN1416543_c0_g1	Cu-oxidase_2	0	3	5	0	2	0	0	0	Multicopper oxidase	Multicopper oxidase
TRINITY_DN754921_c0_g1	Cu-oxidase	0	0	0	0	0	0	0	16	Multicopper oxidase	Multicopper oxidase
TRINITY_DN15276_c0_g1	Cu-oxidase_2	18	149.85	13	0	0	4	26	0	Multicopper oxidase	Multicopper oxidase
TRINITY_DN1219113_c0_g1	Cu-oxidase_2	0	16	21	10	0	0	0	2	Multicopper oxidase	Multicopper oxidase
TRINITY_DN54610_c0_g3	Cu-oxidase	0	7	1	0	6	4	1	11	Multicopper oxidase	Multicopper oxidase
TRINITY_DN705971_c0_g1	Cu-oxidase_3	0	0	0	0	0	0	0	28	Multicopper oxidase	Multicopper oxidase
TRINITY_DN50970_c0_g1	Cu-oxidase_3	27	22	49	25	53	59	23	50	Multicopper oxidase	Multicopper oxidase
TRINITY_DN24754_c0_g1	Cu-oxidase_3	1	19	1	109	0	34	1	25	Multicopper oxidase	Multicopper oxidase
TRINITY_DN935812_c0_g1	Cu-oxidase_3	5	0	0	5	0	6	0	2	Multicopper oxidase	Multicopper oxidase
TRINITY_DN1434210_c0_g1	Cu-oxidase_3	0	0	0	0	2	0	0	0	Multicopper oxidase	Multicopper oxidase
TRINITY_DN16120_c1_g1	Cu-oxidase_3	22	0	1	2	3	0	0	13	Multicopper oxidase	Multicopper oxidase
TRINITY_DN152198_c0_g2	Cu-oxidase_3	0	4	9	0	0	0	0	0	Multicopper oxidase	Multicopper oxidase
TRINITY_DN191429_c0_g1	Cu-oxidase_2	0	9	0	0	0	0	1	1	Multicopper oxidase	Multicopper oxidase
TRINITY_DN72829_c1_g1	Cu-oxidase_3	0	2	0	5	3	5	15	4	Multicopper oxidase	Multicopper oxidase
TRINITY_DN38179_c0_g1	Cu-oxidase_3	70	159	58	42	19	45	0	65	Multicopper oxidase	Multicopper oxidase
TRINITY_DN726250_c0_g1	Cu-oxidase_3	0	0	0	0	0	7	0	0	Multicopper oxidase	Multicopper oxidase
TRINITY_DN580241_c0_g1	Cu-oxidase_2	0	0	1	2	0	0	0	10	Multicopper oxidase	Multicopper oxidase
TRINITY_DN123710_c0_g1	Cu-oxidase_2	0	0	0	0	10	0	0	0	Multicopper oxidase	Multicopper oxidase
TRINITY_DN543851_c0_g1	Cu-oxidase_2	0	0	3	0	18	0	0	0	Multicopper oxidase	Multicopper oxidase
TRINITY_DN36434_c0_g1	Cu-oxidase_2	3	17	0	0	5	2	2	0	Multicopper oxidase	Multicopper oxidase
TRINITY_DN427429_c0_g1	Cu-oxidase_2	0	19	0	0	0	0	0	0	Multicopper oxidase	Multicopper oxidase
TRINITY_DN114612_c0_g2	Cu-oxidase	0	0	4	0	5	1	0	0	Multicopper oxidase	Multicopper oxidase
TRINITY_DN70272_c0_g1	Cu-oxidase_2	35	17	12	27	21	17	15	18	Multicopper oxidase	Multicopper oxidase
TRINITY_DN60385_c0_g1	Cu-oxidase_2	55	0	0	0	7	9	30	0	Multicopper oxidase	Multicopper oxidase
TRINITY_DN147956_c0_g1	Cu-oxidase	0	0	8	0	0	0	3	0	Multicopper oxidase	Multicopper oxidase
TRINITY_DN26990_c0_g1	Cu-oxidase_3	17	18	14	35	1	12	8	40	Multicopper oxidase	Multicopper oxidase
TRINITY_DN446016_c0_g1	Cu-oxidase_2	0	0	0	7	0	0	0	6	Multicopper oxidase	Multicopper oxidase
TRINITY_DN16120_c0_g1	Cu-oxidase_2	12	0	4	0	18	12	14	14	Multicopper oxidase	Multicopper oxidase
TRINITY_DN124604_c0_g1	Cu-oxidase	1	0	0	3	9	3	4	0	Multicopper oxidase	Multicopper oxidase
TRINITY_DN753552_c0_g1	Cu-oxidase_3	0	0	0	0	0	0	0	19	Multicopper oxidase	Multicopper oxidase
TRINITY_DN10159_c0_g1	Cu-oxidase_2	0	55	67	22	16	11	28	7	Multicopper oxidase	Multicopper oxidase
TRINITY_DN102999_c0_g1	Cu-oxidase_3	0	0	0	0	0	0	12	0	Multicopper oxidase	Multicopper oxidase
TRINITY_DN1143486_c0_g1	Cu-oxidase_3	0	6	0	4	0	0	0	4	Multicopper oxidase	Multicopper oxidase
TRINITY_DN122117_c0_g1	Cu-oxidase_3	3	0	4	0	3	5	0	0	Multicopper oxidase	Multicopper oxidase
TRINITY_DN218872_c0_g1	Cu-oxidase_3	0	0	3	8	4	3	7	8	Multicopper oxidase	Multicopper oxidase
TRINITY_DN178142_c0_g1	Cu-oxidase_2	0	0	0	0	3	0	0	8	Multicopper oxidase	Multicopper oxidase
TRINITY_DN78878_c1_g1	Cu-oxidase	0	1	0	0	0	0	0	25	Multicopper oxidase	Multicopper oxidase
TRINITY_DN103087_c0_g2	Cu-oxidase_3	0	0	0	0	10	0	0	1	Multicopper oxidase	Multicopper oxidase
TRINITY_DN796489_c0_g1	Cu-oxidase_2	0	2	0	0	0	0	0	0	Multicopper oxidase	Multicopper oxidase
TRINITY_DN210198_c0_g1	Cu-oxidase_2	0	0	0	0	5	0	1	1	Multicopper oxidase	Multicopper oxidase
TRINITY_DN1360280_c0_g1	Cu-oxidase_3	0	5	0	0	0	0	8	0	Multicopper oxidase	Multicopper oxidase
TRINITY_DN12594_c0_g1	Cu-oxidase_3	43	713.15	65	2	4	12	105	7	Multicopper oxidase	Multicopper oxidase
TRINITY_DN1311072_c0_g1	Cu-oxidase_2	0	32	0	0	21	5	16	0	Multicopper oxidase	Multicopper oxidase
TRINITY_DN91913_c0_g1	Cu-oxidase_3	0	0	0	0	0	0	6	0	Multicopper oxidase	Multicopper oxidase
TRINITY_DN1128508_c0_g1	Cu-oxidase_2	0	50	0	0	0	0	0	0	Multicopper oxidase	Multicopper oxidase
TRINITY_DN1342942_c0_g1	Cu-oxidase_2	0	1	0	2	23	0	0	0	Multicopper oxidase	Multicopper oxidase
TRINITY_DN59645_c1_g1	Cu-oxidase_2	0	0	0	0	6	0	0	10	Multicopper oxidase	Multicopper oxidase
TRINITY_DN703318_c0_g1	Cu-oxidase	0	0	0	0	0	0	0	12990.7	Multicopper oxidase	Multicopper oxidase
TRINITY_DN972127_c0_g1	Cu-oxidase_3	0	36	0	0	0	0	0	0	Multicopper oxidase	Multicopper oxidase
TRINITY_DN394097_c0_g1	Cu-oxidase_3	0	0	0	0	0	0	5	0	Multicopper oxidase	Multicopper oxidase
TRINITY_DN104959_c0_g1	Cu-oxidase_3	11	0	5	0	15	14	3	5	Multicopper oxidase	Multicopper oxidase
TRINITY_DN242802_c0_g1	Clp_N	0	0	0	2	0	0	0	0	Clp amino terminal domain pathogenicity island component	Pathogenicity
TRINITY_DN28297_c0_g1	Clp_N	3	0	1	6	6	5	0	3	Clp amino terminal domain pathogenicity island component	Pathogenicity
TRINITY_DN88021_c0_g1	Clp_N	0	0	0	0	2	0	68	0	Clp amino terminal domain pathogenicity island component	Pathogenicity
TRINITY_DN62827_c0_g1	Clp_N	0	31	17	25	21	6	0	6	Clp amino terminal domain pathogenicity island component	Pathogenicity
TRINITY_DN1226532_c0_g1	Clp_N	0	0	0	0	0	1	0	0	Clp amino terminal domain pathogenicity island component	Pathogenicity
TRINITY_DN205773_c0_g1	Clp_N	3	4	0	24	7	9	2	6	Clp amino terminal domain pathogenicity island component	Pathogenicity
TRINITY_DN7382_c0_g1	Clp_N	24	46	7	37	72	10	43	28	Clp amino terminal domain pathogenicity island component	Pathogenicity
TRINITY_DN24844_c2_g1	Clp_N	0	0	8	24	17	4	29	13	Clp amino terminal domain pathogenicity island component	Pathogenicity
TRINITY_DN36433_c0_g1	Clp_N	0	0	0	0	0	0	2	0	Clp amino terminal domain pathogenicity island component	Pathogenicity
TRINITY_DN83095_c0_g1	Clp_N	0	0	0	25	1	0	0	0	Clp amino terminal domain pathogenicity island component	Pathogenicity
TRINITY_DN44705_c4_g2	Clp_N	3	1	12	18	6	0	0	3	Clp amino terminal domain pathogenicity island component	Pathogenicity
TRINITY_DN82567_c0_g1	Clp_N	4	0	0	45.46	4	4	0	2	Clp amino terminal domain pathogenicity island component	Pathogenicity
TRINITY_DN25809_c0_g1	Clp_N	15	10	0	2	24	20	8	3	Clp amino terminal domain pathogenicity island component	Pathogenicity
TRINITY_DN1154488_c0_g1	CagS	9	2	6	0	4	0	4	0	Cag pathogenicity island protein S of Helicobacter pylori	Pathogenicity
TRINITY_DN994231_c0_g1	Clp_N	12	0	0	0	150	2	2	0	Clp amino terminal domain pathogenicity island component	Pathogenicity
TRINITY_DN22032_c0_g1	Clp_N	30	81.13	16	12.54	31	48	24.31	17	Clp amino terminal domain pathogenicity island component	Pathogenicity
TRINITY_DN24939_c0_g1	Clp_N	1	0	0	5	3	6	16	7	Clp amino terminal domain pathogenicity island component	Pathogenicity
TRINITY_DN82836_c0_g1	Clp_N	0	0	18	7	3	3	0	1	Clp amino terminal domain pathogenicity island component	Pathogenicity
TRINITY_DN341084_c0_g1	Clp_N	1	12	0	0	2	0	3	1	Clp amino terminal domain pathogenicity island component	Pathogenicity
TRINITY_DN38531_c0_g1	Clp_N	0	11	16	24	1	5	3	9	Clp amino terminal domain pathogenicity island component	Pathogenicity
TRINITY_DN106977_c2_g1	Clp_N	0	1	1	1	0	0	0	1	Clp amino terminal domain pathogenicity island component	Pathogenicity
TRINITY_DN911697_c0_g1	Clp_N	0	1	0	1	0	0	4	0	Clp amino terminal domain pathogenicity island component	Pathogenicity
TRINITY_DN125125_c0_g1	Clp_N	7	0	0	0	1	0	0	4	Clp amino terminal domain pathogenicity island component	Pathogenicity
TRINITY_DN101405_c0_g1	Clp_N	7	4	0	11	4	1	0	2	Clp amino terminal domain pathogenicity island component	Pathogenicity
TRINITY_DN20570_c0_g1	Clp_N	7.94	3	0	0	2	0	21	0	Clp amino terminal domain pathogenicity island component	Pathogenicity
TRINITY_DN304824_c0_g1	Clp_N	0	17	1	0	5	0	0	0	Clp amino terminal domain pathogenicity island component	Pathogenicity
TRINITY_DN512173_c0_g1	Clp_N	0	0	0	0	15	0	0	0	Clp amino terminal domain pathogenicity island component	Pathogenicity
TRINITY_DN16559_c0_g2	Clp_N	46	57	74	70	51.03	59.18	4	28	Clp amino terminal domain pathogenicity island component	Pathogenicity
TRINITY_DN174966_c0_g1	Clp_N	3	0	0	0	0	0	7	0	Clp amino terminal domain pathogenicity island component	Pathogenicity
TRINITY_DN189299_c0_g1	Clp_N	0	2	14	0	3	2	0	0	Clp amino terminal domain pathogenicity island component	Pathogenicity
TRINITY_DN41568_c0_g1	Clp_N	79	58	53	111.39	47	46	16	43	Clp amino terminal domain pathogenicity island component	Pathogenicity
TRINITY_DN132099_c0_g1	Clp_N	0	5	3	5	2	1	0	2	Clp amino terminal domain pathogenicity island component	Pathogenicity
TRINITY_DN237765_c0_g1	Clp_N	4	3	0	0	1	13	4	9	Clp amino terminal domain pathogenicity island component	Pathogenicity
TRINITY_DN20763_c0_g1	Clp_N	1	17	3	0	0	2	4	0	Clp amino terminal domain pathogenicity island component	Pathogenicity
TRINITY_DN40766_c0_g1	Clp_N	0	6	7	14	1	7	4	3	Clp amino terminal domain pathogenicity island component	Pathogenicity
TRINITY_DN30663_c0_g1	Clp_N	7	0	0	3.83	3	5	1	6.15	Clp amino terminal domain pathogenicity island component	Pathogenicity
TRINITY_DN20763_c3_g1	Clp_N	1	12	2	0	0	5	0	0	Clp amino terminal domain pathogenicity island component	Pathogenicity
TRINITY_DN12063_c0_g1	Clp_N	1	6	5	2	0	12	0	0	Clp amino terminal domain pathogenicity island component	Pathogenicity
TRINITY_DN16528_c0_g1	Clp_N	6	32	2.35	16	22.85	4	4	7	Clp amino terminal domain pathogenicity island component	Pathogenicity
TRINITY_DN16559_c1_g2	Clp_N	21	15	14	6	15	18	0	17	Clp amino terminal domain pathogenicity island component	Pathogenicity
TRINITY_DN108092_c0_g1	Clp_N	7	0	0	0	5	0	2	0	Clp amino terminal domain pathogenicity island component	Pathogenicity
TRINITY_DN148483_c0_g1	Clp_N	0	5	6	9	0	0	0	0	Clp amino terminal domain pathogenicity island component	Pathogenicity
TRINITY_DN813470_c0_g1	Clp_N	0	14	0	9	4	0	0	13	Clp amino terminal domain pathogenicity island component	Pathogenicity
TRINITY_DN30165_c0_g1	Clp_N	193.74	159	301.57	175.27	190.17	103	52	70	Clp amino terminal domain pathogenicity island component	Pathogenicity
TRINITY_DN81050_c0_g1	Clp_N	1	0	13.44	5	5	5	17	3	Clp amino terminal domain pathogenicity island component	Pathogenicity
TRINITY_DN337243_c0_g1	SAPIS-gp6	0	0	0	4	0	7	0	3	Pathogenicity island protein gp6 in Staphylococcus	Pathogenicity
TRINITY_DN4589_c0_g2	Clp_N	105	64	67	166	133	29	39	21	Clp amino terminal domain pathogenicity island component	Pathogenicity
TRINITY_DN935924_c0_g1	Clp_N	3	4	3	0	1	4	6	0	Clp amino terminal domain pathogenicity island component	Pathogenicity
TRINITY_DN1374591_c0_g1	Clp_N	0	0	0	0	4	5	12	0	Clp amino terminal domain pathogenicity island component	Pathogenicity
TRINITY_DN237978_c0_g1	Clp_N	1	0	16	10	0	0	0	0	Clp amino terminal domain pathogenicity island component	Pathogenicity
TRINITY_DN7990_c0_g2	Clp_N	0	0	0	4	1	5	16	0	Clp amino terminal domain pathogenicity island component	Pathogenicity
TRINITY_DN29580_c8_g1	Clp_N	7	0	5	0	0	1	0	1	Clp amino terminal domain pathogenicity island component	Pathogenicity
TRINITY_DN382139_c0_g1	Clp_N	1	0	9	34	0	0	0	5	Clp amino terminal domain pathogenicity island component	Pathogenicity
TRINITY_DN40766_c1_g1	Clp_N	0	0	0	0	0	3	0	3	Clp amino terminal domain pathogenicity island component	Pathogenicity
TRINITY_DN19857_c0_g1	Clp_N	23	25	9	0	19	0	10	16	Clp amino terminal domain pathogenicity island component	Pathogenicity
TRINITY_DN20166_c0_g2	Clp_N	9	39	6	4	37	30	3	12	Clp amino terminal domain pathogenicity island component	Pathogenicity
TRINITY_DN30157_c0_g2	Clp_N	24	0	16	5	0	4	14	2	Clp amino terminal domain pathogenicity island component	Pathogenicity
TRINITY_DN29580_c1_g1	Clp_N	49	56	105.53	29	39	16.01	6	16	Clp amino terminal domain pathogenicity island component	Pathogenicity
TRINITY_DN197416_c0_g1	Clp_N	0	0	0	7	0	6	0	11	Clp amino terminal domain pathogenicity island component	Pathogenicity
TRINITY_DN483922_c0_g1	Clp_N	6	15	0	0	3	0	0	0	Clp amino terminal domain pathogenicity island component	Pathogenicity
TRINITY_DN6119_c0_g1	Clp_N	54.05	66	5	20	14	36	64.99	6	Clp amino terminal domain pathogenicity island component	Pathogenicity
TRINITY_DN44705_c1_g3	Clp_N	0	3	14	0	0	0	0	0	Clp amino terminal domain pathogenicity island component	Pathogenicity
TRINITY_DN929082_c0_g1	Clp_N	238.24	0	0	0	0	0	0	0	Clp amino terminal domain pathogenicity island component	Pathogenicity
TRINITY_DN44705_c4_g1	Clp_N	0	0	9	0	1	0	0	1	Clp amino terminal domain pathogenicity island component	Pathogenicity
TRINITY_DN1040506_c0_g1	Clp_N	0	0	0	0	0	0	31	0	Clp amino terminal domain pathogenicity island component	Pathogenicity
TRINITY_DN83095_c0_g2	Clp_N	0	0	2	35	1	0	3	2	Clp amino terminal domain pathogenicity island component	Pathogenicity
TRINITY_DN278297_c0_g1	Clp_N	0	0	0	0	0	8	6	1	Clp amino terminal domain pathogenicity island component	Pathogenicity
TRINITY_DN88726_c0_g1	Clp_N	0	0	0	17	18	0	0	3	Clp amino terminal domain pathogenicity island component	Pathogenicity
TRINITY_DN121001_c0_g1	Clp_N	2	5	6	0	4	2	3	4	Clp amino terminal domain pathogenicity island component	Pathogenicity
TRINITY_DN1022494_c0_g1	Clp_N	10	0	0	0	0	0	0	0	Clp amino terminal domain pathogenicity island component	Pathogenicity
TRINITY_DN4589_c2_g1	Clp_N	7	0	1	6	0	0	0	3	Clp amino terminal domain pathogenicity island component	Pathogenicity
TRINITY_DN364879_c0_g1	Clp_N	0	13	0	0	0	0	0	0	Clp amino terminal domain pathogenicity island component	Pathogenicity
TRINITY_DN855173_c0_g1	Clp_N	0	0	0	0	0	0	0	0	Clp amino terminal domain pathogenicity island component	Pathogenicity
TRINITY_DN15300_c0_g1	Clp_N	16	3	3	27	1	10	27	12	Clp amino terminal domain pathogenicity island component	Pathogenicity
TRINITY_DN92526_c0_g2	PhoPQ_related	0	0	0	3	8	0	15	0	PhoPQ-activated pathogenicity-related protein	Pathogenicity
TRINITY_DN1173391_c0_g1	Clp_N	1	0	0	0	0	43	0	0	Clp amino terminal domain pathogenicity island component	Pathogenicity
TRINITY_DN125891_c0_g1	PhoPQ_related	0	14	0	0	0	0	0	0	PhoPQ-activated pathogenicity-related protein	Pathogenicity
TRINITY_DN550711_c0_g1	Clp_N	0	0	0	1	4	0	10	0	Clp amino terminal domain pathogenicity island component	Pathogenicity
TRINITY_DN2991_c0_g1	Clp_N	7	0	0	3	74	38	36	7	Clp amino terminal domain pathogenicity island component	Pathogenicity
TRINITY_DN62827_c0_g2	Clp_N	14	1	12	42	22	6	5	24	Clp amino terminal domain pathogenicity island component	Pathogenicity
TRINITY_DN209298_c0_g1	Clp_N	0	0	3	6	0	0	0	4	Clp amino terminal domain pathogenicity island component	Pathogenicity
TRINITY_DN265840_c0_g1	PhoPQ_related	0	18	0	0	0	0	0	0	PhoPQ-activated pathogenicity-related protein	Pathogenicity
TRINITY_DN27643_c1_g1	Clp_N	0	0	5.65	297.14	0	0	0	15	Clp amino terminal domain pathogenicity island component	Pathogenicity
TRINITY_DN942087_c0_g1	PhoPQ_related	0	0	0	0	2	0	28	0	PhoPQ-activated pathogenicity-related protein	Pathogenicity
TRINITY_DN25529_c0_g1	Clp_N	4	19	70	18	11	15	2	1	Clp amino terminal domain pathogenicity island component	Pathogenicity
TRINITY_DN43276_c0_g1	Clp_N	0	0	0	0	3	0	49	0	Clp amino terminal domain pathogenicity island component	Pathogenicity
TRINITY_DN46011_c0_g1	Clp_N	0	44	0	0	17	9	0	0	Clp amino terminal domain pathogenicity island component	Pathogenicity
TRINITY_DN78135_c0_g1	Clp_N	3	0	5.08	3	11	3	0	2	Clp amino terminal domain pathogenicity island component	Pathogenicity
TRINITY_DN910002_c0_g1	Clp_N	6	9	6	0	0	2	0	0	Clp amino terminal domain pathogenicity island component	Pathogenicity
TRINITY_DN4731_c0_g1	Clp_N	0	0	0	0	43	12	0	2	Clp amino terminal domain pathogenicity island component	Pathogenicity
TRINITY_DN67396_c0_g1	Clp_N	7	2.07	8.22	12.55	7	4	0	0	Clp amino terminal domain pathogenicity island component	Pathogenicity
TRINITY_DN27128_c0_g1	Clp_N	3	0	1	2.48	0	0	3	0	Clp amino terminal domain pathogenicity island component	Pathogenicity
TRINITY_DN115738_c0_g1	Clp_N	8	1	4	3	0	6	0	0	Clp amino terminal domain pathogenicity island component	Pathogenicity
TRINITY_DN776758_c0_g1	Clp_N	7	3	3	5	0	2	15	4	Clp amino terminal domain pathogenicity island component	Pathogenicity
TRINITY_DN1304132_c0_g1	Clp_N	6	0	0	4	5	0	3	0	Clp amino terminal domain pathogenicity island component	Pathogenicity
TRINITY_DN153613_c0_g1	Clp_N	1	0	0	9	1	0	4	3	Clp amino terminal domain pathogenicity island component	Pathogenicity
TRINITY_DN28565_c0_g1	Clp_N	1	18	0	0	3	0	1	2	Clp amino terminal domain pathogenicity island component	Pathogenicity
TRINITY_DN24844_c0_g1	Clp_N	3	27	13	2	58.25	18	39	18	Clp amino terminal domain pathogenicity island component	Pathogenicity
TRINITY_DN45238_c0_g2	Clp_N	0	0	3	0	0	2	0	0	Clp amino terminal domain pathogenicity island component	Pathogenicity
TRINITY_DN1447576_c0_g1	Clp_N	0	0	0	0	0	0	0	0	Clp amino terminal domain pathogenicity island component	Pathogenicity
TRINITY_DN1211807_c0_g1	Clp_N	0	8	0	0	12	0	0	0	Clp amino terminal domain pathogenicity island component	Pathogenicity
TRINITY_DN973061_c0_g1	Clp_N	5	3	0	0	0	0	0	3	Clp amino terminal domain pathogenicity island component	Pathogenicity
TRINITY_DN626741_c0_g1	Clp_N	0	0	0	23	0	0	0	8	Clp amino terminal domain pathogenicity island component	Pathogenicity
TRINITY_DN265795_c0_g1	Clp_N	0	0	2	24	11	10	13	20	Clp amino terminal domain pathogenicity island component	Pathogenicity
TRINITY_DN111096_c0_g1	Clp_N	0	12	0	0	6	0	5	0	Clp amino terminal domain pathogenicity island component	Pathogenicity
TRINITY_DN744490_c0_g1	Clp_N	0	0	1	0	0	0	0	0	Clp amino terminal domain pathogenicity island component	Pathogenicity
TRINITY_DN17057_c0_g1	Clp_N	0	17	0	1.17	15	7	81	8.85	Clp amino terminal domain pathogenicity island component	Pathogenicity
TRINITY_DN201114_c0_g1	PhoPQ_related	0	0	0	0	1	0	0	0	PhoPQ-activated pathogenicity-related protein	Pathogenicity
TRINITY_DN900555_c0_g1	Clp_N	1	0	3	1	14	2	2	7	Clp amino terminal domain pathogenicity island component	Pathogenicity
TRINITY_DN107537_c0_g1	Clp_N	4	0	7	8	0	0	1	0	Clp amino terminal domain pathogenicity island component	Pathogenicity
TRINITY_DN6119_c0_g2	Clp_N	6	30	5	1	4	9	6	3.36	Clp amino terminal domain pathogenicity island component	Pathogenicity
TRINITY_DN45328_c0_g1	Clp_N	21	5	11	8	86	37	20	11	Clp amino terminal domain pathogenicity island component	Pathogenicity
TRINITY_DN16559_c0_g1	Clp_N	4	20	30	0	0	3	3	4	Clp amino terminal domain pathogenicity island component	Pathogenicity
TRINITY_DN60348_c1_g1	Clp_N	8	10	1	27	3	0	3	8	Clp amino terminal domain pathogenicity island component	Pathogenicity
TRINITY_DN382_c0_g2	Clp_N	97.23	88.65	144.72	239.13	125.78	117.23	10	111.81	Clp amino terminal domain pathogenicity island component	Pathogenicity
TRINITY_DN355155_c0_g1	SAPIS-gp6	0	0	0	0	0	0	9	0	Pathogenicity island protein gp6 in Staphylococcus	Pathogenicity
TRINITY_DN20570_c0_g2	Clp_N	11	7	12	1	1	14	3	2	Clp amino terminal domain pathogenicity island component	Pathogenicity
TRINITY_DN340_c9_g1	Clp_N	10	2	4	59	7	10	18	11.74	Clp amino terminal domain pathogenicity island component	Pathogenicity
TRINITY_DN901019_c0_g1	Clp_N	0	0	0	0	0	11	2	3	Clp amino terminal domain pathogenicity island component	Pathogenicity
TRINITY_DN41568_c0_g2	Clp_N	2	5	6.08	8	2	4	3	4	Clp amino terminal domain pathogenicity island component	Pathogenicity
TRINITY_DN7990_c0_g1	Clp_N	0	0	2	38.54	0	6	0	1	Clp amino terminal domain pathogenicity island component	Pathogenicity
TRINITY_DN36223_c0_g3	Clp_N	9	11	2	0	1	0	3	4	Clp amino terminal domain pathogenicity island component	Pathogenicity
TRINITY_DN42683_c0_g1	Clp_N	4	0	0	38	20	4	0	2	Clp amino terminal domain pathogenicity island component	Pathogenicity
TRINITY_DN960355_c0_g1	Clp_N	0	0	0	37	0	0	0	5	Clp amino terminal domain pathogenicity island component	Pathogenicity
TRINITY_DN40616_c0_g1	Clp_N	7	2	26	56	0	3	0	13	Clp amino terminal domain pathogenicity island component	Pathogenicity
TRINITY_DN184946_c0_g1	Clp_N	5	3	1	2	3	0	0	2	Clp amino terminal domain pathogenicity island component	Pathogenicity
TRINITY_DN1152751_c0_g1	Clp_N	6	10	0	84	0	5	0	3	Clp amino terminal domain pathogenicity island component	Pathogenicity
TRINITY_DN243075_c0_g1	Clp_N	0	0	0	34	0	0	0	0	Clp amino terminal domain pathogenicity island component	Pathogenicity
TRINITY_DN6119_c0_g3	Clp_N	15	11	14	2	4	0	2	7.64	Clp amino terminal domain pathogenicity island component	Pathogenicity
TRINITY_DN79709_c0_g1	Clp_N	22	0	5	16	2	7	0	1	Clp amino terminal domain pathogenicity island component	Pathogenicity
TRINITY_DN251795_c0_g1	Clp_N	0	0	0	29	0	0	0	0	Clp amino terminal domain pathogenicity island component	Pathogenicity
TRINITY_DN20166_c0_g1	Clp_N	2	3	0	1	10	0	2	1	Clp amino terminal domain pathogenicity island component	Pathogenicity
TRINITY_DN18514_c0_g1	Clp_N	18	19	8	33	22	7	0	6	Clp amino terminal domain pathogenicity island component	Pathogenicity
TRINITY_DN198820_c0_g1	Clp_N	2	1	3	12	0	0	0	8	Clp amino terminal domain pathogenicity island component	Pathogenicity
TRINITY_DN59009_c0_g3	Clp_N	10	30	13	229	0	8	6	5	Clp amino terminal domain pathogenicity island component	Pathogenicity
TRINITY_DN159111_c0_g1	Clp_N	11	4	0	2	2	0	0	0	Clp amino terminal domain pathogenicity island component	Pathogenicity
TRINITY_DN151528_c0_g1	Clp_N	0	8	0	0	5	0	0	0	Clp amino terminal domain pathogenicity island component	Pathogenicity
TRINITY_DN16559_c1_g1	Clp_N	0	22	8	0	11	1	5	9	Clp amino terminal domain pathogenicity island component	Pathogenicity
TRINITY_DN1332147_c0_g1	Clp_N	0	0	0	0	0	0	0	0	Clp amino terminal domain pathogenicity island component	Pathogenicity
TRINITY_DN1007891_c0_g1	Clp_N	0	0	0	0	0	0	0	0	Clp amino terminal domain pathogenicity island component	Pathogenicity
TRINITY_DN182003_c0_g1	Clp_N	7	0	9	0	0	0	5	0	Clp amino terminal domain pathogenicity island component	Pathogenicity
TRINITY_DN1370363_c0_g1	Clp_N	0	1	0	5	3	0	1	0	Clp amino terminal domain pathogenicity island component	Pathogenicity
TRINITY_DN11716_c0_g1	Clp_N	38	27	441	127	13	35	5	19	Clp amino terminal domain pathogenicity island component	Pathogenicity
TRINITY_DN64001_c0_g1	Clp_N	16	20	96.41	40	42	18	2	10	Clp amino terminal domain pathogenicity island component	Pathogenicity
TRINITY_DN35781_c1_g1	Clp_N	5	0	2	0	0	1	1	0	Clp amino terminal domain pathogenicity island component	Pathogenicity
TRINITY_DN78715_c0_g1	Clp_N	0	10	13	1	4	2	1	1	Clp amino terminal domain pathogenicity island component	Pathogenicity
TRINITY_DN22327_c0_g1	Clp_N	0	12	15	6	3	7	0	0	Clp amino terminal domain pathogenicity island component	Pathogenicity
TRINITY_DN116133_c0_g1	Clp_N	16	2	0	0	29	0	19	2	Clp amino terminal domain pathogenicity island component	Pathogenicity
TRINITY_DN1112821_c0_g1	PhoPQ_related	0	2	0	0	1	0	0	3	PhoPQ-activated pathogenicity-related protein	Pathogenicity
TRINITY_DN145165_c0_g1	Clp_N	0	1	0	0	3	0	3	1	Clp amino terminal domain pathogenicity island component	Pathogenicity
TRINITY_DN41204_c0_g1	Clp_N	7	0	4	27	2	6	8	13	Clp amino terminal domain pathogenicity island component	Pathogenicity
TRINITY_DN703050_c0_g1	Clp_N	0	0	0	0	14	0	0	0	Clp amino terminal domain pathogenicity island component	Pathogenicity
TRINITY_DN190073_c0_g1	Clp_N	3	8	5	0	0	3	0	0	Clp amino terminal domain pathogenicity island component	Pathogenicity
TRINITY_DN1289621_c0_g1	Cdd1	0	0	10	0	0	1	0	15	Pathogenicity locus	Pathogenicity
TRINITY_DN270122_c0_g1	Clp_N	0	0	0	9	0	8	0	7	Clp amino terminal domain pathogenicity island component	Pathogenicity
TRINITY_DN64014_c0_g1	Clp_N	0	0	0	0	3	0	1	1	Clp amino terminal domain pathogenicity island component	Pathogenicity
TRINITY_DN89619_c0_g2	Clp_N	0	2	4	0	0	5	0	1	Clp amino terminal domain pathogenicity island component	Pathogenicity
TRINITY_DN37053_c0_g2	Clp_N	3	6	0	0	9	12	0	0	Clp amino terminal domain pathogenicity island component	Pathogenicity
TRINITY_DN747812_c0_g1	Clp_N	7	0	0	0	9	0	0	0	Clp amino terminal domain pathogenicity island component	Pathogenicity
TRINITY_DN36847_c0_g1	Clp_N	0	0	0	0	3	0	16	12	Clp amino terminal domain pathogenicity island component	Pathogenicity
TRINITY_DN78228_c0_g1	Clp_N	0	9	0	0	0	4	3	0	Clp amino terminal domain pathogenicity island component	Pathogenicity
TRINITY_DN1090987_c0_g1	Clp_N	1	9	5	31	2	1	8	9.26	Clp amino terminal domain pathogenicity island component	Pathogenicity
TRINITY_DN36928_c0_g1	Clp_N	23	9	5.92	3	6	7	2	4	Clp amino terminal domain pathogenicity island component	Pathogenicity
TRINITY_DN18239_c0_g1	Clp_N	0	0	0	46	0	3	0	4	Clp amino terminal domain pathogenicity island component	Pathogenicity
TRINITY_DN109630_c0_g1	Clp_N	0	0	7	16	0	5	2	2	Clp amino terminal domain pathogenicity island component	Pathogenicity
TRINITY_DN180198_c0_g3	Clp_N	0	7	0	0	0	0	0	4	Clp amino terminal domain pathogenicity island component	Pathogenicity
TRINITY_DN21005_c0_g1	Clp_N	19	0	1	35	36.02	25	4	32	Clp amino terminal domain pathogenicity island component	Pathogenicity
TRINITY_DN524097_c0_g1	Clp_N	0	5	7	23	0	0	0	1	Clp amino terminal domain pathogenicity island component	Pathogenicity
TRINITY_DN77735_c0_g1	Clp_N	6	0	0	5	6	0	0	9	Clp amino terminal domain pathogenicity island component	Pathogenicity
TRINITY_DN966169_c0_g1	Clp_N	0	3	0	0	2	11	2	0	Clp amino terminal domain pathogenicity island component	Pathogenicity
TRINITY_DN1296101_c0_g1	Clp_N	4	0	0	8	10	2	2	0	Clp amino terminal domain pathogenicity island component	Pathogenicity
TRINITY_DN18088_c0_g1	Clp_N	32	28	202	242	34	32	19	52	Clp amino terminal domain pathogenicity island component	Pathogenicity
TRINITY_DN41568_c0_g3	Clp_N	1	4	9	12	0	5	2	0	Clp amino terminal domain pathogenicity island component	Pathogenicity
TRINITY_DN32625_c1_g1	Clp_N	0	0	0	0	6	0	10	0	Clp amino terminal domain pathogenicity island component	Pathogenicity
TRINITY_DN37841_c0_g1	PhoPQ_related	14	93	13	0	44	27	31	2	PhoPQ-activated pathogenicity-related protein	Pathogenicity
TRINITY_DN139520_c0_g1	Clp_N	17	38	12	25	1	25	5	13	Clp amino terminal domain pathogenicity island component	Pathogenicity
TRINITY_DN34115_c0_g1	Clp_N	14	0	19	7	29	4	35	4	Clp amino terminal domain pathogenicity island component	Pathogenicity
TRINITY_DN1177066_c0_g1	Clp_N	2	0	0	4	0	0	0	4	Clp amino terminal domain pathogenicity island component	Pathogenicity
TRINITY_DN29580_c10_g1	Clp_N	0	0	1	6	1	0	0	3	Clp amino terminal domain pathogenicity island component	Pathogenicity
TRINITY_DN262938_c0_g1	Clp_N	7	0	3	4	5	0	0	0	Clp amino terminal domain pathogenicity island component	Pathogenicity
TRINITY_DN241587_c0_g1	Clp_N	0	0	0	52	0	12	0	0	Clp amino terminal domain pathogenicity island component	Pathogenicity
TRINITY_DN166073_c0_g1	Clp_N	0	6	0	5	0	0	2	0	Clp amino terminal domain pathogenicity island component	Pathogenicity
TRINITY_DN44705_c3_g2	Clp_N	0	1	8	4	2	0	0	2	Clp amino terminal domain pathogenicity island component	Pathogenicity
TRINITY_DN16618_c0_g1	Clp_N	6	7.09	14	10	13.95	16	29	33	Clp amino terminal domain pathogenicity island component	Pathogenicity
TRINITY_DN100872_c0_g1	Clp_N	3	3	1	1	2	0	0	0	Clp amino terminal domain pathogenicity island component	Pathogenicity
TRINITY_DN52430_c0_g1	Clp_N	0	0	57	26	1	8	3	0	Clp amino terminal domain pathogenicity island component	Pathogenicity
TRINITY_DN1235127_c0_g1	PhoPQ_related	0	0	5	0	0	0	0	0	PhoPQ-activated pathogenicity-related protein	Pathogenicity
TRINITY_DN1325222_c0_g1	Clp_N	0	66	0	0	1	7	4	6	Clp amino terminal domain pathogenicity island component	Pathogenicity
TRINITY_DN207357_c0_g1	Clp_N	0	0	0	7	2	0	1	3	Clp amino terminal domain pathogenicity island component	Pathogenicity
TRINITY_DN279965_c0_g1	Clp_N	0	4	0	0	0	0	1	0	Clp amino terminal domain pathogenicity island component	Pathogenicity
TRINITY_DN365721_c0_g1	Clp_N	0	2	0	0	3	3	1	0	Clp amino terminal domain pathogenicity island component	Pathogenicity
TRINITY_DN5049_c0_g1	Clp_N	40	372.93	299.41	146.44	193.43	79.31	19	46	Clp amino terminal domain pathogenicity island component	Pathogenicity
TRINITY_DN11387_c0_g1	Clp_N	26	40	3	0	6	38	12	6	Clp amino terminal domain pathogenicity island component	Pathogenicity
TRINITY_DN115919_c1_g1	Clp_N	19	23	25	7	5	6	0	0	Clp amino terminal domain pathogenicity island component	Pathogenicity
TRINITY_DN236083_c0_g1	Clp_N	0	0	0	0	3	0	4	0	Clp amino terminal domain pathogenicity island component	Pathogenicity
TRINITY_DN44705_c1_g2	Clp_N	0	0	0	1	0	0	0	0	Clp amino terminal domain pathogenicity island component	Pathogenicity
TRINITY_DN211898_c0_g1	PhoPQ_related	0	0	12	3	0	0	0	0	PhoPQ-activated pathogenicity-related protein	Pathogenicity
TRINITY_DN81027_c2_g1	Clp_N	30	25	11	38	26	23	16	17	Clp amino terminal domain pathogenicity island component	Pathogenicity
TRINITY_DN12617_c0_g1	Clp_N	4	0	4	7	37	30	17	8	Clp amino terminal domain pathogenicity island component	Pathogenicity
TRINITY_DN951590_c0_g1	Clp_N	0	0	0	14	0	0	0	5	Clp amino terminal domain pathogenicity island component	Pathogenicity
TRINITY_DN71813_c0_g1	Clp_N	5	8	0	7	5	0	31	0	Clp amino terminal domain pathogenicity island component	Pathogenicity
TRINITY_DN181443_c0_g2	Clp_N	5	6	20	64	1	2	0	14	Clp amino terminal domain pathogenicity island component	Pathogenicity
TRINITY_DN152880_c0_g1	Clp_N	0	0	0	8	0	3	0	1	Clp amino terminal domain pathogenicity island component	Pathogenicity
TRINITY_DN60416_c0_g1	Clp_N	0	11	3	11	5	7	2	5	Clp amino terminal domain pathogenicity island component	Pathogenicity
TRINITY_DN115919_c0_g1	Clp_N	0	0	5	4	1	3	4	1	Clp amino terminal domain pathogenicity island component	Pathogenicity
TRINITY_DN770928_c0_g1	Clp_N	0	0	0	0	2	0	10	0	Clp amino terminal domain pathogenicity island component	Pathogenicity
TRINITY_DN68002_c2_g1	Clp_N	0	0	0	508.04	0	0	0	12	Clp amino terminal domain pathogenicity island component	Pathogenicity
TRINITY_DN340_c3_g1	Clp_N	5	2	31	11	0	5	0	16	Clp amino terminal domain pathogenicity island component	Pathogenicity
TRINITY_DN544368_c0_g1	Clp_N	0	0	2	22	2	4	0	0	Clp amino terminal domain pathogenicity island component	Pathogenicity
TRINITY_DN20603_c0_g1	Clp_N	8	15	4	12	0	13	5	17	Clp amino terminal domain pathogenicity island component	Pathogenicity
TRINITY_DN1356956_c0_g1	Clp_N	0	0	0	0	0	0	0	25	Clp amino terminal domain pathogenicity island component	Pathogenicity
TRINITY_DN16559_c1_g3	Clp_N	0	2	33	0	2	7	0	2	Clp amino terminal domain pathogenicity island component	Pathogenicity
TRINITY_DN382_c0_g3	Clp_N	43	43.56	116.42	93.02	77	27.34	2.3	16.18	Clp amino terminal domain pathogenicity island component	Pathogenicity
TRINITY_DN1914_c0_g1	Clp_N	11	122	7	68	30	1	3	7	Clp amino terminal domain pathogenicity island component	Pathogenicity
TRINITY_DN77735_c1_g2	Clp_N	19	51	11	8	10	0	7	2	Clp amino terminal domain pathogenicity island component	Pathogenicity
TRINITY_DN340_c1_g1	Clp_N	3	6	12	22	0	6	0	0	Clp amino terminal domain pathogenicity island component	Pathogenicity
TRINITY_DN75047_c0_g1	Clp_N	0	0	1	7	5	0	0	10	Clp amino terminal domain pathogenicity island component	Pathogenicity
TRINITY_DN697710_c0_g1	Clp_N	0	4	2	0	1	4	0	0	Clp amino terminal domain pathogenicity island component	Pathogenicity
TRINITY_DN18088_c2_g1	Clp_N	2	0	0	0	8	0	2	0	Clp amino terminal domain pathogenicity island component	Pathogenicity
TRINITY_DN895982_c0_g1	Clp_N	3	0	0	0	7	0	7	0	Clp amino terminal domain pathogenicity island component	Pathogenicity
TRINITY_DN26131_c0_g1	Clp_N	88	0	0	0	17	0	80	9	Clp amino terminal domain pathogenicity island component	Pathogenicity
TRINITY_DN43591_c0_g1	Clp_N	0	16	7	5.52	5	1	0	0	Clp amino terminal domain pathogenicity island component	Pathogenicity
TRINITY_DN116221_c0_g1	Clp_N	0	1	3	0	1	0	1	0	Clp amino terminal domain pathogenicity island component	Pathogenicity
TRINITY_DN30866_c0_g1	Clp_N	13	93	0	0	40	0	0	0	Clp amino terminal domain pathogenicity island component	Pathogenicity
TRINITY_DN6815_c2_g1	Clp_N	54	47	3	11	8	14	15	5	Clp amino terminal domain pathogenicity island component	Pathogenicity
TRINITY_DN17192_c0_g2	Clp_N	22	0	0	14	12	5	1	0	Clp amino terminal domain pathogenicity island component	Pathogenicity
TRINITY_DN53807_c0_g2	Clp_N	14	34	1	7	14.31	20	16.22	18	Clp amino terminal domain pathogenicity island component	Pathogenicity
TRINITY_DN5637_c0_g2	Clp_N	0	3	1	2	0	0	0	0	Clp amino terminal domain pathogenicity island component	Pathogenicity
TRINITY_DN384592_c0_g2	Clp_N	0	0	0	17	0	0	2	0	Clp amino terminal domain pathogenicity island component	Pathogenicity
TRINITY_DN111994_c0_g1	Clp_N	0	5	0	6	4	3	1	8	Clp amino terminal domain pathogenicity island component	Pathogenicity
TRINITY_DN117938_c0_g1	Clp_N	0	5	1	0	0	2	0	0	Clp amino terminal domain pathogenicity island component	Pathogenicity
TRINITY_DN6119_c0_g4	Clp_N	4	0	7	9	10	20	11	8	Clp amino terminal domain pathogenicity island component	Pathogenicity
TRINITY_DN169486_c0_g1	Clp_N	0	0	4	2	0	2	0	2	Clp amino terminal domain pathogenicity island component	Pathogenicity
TRINITY_DN191076_c0_g1	Clp_N	0	6	0	0	2	0	4	0	Clp amino terminal domain pathogenicity island component	Pathogenicity
TRINITY_DN593212_c0_g1	Clp_N	1	0	0	4	14	6	0	0	Clp amino terminal domain pathogenicity island component	Pathogenicity
TRINITY_DN22714_c0_g1	Clp_N	27	37	13	20	24	24	1	0	Clp amino terminal domain pathogenicity island component	Pathogenicity
TRINITY_DN49514_c0_g1	Clp_N	1	16	11	11	3.57	3	1	0	Clp amino terminal domain pathogenicity island component	Pathogenicity
TRINITY_DN19600_c3_g1	Clp_N	6	0	10	6	36	20	3	11	Clp amino terminal domain pathogenicity island component	Pathogenicity
TRINITY_DN14053_c1_g1	Clp_N	6	5	0	24	0	4	0	40	Clp amino terminal domain pathogenicity island component	Pathogenicity
TRINITY_DN108124_c0_g1	Clp_N	0	0	8	3	0	0	0	1	Clp amino terminal domain pathogenicity island component	Pathogenicity
TRINITY_DN1440820_c0_g1	PhoPQ_related	0	0	0	0	0	0	0	15	PhoPQ-activated pathogenicity-related protein	Pathogenicity
TRINITY_DN89619_c1_g1	Clp_N	0	0	0	0	4	15	0	0	Clp amino terminal domain pathogenicity island component	Pathogenicity
TRINITY_DN75428_c1_g1	Clp_N	0	4	0	0	0	0	0	0	Clp amino terminal domain pathogenicity island component	Pathogenicity
TRINITY_DN125682_c0_g1	Clp_N	0	0	0	0	0	1	7	0	Clp amino terminal domain pathogenicity island component	Pathogenicity
TRINITY_DN204626_c0_g1	Clp_N	0	0	5	4	0	0	0	1	Clp amino terminal domain pathogenicity island component	Pathogenicity
TRINITY_DN94117_c0_g1	Clp_N	1	3	7	10	1	6	0	7	Clp amino terminal domain pathogenicity island component	Pathogenicity
TRINITY_DN37053_c0_g1	Clp_N	0	11	8	0	9	9	0	0	Clp amino terminal domain pathogenicity island component	Pathogenicity
TRINITY_DN115470_c0_g1	Clp_N	11	23	0	1	17	12	9	1	Clp amino terminal domain pathogenicity island component	Pathogenicity
TRINITY_DN1298624_c0_g1	Clp_N	0	0	0	0	0	15	5	0	Clp amino terminal domain pathogenicity island component	Pathogenicity
TRINITY_DN26635_c0_g1	Clp_N	0	0	18.59	6	13	11	1	3	Clp amino terminal domain pathogenicity island component	Pathogenicity
TRINITY_DN8760_c0_g1	Clp_N	1	0	0	32	16	4	40	9	Clp amino terminal domain pathogenicity island component	Pathogenicity
TRINITY_DN382_c0_g1	Clp_N	476.65	662.43	333.59	422.93	644.29	451.26	436.89	225.05	Clp amino terminal domain pathogenicity island component	Pathogenicity
TRINITY_DN1256858_c0_g1	Clp_N	0	0	0	0	0	0	0	0	Clp amino terminal domain pathogenicity island component	Pathogenicity
TRINITY_DN121509_c0_g1	Clp_N	6	12	3	81	1	1	10	11	Clp amino terminal domain pathogenicity island component	Pathogenicity
TRINITY_DN157634_c0_g1	Clp_N	0	7	0	0	0	0	0	9	Clp amino terminal domain pathogenicity island component	Pathogenicity
TRINITY_DN2217_c2_g1	Clp_N	8	0	4	0	0	2	2	2.35	Clp amino terminal domain pathogenicity island component	Pathogenicity
TRINITY_DN718478_c0_g1	CagS	0	0	0	0	0	0	4	0	Cag pathogenicity island protein S of Helicobacter pylori	Pathogenicity
TRINITY_DN44705_c0_g1	Clp_N	0	16	59	5	0	7	0	7	Clp amino terminal domain pathogenicity island component	Pathogenicity
TRINITY_DN1331474_c0_g1	Clp_N	0	0	0	8	4	0	0	6	Clp amino terminal domain pathogenicity island component	Pathogenicity
TRINITY_DN1144510_c0_g1	Clp_N	0	12	0	0	0	0	0	0	Clp amino terminal domain pathogenicity island component	Pathogenicity
TRINITY_DN152402_c0_g2	Cdd1	0	4	1	0	3	2	0	0	Pathogenicity locus	Pathogenicity
TRINITY_DN14376_c0_g1	Clp_N	13	34	8	12	26	0	1	14	Clp amino terminal domain pathogenicity island component	Pathogenicity
TRINITY_DN961563_c0_g1	Clp_N	0	3	0	12	1	0	0	3	Clp amino terminal domain pathogenicity island component	Pathogenicity
TRINITY_DN81027_c0_g1	Clp_N	36	17	10	2.96	104	18	53	27	Clp amino terminal domain pathogenicity island component	Pathogenicity
TRINITY_DN15798_c0_g1	Clp_N	0	0	0	0	53.77	0	0	4	Clp amino terminal domain pathogenicity island component	Pathogenicity
TRINITY_DN44705_c3_g1	Clp_N	0	4	1	1	1	6	0	2	Clp amino terminal domain pathogenicity island component	Pathogenicity
TRINITY_DN273305_c0_g1	Clp_N	0	0	1	4	2	1	0	0	Clp amino terminal domain pathogenicity island component	Pathogenicity
TRINITY_DN68758_c0_g1	Clp_N	7	9	0	0	4	2	9	1	Clp amino terminal domain pathogenicity island component	Pathogenicity
TRINITY_DN221880_c0_g1	Clp_N	1	0	1	0	10	0	0	1	Clp amino terminal domain pathogenicity island component	Pathogenicity
TRINITY_DN236213_c0_g1	Clp_N	0	0	6	1	2	2	0	1	Clp amino terminal domain pathogenicity island component	Pathogenicity
TRINITY_DN88402_c0_g1	Clp_N	2	0	0	0	0	4	0	0	Clp amino terminal domain pathogenicity island component	Pathogenicity
TRINITY_DN109619_c0_g1	Clp_N	0	0	0	20	0	4	0	0	Clp amino terminal domain pathogenicity island component	Pathogenicity
TRINITY_DN40081_c2_g1	Clp_N	14	0	24	35	5	1	3	3	Clp amino terminal domain pathogenicity island component	Pathogenicity
TRINITY_DN172460_c0_g1	PhoPQ_related	0	0	0	0	4	0	5	0	PhoPQ-activated pathogenicity-related protein	Pathogenicity
TRINITY_DN44705_c1_g1	Clp_N	0	0	4	7	7	0	0	0	Clp amino terminal domain pathogenicity island component	Pathogenicity
TRINITY_DN192096_c0_g1	PhoPQ_related	3	0	0	0	0	11	0	4	PhoPQ-activated pathogenicity-related protein	Pathogenicity
TRINITY_DN44519_c0_g1	Clp_N	51	26	20	34	60	60	27	52	Clp amino terminal domain pathogenicity island component	Pathogenicity
TRINITY_DN965364_c0_g1	Clp_N	0	0	4	0	1	0	6	1	Clp amino terminal domain pathogenicity island component	Pathogenicity
TRINITY_DN187175_c0_g1	Myco_arth_vir_N	0	4	11	4	5	0	6	4	Mycoplasma virulence signal region (Myco_arth_vir_N)	Virulence
TRINITY_DN34028_c0_g2	Virul_fac_BrkB	0	9	0	13	16	0	24	1	Virulence factor BrkB	Virulence
TRINITY_DN15407_c0_g1	Egh16-like	0	130	8	0	0	0	6	11	Egh16-like virulence factor	Virulence
TRINITY_DN1164412_c0_g1	Egh16-like	0	0	14	0	0	4	0	3	Egh16-like virulence factor	Virulence
TRINITY_DN193947_c0_g1	AvrB_AvrC	0	0	0	0	0	0	0	0	Avirulence protein	Virulence
TRINITY_DN3585_c0_g1	YqgB	16	14	4	0	0	7	3	3	Virulence promoting factor	Virulence
TRINITY_DN26086_c0_g1	Hva1_TUDOR	3	0	5	2	20	3	10	11	Hypervirulence associated proteins TUDOR domain	Virulence
TRINITY_DN185351_c0_g1	Vir_act_alpha_C	0	0	0	0	0	0	6	0	Virulence activator alpha C-term	Virulence
TRINITY_DN49622_c2_g1	Hva1_TUDOR	9	4	1	4	6	1	6	34	Hypervirulence associated proteins TUDOR domain	Virulence
TRINITY_DN592704_c0_g1	Vir_act_alpha_C	1	0	0	0	1	0	33	0	Virulence activator alpha C-term	Virulence
TRINITY_DN14038_c0_g1	ZirS_C	24	0	0	1	0	41	0	4	Zinc-regulated secreted antivirulence protein C-terminal domain	Virulence
TRINITY_DN25803_c0_g1	VRP1	13	0	49	17	0	0	2	7	Salmonella virulence plasmid 28.1kDa A protein	Virulence
TRINITY_DN1297041_c0_g1	Hva1_TUDOR	3	0	0	0	0	0	4	0	Hypervirulence associated proteins TUDOR domain	Virulence
TRINITY_DN957356_c0_g1	AvrPtoB_bdg	0	0	0	0	0	10	0	0	Avirulence AvrPtoB BAK1-binding domain	Virulence
TRINITY_DN238936_c0_g2	AvrPtoB_bdg	15	2	0	0	1	0	0	13	Avirulence AvrPtoB BAK1-binding domain	Virulence
TRINITY_DN1344609_c0_g1	PAGK	5	6	0	0	7	0	3	6	Phage-encoded virulence factor	Virulence
TRINITY_DN45206_c0_g1	Virul_fac_BrkB	28	28	12	56	10	10	7	31	Virulence factor BrkB	Virulence
TRINITY_DN180522_c0_g1	Wzy_C_2	6	41	0	0	0	0	0	2	Virulence factor membrane-bound polymerase C-terminal	Virulence
TRINITY_DN306984_c0_g1	Hva1_TUDOR	0	0	4	2	4	0	4	5	Hypervirulence associated proteins TUDOR domain	Virulence
TRINITY_DN10926_c2_g1	PAGK	24	20	1	3	7	19	2	8	Phage-encoded virulence factor	Virulence
TRINITY_DN57379_c0_g1	IpgD	0	3	7	0	12	6	0	7	Enterobacterial virulence protein IpgD	Virulence
TRINITY_DN401661_c0_g1	Virul_Fac	11	3	0	7	0	0	0	1	Putative bacterial virulence factor	Virulence
TRINITY_DN586102_c0_g1	AvrLm4-7	4	0	0	0	0	0	0	3	Avirulence Effector AvrLm4-7	Virulence
TRINITY_DN212126_c0_g1	Virul_Fac	3	0	3	1	0	1	0	1	Putative bacterial virulence factor	Virulence
TRINITY_DN1356677_c0_g1	Virul_fac_BrkB	0	2	0	0	0	1	0	0	Virulence factor BrkB	Virulence
TRINITY_DN25543_c0_g1	Hva1_TUDOR	0	0	0	0	42	8	0	5	Hypervirulence associated proteins TUDOR domain	Virulence
TRINITY_DN139026_c0_g1	UK	9	1	0	0	4	0	0	6	Virulence determinant	Virulence
TRINITY_DN20189_c0_g1	Hva1_TUDOR	18	2	2	13	12	30	91	14	Hypervirulence associated proteins TUDOR domain	Virulence
TRINITY_DN602458_c0_g1	Virul_fac_BrkB	14	0	0	0	0	0	0	0	Virulence factor BrkB	Virulence
TRINITY_DN544797_c0_g1	Virul_fac_BrkB	0	0	0	0	10	2	4	0	Virulence factor BrkB	Virulence
TRINITY_DN24888_c0_g1	SrfB	10	0	6	8	5	0	0	0	Virulence factor SrfB	Virulence
TRINITY_DN1199706_c0_g1	Virulence_RhuM	12	0	0	8	0	6	0	1	Virulence protein RhuM family	Virulence
TRINITY_DN774727_c0_g1	Vir_act_alpha_C	0	0	0	0	0	0	0	0	Virulence activator alpha C-term	Virulence
TRINITY_DN501356_c0_g1	Hva1_TUDOR	0	3	0	0	1	1	0	8	Hypervirulence associated proteins TUDOR domain	Virulence
TRINITY_DN424890_c0_g1	VirJ	5	0	0	5	2	0	0	0	Bacterial virulence protein (VirJ)	Virulence
TRINITY_DN1345869_c0_g1	SMP_2	26	0	0	0	0	0	0	0	Bacterial virulence factor haemolysin	Virulence
TRINITY_DN280626_c0_g1	AvrRpt-cleavage	17	90	5	6	0	4	7	0	Cleavage site for pathogenic type III effector avirulence factor Avr	Virulence
TRINITY_DN714333_c0_g1	Virulence_fact	0	0	0	0	1	5	0	0	Virulence factor	Virulence
TRINITY_DN302935_c0_g1	Hva1_TUDOR	0	2	1	0	0	2	0	0	Hypervirulence associated proteins TUDOR domain	Virulence
TRINITY_DN186124_c0_g1	VirE	0	11	0	0	0	0	0	0	Virulence-associated protein E	Virulence
TRINITY_DN14602_c1_g1	Virul_fac_BrkB	3	0	2	0	16	7	5	8	Virulence factor BrkB	Virulence
TRINITY_DN60950_c0_g1	Virul_fac_BrkB	7	11	3	24	20	14	0	6	Virulence factor BrkB	Virulence
TRINITY_DN1243792_c0_g1	nec1	0	8	0	0	0	0	0	0	Virulence protein nec1	Virulence
TRINITY_DN271094_c0_g1	PAGK	12	0	2	3	0	19	0	2	Phage-encoded virulence factor	Virulence
TRINITY_DN1341961_c0_g1	PAGK	0	528.78	0	0	0	0	0	0	Phage-encoded virulence factor	Virulence
TRINITY_DN708731_c0_g1	Hva1_TUDOR	0	0	0	0	0	0	0	0	Hypervirulence associated proteins TUDOR domain	Virulence
TRINITY_DN167793_c0_g2	Egh16-like	0	5	0	0	0	0	0	0	Egh16-like virulence factor	Virulence
TRINITY_DN484926_c0_g1	Hva1_TUDOR	0	18	17	0	0	0	160	0	Hypervirulence associated proteins TUDOR domain	Virulence
TRINITY_DN1391894_c0_g1	Hva1_TUDOR	0	0	0	0	0	0	25	0	Hypervirulence associated proteins TUDOR domain	Virulence
TRINITY_DN123600_c0_g3	Virul_fac_BrkB	0	5	0	2	0	0	2	7	Virulence factor BrkB	Virulence
TRINITY_DN23799_c0_g1	Hva1_TUDOR	9	78	0	0	43	0	0	0	Hypervirulence associated proteins TUDOR domain	Virulence
TRINITY_DN904249_c0_g1	Vir_act_alpha_C	2	0	0	0	0	0	0	0	Virulence activator alpha C-term	Virulence
TRINITY_DN54406_c0_g2	ZirS_C	7	0	0	0	1	0	0	0	Zinc-regulated secreted antivirulence protein C-terminal domain	Virulence
TRINITY_DN86517_c0_g1	Virul_fac_BrkB	0	12	0	0	5	6	0	4	Virulence factor BrkB	Virulence
TRINITY_DN56632_c0_g1	QSregVF	0	17	0	0	33	6	9	0	Putative quorum-sensing-regulated virulence factor	Virulence
TRINITY_DN47402_c0_g3	Virul_fac_BrkB	19	6	3	2	3	3	0	2	Virulence factor BrkB	Virulence
TRINITY_DN1019047_c0_g1	Hva1_TUDOR	0	17	3	0	88	0	0	0	Hypervirulence associated proteins TUDOR domain	Virulence
TRINITY_DN1146406_c0_g1	Hva1_TUDOR	0	10	5	0	8	5	0	0	Hypervirulence associated proteins TUDOR domain	Virulence
TRINITY_DN510108_c0_g1	Wzy_C_2	2	2	0	2	5	3	0	2	Virulence factor membrane-bound polymerase C-terminal	Virulence
TRINITY_DN882086_c0_g1	Virul_fac_BrkB	0	9	0	0	0	0	0	1	Virulence factor BrkB	Virulence
TRINITY_DN945931_c0_g1	UK	0	0	0	0	0	0	0	0	Virulence determinant	Virulence
TRINITY_DN317824_c0_g1	YqgB	0	0	0	0	2	0	0	0	Virulence promoting factor	Virulence
TRINITY_DN290880_c0_g1	Virul_fac_BrkB	0	11	0	0	0	0	6	0	Virulence factor BrkB	Virulence
TRINITY_DN329403_c0_g1	IpgD	12	1	0	4	1	0	0	3	Enterobacterial virulence protein IpgD	Virulence
TRINITY_DN485186_c0_g1	VRP1	0	0	0	0	29	2	12	0	Salmonella virulence plasmid 28.1kDa A protein	Virulence
TRINITY_DN912157_c0_g1	PAGK	0	0	0	0	9	0	0	0	Phage-encoded virulence factor	Virulence
TRINITY_DN1338550_c0_g1	AvrD	5	0	0	0	6	7	3	6	Pseudomonas avirulence D protein (AvrD)	Virulence
TRINITY_DN263530_c0_g1	AvrPtoB_bdg	0	9	0	0	0	0	0	5	Avirulence AvrPtoB BAK1-binding domain	Virulence
TRINITY_DN317169_c0_g1	Hva1_TUDOR	0	0	0	0	0	0	4	0	Hypervirulence associated proteins TUDOR domain	Virulence
TRINITY_DN115955_c0_g1	T7SS_ESX_EspC	0	4	0	2	0	0	1	11	Excreted virulence factor EspC type VII ESX diderm	Virulence
TRINITY_DN297677_c0_g1	Hva1_TUDOR	0	0	4	0	0	0	0	0	Hypervirulence associated proteins TUDOR domain	Virulence
TRINITY_DN1346746_c0_g1	Vir_act_alpha_C	0	0	7	13	0	0	1	0	Virulence activator alpha C-term	Virulence
TRINITY_DN135154_c0_g1	T7SS_ESX_EspC	0	9	2	4	3	0	8	0	Excreted virulence factor EspC type VII ESX diderm	Virulence
TRINITY_DN710967_c0_g1	Hva1_TUDOR	0	0	0	0	0	0	0	0	Hypervirulence associated proteins TUDOR domain	Virulence
TRINITY_DN111619_c0_g1	Wzy_C_2	0	20	0	0	0	0	0	0	Virulence factor membrane-bound polymerase C-terminal	Virulence
TRINITY_DN137349_c0_g1	Virul_fac_BrkB	0	0	0	0	2	0	7	0	Virulence factor BrkB	Virulence
TRINITY_DN507742_c0_g1	Virul_fac_BrkB	1	0	0	0	0	0	2	4	Virulence factor BrkB	Virulence
TRINITY_DN680802_c0_g1	AvrPtoB_bdg	0	14	0	0	0	0	0	0	Avirulence AvrPtoB BAK1-binding domain	Virulence
TRINITY_DN424641_c0_g1	AvrB_AvrC	0	0	0	0	0	0	0	0	Avirulence protein	Virulence
TRINITY_DN78123_c0_g1	Virul_fac_BrkB	0	1	0	0	12	0	14	0	Virulence factor BrkB	Virulence
TRINITY_DN1385455_c0_g1	Wzy_C_2	0	0	0	0	0	0	0	7	Virulence factor membrane-bound polymerase C-terminal	Virulence
TRINITY_DN442842_c0_g1	SpvD	0	0	0	0	0	0	0	1	Salmonella plasmid virulence protein SpvD	Virulence
TRINITY_DN1236516_c0_g1	Wzy_C_2	0	3	0	0	0	0	2	0	Virulence factor membrane-bound polymerase C-terminal	Virulence
TRINITY_DN1310324_c0_g1	YqgB	0	0	0	0	1	0	0	0	Virulence promoting factor	Virulence
TRINITY_DN326_c0_g1	T7SS_ESX_EspC	44	213	22	100	51	132	5	17	Excreted virulence factor EspC type VII ESX diderm	Virulence
TRINITY_DN334313_c0_g1	T7SS_ESX_EspC	0	0	0	0	0	0	13	0	Excreted virulence factor EspC type VII ESX diderm	Virulence
TRINITY_DN546782_c0_g1	VirE	0	0	0	0	6	0	0	1	Virulence-associated protein E	Virulence
TRINITY_DN380381_c0_g1	Hva1_TUDOR	0	0	0	9	0	0	0	10	Hypervirulence associated proteins TUDOR domain	Virulence
TRINITY_DN450112_c0_g1	Hva1_TUDOR	0	0	0	0	0	0	0	0	Hypervirulence associated proteins TUDOR domain	Virulence
TRINITY_DN32079_c1_g1	Myco_arth_vir_N	6	5	2	0	4	4	5	1	Mycoplasma virulence signal region (Myco_arth_vir_N)	Virulence
TRINITY_DN276306_c0_g1	Virul_fac_BrkB	0	0	0	0	1	5	0	1	Virulence factor BrkB	Virulence
TRINITY_DN33738_c0_g1	VirJ	21	0	0	0	3	1	50	2	Bacterial virulence protein (VirJ)	Virulence
TRINITY_DN713852_c0_g1	ZirS_C	0	0	0	0	0	0	0	0	Zinc-regulated secreted antivirulence protein C-terminal domain	Virulence
TRINITY_DN317566_c0_g1	VRP1	0	0	0	0	0	0	0	0	Salmonella virulence plasmid 28.1kDa A protein	Virulence
TRINITY_DN242111_c0_g1	Hva1_TUDOR	0	0	0	0	0	0	18	0	Hypervirulence associated proteins TUDOR domain	Virulence
TRINITY_DN64568_c0_g2	AvrPtoB_bdg	2	7	0	1	0	1	4	6	Avirulence AvrPtoB BAK1-binding domain	Virulence
TRINITY_DN685200_c0_g1	Virul_fac_BrkB	0	0	0	0	1	0	10	0	Virulence factor BrkB	Virulence
TRINITY_DN304067_c0_g1	Hva1_TUDOR	0	0	0	0	27	0	0	0	Hypervirulence associated proteins TUDOR domain	Virulence
TRINITY_DN886380_c0_g1	Wzy_C_2	0	0	0	0	0	0	0	0	Virulence factor membrane-bound polymerase C-terminal	Virulence
TRINITY_DN212410_c0_g1	YqgB	2	8	0	1	5	7	13	5	Virulence promoting factor	Virulence
TRINITY_DN34242_c2_g1	VirJ	2	0	21	9	9	12	6	9	Bacterial virulence protein (VirJ)	Virulence
TRINITY_DN2076_c0_g1	PAGK	10	589	389	0	0	0	0	0	Phage-encoded virulence factor	Virulence
TRINITY_DN619474_c0_g1	YopE	0	0	0	0	0	0	0	0	Yersinia virulence determinant (YopE)	Virulence
TRINITY_DN1093261_c0_g1	Virul_fac_BrkB	0	0	0	0	15	19	4	22	Virulence factor BrkB	Virulence
TRINITY_DN1203394_c0_g1	VirE	0	0	0	0	0	0	0	6	Virulence-associated protein E	Virulence
TRINITY_DN1238467_c0_g1	PAGK	0	19	0	0	11	0	0	0	Phage-encoded virulence factor	Virulence
TRINITY_DN500272_c0_g1	Vir_act_alpha_C	0	0	0	0	0	0	13	0	Virulence activator alpha C-term	Virulence
TRINITY_DN1324060_c0_g1	PAGK	0	417.22	0	0	0	0	0	0	Phage-encoded virulence factor	Virulence
TRINITY_DN121828_c0_g1	ZirS_C	0	2	5	5	6	0	8	1	Zinc-regulated secreted antivirulence protein C-terminal domain	Virulence
TRINITY_DN22927_c1_g2	Toxin_14	8	0	1	6	6	2	3	3	Alpha-A conotoxin PIVA-like protein	Toxin
TRINITY_DN68198_c0_g1	Latrotoxin_C	0	2	0	0	0	0	0	0	Latrotoxin C-terminal domain	Toxin
TRINITY_DN224589_c0_g1	Toxin_32	0	0	0	0	0	0	0	0	Tamulustoxin family	Toxin
TRINITY_DN1388706_c0_g1	AbiEii	0	0	0	57	0	0	0	14	Nucleotidyl transferase AbiEii toxin Type IV TA system	Toxin
TRINITY_DN69005_c0_g1	Xre-like-HTH	8	4	2	0	2	2	0	12	Antitoxin Xre-like helix-turn-helix domain	Toxin
TRINITY_DN938343_c0_g1	Zeta_toxin	0	0	0	0	0	0	0	0	Zeta toxin	Toxin
TRINITY_DN1311643_c0_g1	Toxin_8	0	0	0	0	0	0	552	0	Alpha conotoxin precursor	Toxin
TRINITY_DN29362_c0_g1	AAA_21	8	11	1	0	19	13	27	0	AAA domain putative AbiEii toxin Type IV TA system	Toxin
TRINITY_DN27608_c0_g1	Stap_Strp_toxin	29	0	5	0	0	0	0	0	Staphylococcal/Streptococcal toxin OB-fold domain	Toxin
TRINITY_DN900188_c0_g1	UstYa	4	7	0	0	2	4	0	6	Mycotoxin biosynthesis protein UstYa	Toxin
TRINITY_DN57369_c0_g1	APT	1	5	1	1	2	4	13	4	Aerolysin/Pertussis toxin (APT) domain	Toxin
TRINITY_DN391678_c0_g1	AbiEi_3_N	0	20	0	0	3	0	0	1	Transcriptional regulator AbiEi antitoxin N-terminal domain	Toxin
TRINITY_DN11692_c0_g1	Toxin_35	0	65	11	0	0	0	0	0	Toxin with inhibitor cystine knot ICK or Knottin scaffold	Toxin
TRINITY_DN1193536_c0_g1	Zeta_toxin	30	0	0	0	0	0	0	5	Zeta toxin	Toxin
TRINITY_DN615464_c0_g1	Toxin_10	0	0	0	0	0	0	0	0	Insecticidal Crystal Toxin P42	Toxin
TRINITY_DN133482_c0_g1	VacA2	0	0	8	0	0	0	0	0	Putative vacuolating cytotoxin	Toxin
TRINITY_DN190455_c0_g1	Toxin_20	4	0	0	0	2	3	0	0	Huwentoxin-II family	Toxin
TRINITY_DN99924_c0_g1	Tox-REase-2	5	0	0	6	3	4	2	1	Restriction endonuclease fold toxin 2	Toxin
TRINITY_DN1342103_c0_g1	Toxin_TOLIP	0	18	0	0	0	0	0	0	Snake toxin and toxin-like protein	Toxin
TRINITY_DN20426_c1_g1	ParD	23	0	4	0	0	16	0	11	Antitoxin ParD	Toxin
TRINITY_DN550278_c0_g1	AAA_21	0	0	0	0	11	11	0	0	AAA domain putative AbiEii toxin Type IV TA system	Toxin
TRINITY_DN901120_c0_g1	Rv0078B	1	0	0	0	0	5	0	4	Rv0078B-related antitoxin	Toxin
TRINITY_DN41374_c0_g1	AAA_21	0	0	8	0	6	6	1	0	AAA domain putative AbiEii toxin Type IV TA system	Toxin
TRINITY_DN220261_c0_g1	TcpS	11	0	0	0	0	6	0	45	Toxin-coregulated pilus protein S	Toxin
TRINITY_DN3624_c0_g1	Ntox24	19	25	37	43	13	27	0	26	Bacterial toxin 24	Toxin
TRINITY_DN13108_c0_g1	Pertus-S5-tox	25	2	33	0	50	85	8	19	Pertussis toxin S5 subunit	Toxin
TRINITY_DN189519_c0_g1	SAT	0	0	0	0	0	0	9	0	Starter unit:ACP transacylase in aflatoxin biosynthesis	Toxin
TRINITY_DN596588_c0_g1	Toxin_12	0	0	0	0	0	0	0	44	Ion channel inhibitory toxin	Toxin
TRINITY_DN124363_c0_g2	Ntox11	0	0	3	8	0	2	0	11	Novel toxin 11	Toxin
TRINITY_DN38780_c0_g1	Binary_toxB	1	17	0	0	0	0	0	0	Clostridial binary toxin B/anthrax toxin PA Ca-binding domain	Toxin
TRINITY_DN147535_c0_g1	MT0933_antitox	0	0	0	0	0	0	3	0	MT0933-like antitoxin protein	Toxin
TRINITY_DN951778_c0_g1	MT0933_antitox	1	5	0	4	5	7	10	1	MT0933-like antitoxin protein	Toxin
TRINITY_DN1123760_c0_g1	ParE-like_toxin	0	0	0	6	0	0	0	15	ParE-like toxin of type II bacterial toxin-antitoxin system	Toxin
TRINITY_DN59294_c0_g1	TcpQ	0	1	2	0	5	0	2	2	Toxin co-regulated pilus biosynthesis protein Q	Toxin
TRINITY_DN93281_c0_g1	Rv0078B	6	8	0	0	0	0	0	0	Rv0078B-related antitoxin	Toxin
TRINITY_DN237842_c0_g1	AAA_21	6	3	0	0	0	0	1	1	AAA domain putative AbiEii toxin Type IV TA system	Toxin
TRINITY_DN374909_c0_g1	Ntox14	0	0	0	0	0	0	0	3	Novel toxin 14	Toxin
TRINITY_DN609611_c0_g1	LT-IIB	0	0	0	0	0	0	0	0	Type II heat-labile enterotoxin B subunit (LT-IIB)	Toxin
TRINITY_DN1085016_c0_g1	Conotoxin	0	0	0	1	0	4	0	0	Conotoxin	Toxin
TRINITY_DN984469_c0_g1	Endotoxin_mid	0	4	2	0	0	0	0	0	Bacillus thuringiensis delta-Endotoxin middle domain	Toxin
TRINITY_DN1280292_c0_g1	Toxin_12	0	0	0	8	0	0	0	0	Ion channel inhibitory toxin	Toxin
TRINITY_DN410002_c0_g1	UstYa	5	0	0	0	4	0	0	0	Mycotoxin biosynthesis protein UstYa	Toxin
TRINITY_DN129721_c0_g1	YdaS_antitoxin	21	0	0	0	5	0	9	0	Putative antitoxin of bacterial toxin-antitoxin system YdaS/YdaT	Toxin
TRINITY_DN142560_c0_g1	MT0933_antitox	0	0	4	0	3	0	0	0	MT0933-like antitoxin protein	Toxin
TRINITY_DN935204_c0_g1	Toxin_29	0	12	0	0	0	0	0	0	PhTx neurotoxin family	Toxin
TRINITY_DN63116_c0_g1	Cpta_toxin	2	0	0	2	3	3	18	4	Membrane-bound toxin component of toxin-antitoxin system	Toxin
TRINITY_DN1118945_c0_g1	CbtA_toxin	0	0	0	0	0	0	5	1	CbtA_toxin of type IV toxin-antitoxin system	Toxin
TRINITY_DN571625_c0_g1	TcdB_N	0	13	5	0	0	0	0	0	TcdB toxin N-terminal helical domain	Toxin
TRINITY_DN167139_c0_g1	VbhA	3	9	0	0	0	3	0	0	Antitoxin VbhA	Toxin
TRINITY_DN1364234_c0_g1	Ntox22	9	0	7	0	0	0	7	0	Bacterial toxin 22	Toxin
TRINITY_DN246319_c0_g1	Toxin_7	0	0	0	0	0	0	0	4	Toxin 7	Toxin
TRINITY_DN322500_c0_g1	BrnT_toxin	2	1	0	0	5	0	0	2	Ribonuclease toxin BrnT of type II toxin-antitoxin system	Toxin
TRINITY_DN457223_c0_g1	Yeast-kill-tox	3	4	0	0	0	0	0	0	Yeast killer toxin	Toxin
TRINITY_DN33759_c0_g1	ParE_toxin	0	6	0	1	0	0	0	2	ParE toxin of type II toxin-antitoxin system parDE	Toxin
TRINITY_DN468765_c0_g1	RnlA_toxin	0	0	0	12	0	0	0	7	RNase LS bacterial toxin	Toxin
TRINITY_DN86362_c0_g1	HicB_lk_antitox	12	0	0	51	46	24	19	11	HicB_like antitoxin of bacterial toxin-antitoxin system	Toxin
TRINITY_DN695852_c0_g1	Toxin-deaminase	4	3	0	0	0	2	0	5	The BURPS668_1122 family of deaminases	Toxin
TRINITY_DN531440_c0_g1	MIT_LIKE_ACTX	0	0	0	0	0	0	0	14	MIT-like atracotoxin family	Toxin
TRINITY_DN812175_c0_g1	AAA_21	6	12	0	0	0	1	0	0	AAA domain putative AbiEii toxin Type IV TA system	Toxin
TRINITY_DN916017_c0_g1	Rv0078B	0	0	0	0	0	0	0	1	Rv0078B-related antitoxin	Toxin
TRINITY_DN1196825_c0_g1	AAA_21	0	0	0	0	0	0	34	0	AAA domain putative AbiEii toxin Type IV TA system	Toxin
TRINITY_DN1126392_c0_g1	Toxin_38	0	0	0	6	0	3	0	0	Potassium channel toxin	Toxin
TRINITY_DN717245_c0_g1	Ntox3	5	0	0	6	0	0	0	0	Bacterial toxin 3	Toxin
TRINITY_DN2427_c0_g1	Yeast-kill-tox	0	13	5	0	133	3	0	0	Yeast killer toxin	Toxin
TRINITY_DN743553_c0_g1	Toxin_7	0	0	0	0	0	5	0	2	Toxin 7	Toxin
TRINITY_DN1360528_c0_g1	Toxin_24	0	4	0	0	0	0	0	0	Conotoxin TVIIA/GS family	Toxin
TRINITY_DN239957_c0_g1	AbiEi_4	0	0	0	0	2	0	0	0	Transcriptional regulator AbiEi antitoxin	Toxin
TRINITY_DN1140372_c0_g1	Toxin_21	2	3	0	0	0	0	0	3	Spider insecticidal peptide	Toxin
TRINITY_DN1015069_c0_g1	PhdYeFM_antitox	0	1	0	0	0	3	0	2	Antitoxin Phd_YefM type II toxin-antitoxin system	Toxin
TRINITY_DN83075_c0_g1	Tox-GHH	0	4	0	0	7	0	4	1	GHH signature containing HNH/Endo VII superfamily nuclease toxin	Toxin
TRINITY_DN302882_c0_g1	Tox-REase-5	0	0	0	0	0	0	4	0	Restriction endonuclease fold toxin 5	Toxin
TRINITY_DN48442_c0_g2	ATX_III	22	7	0	0	0	0	0	9	Anemonia sulcata toxin III family	Toxin
TRINITY_DN258423_c0_g1	Toxin_5	0	9	0	0	0	0	0	0	Scorpion short toxin	Toxin
TRINITY_DN143196_c0_g1	Gln_amidase	0	8	0	4	4	3	4	0	Papain fold toxin 1 glutamine deamidase	Toxin
TRINITY_DN729660_c0_g1	Toxin_21	0	0	0	0	0	0	3	0	Spider insecticidal peptide	Toxin
TRINITY_DN168921_c0_g1	Ntox28	6	12	12	0	0	0	0	0	Bacterial toxin 28	Toxin
TRINITY_DN338451_c0_g1	Enterotoxin_a	0	0	0	0	20	0	0	0	Heat-labile enterotoxin alpha chain	Toxin
TRINITY_DN56990_c0_g1	VbhA	0	7	0	0	0	0	0	5	Antitoxin VbhA	Toxin
TRINITY_DN117338_c0_g1	Tox-GHH	0	0	0	0	6	0	4	0	GHH signature containing HNH/Endo VII superfamily nuclease toxin	Toxin
TRINITY_DN844296_c0_g1	Toxin_TOLIP	3	0	0	0	0	0	8	0	Snake toxin and toxin-like protein	Toxin
TRINITY_DN1345154_c0_g1	Conotoxin_I2	0	0	0	0	19	0	0	0	I2-superfamily conotoxins	Toxin
TRINITY_DN1329098_c0_g1	Rv0078B	0	0	0	0	0	0	0	11	Rv0078B-related antitoxin	Toxin
TRINITY_DN1440306_c0_g1	MraZ	0	0	0	7	0	0	0	0	MraZ protein putative antitoxin-like	Toxin
TRINITY_DN350629_c0_g1	AflR	0	0	0	0	0	0	12	0	Aflatoxin regulatory protein	Toxin
TRINITY_DN49962_c1_g1	AAA_21	6	4	0	0	10	1	0	2	AAA domain putative AbiEii toxin Type IV TA system	Toxin
TRINITY_DN182620_c0_g2	RnlA_toxin_N	0	0	0	41	0	3	0	4	RNase LS bacterial toxin N-terminal	Toxin
TRINITY_DN197669_c0_g1	Ntox6	20	0	7	10	2	10	3	5	Bacterial toxin 6	Toxin
TRINITY_DN8639_c2_g1	TTc_toxin_rep	0	15	5	50	0	7	0	4	Tripartite Tc toxins repeat	Toxin
TRINITY_DN110139_c0_g1	PemK_toxin	0	8	0	0	10	0	0	0	PemK-like MazF-like toxin of type II toxin-antitoxin system	Toxin
TRINITY_DN10995_c0_g3	MT0933_antitox	0	0	0	4	16	5	9	0	MT0933-like antitoxin protein	Toxin
TRINITY_DN499516_c0_g1	Pesticin	0	6	0	0	0	0	0	3	Bacterial toxin homologue of phage lysozyme C-term	Toxin
TRINITY_DN160939_c0_g1	PhdYeFM_antitox	0	2	3	0	0	7	0	0	Antitoxin Phd_YefM type II toxin-antitoxin system	Toxin
TRINITY_DN1226092_c0_g1	Rv0078B	0	0	0	0	3	0	0	0	Rv0078B-related antitoxin	Toxin
TRINITY_DN6800_c3_g1	Toxin_32	13	0	33	0	0	4	0	41	Tamulustoxin family	Toxin
TRINITY_DN1392545_c0_g1	UstYa	0	0	0	0	6	0	0	0	Mycotoxin biosynthesis protein UstYa	Toxin
TRINITY_DN1131878_c0_g1	MraZ	10	0	0	0	10	0	6	1	MraZ protein putative antitoxin-like	Toxin
TRINITY_DN161386_c0_g1	Ntox35	4	11	0	0	9	0	4	0	Bacterial toxin 35	Toxin
TRINITY_DN690954_c0_g1	Toxin_20	0	7	0	0	6	12	10	4	Huwentoxin-II family	Toxin
TRINITY_DN502697_c0_g1	YjhX_toxin	7	0	0	0	0	0	0	3	Putative toxin of bacterial toxin-antitoxin pair	Toxin
TRINITY_DN1427288_c0_g1	CcdA	3	0	5	0	0	0	0	0	Post-segregation antitoxin CcdA	Toxin
TRINITY_DN1046089_c0_g1	PemK_toxin	4	0	0	0	0	3	0	0	PemK-like MazF-like toxin of type II toxin-antitoxin system	Toxin
TRINITY_DN223644_c0_g1	YafQ_toxin	21	0	0	0	0	15	0	7	Bacterial toxin of type II toxin-antitoxin system YafQ	Toxin
TRINITY_DN1317433_c0_g1	Ntox33	3	0	0	0	0	0	0	0	Bacterial toxin 33	Toxin
TRINITY_DN81226_c0_g1	MraZ	1	0	0	8	6	0	0	2	MraZ protein putative antitoxin-like	Toxin
TRINITY_DN88665_c0_g2	AAA_21	5	0	0	0	2	0	6	6	AAA domain putative AbiEii toxin Type IV TA system	Toxin
TRINITY_DN397886_c0_g1	YdaS_antitoxin	0	0	0	0	0	12	0	0	Putative antitoxin of bacterial toxin-antitoxin system YdaS/YdaT	Toxin
TRINITY_DN2012_c0_g1	PcF	19	409	152	8	158	28	24	22	Phytotoxin PcF protein	Toxin
TRINITY_DN1097045_c0_g1	Toxin_7	0	0	0	0	46	0	1	0	Toxin 7	Toxin
TRINITY_DN60712_c0_g1	HicB-like_2	5	6	0	4	34	5	7	2	HicB_like antitoxin of bacterial toxin-antitoxin system	Toxin
TRINITY_DN185654_c0_g1	Toxin_32	0	0	0	4	0	0	0	4	Tamulustoxin family	Toxin
TRINITY_DN623292_c0_g1	Ntox22	0	0	0	0	0	0	12	0	Bacterial toxin 22	Toxin
TRINITY_DN112633_c0_g1	Xre-like-HTH	0	0	0	7	0	0	0	7	Antitoxin Xre-like helix-turn-helix domain	Toxin
TRINITY_DN907582_c0_g1	Toxin_21	0	0	0	0	0	0	0	10	Spider insecticidal peptide	Toxin
TRINITY_DN1293453_c0_g1	Toxin_8	0	0	0	0	5	0	0	0	Alpha conotoxin precursor	Toxin
TRINITY_DN117077_c0_g1	MraZ	0	0	0	7	5	14	1	4	MraZ protein putative antitoxin-like	Toxin
TRINITY_DN511873_c0_g1	AAA_21	0	0	0	12	5	1	0	0	AAA domain putative AbiEii toxin Type IV TA system	Toxin
TRINITY_DN3892_c0_g1	Tox-PAAR-like	93	9	11	27	62	32	170	21	Toxin PAAR-like domain	Toxin
TRINITY_DN823134_c0_g1	AAA_21	0	0	0	0	0	5	0	4	AAA domain putative AbiEii toxin Type IV TA system	Toxin
TRINITY_DN368691_c0_g1	Defensin_4	0	4	0	0	0	0	0	4	Potassium-channel blocking toxin	Toxin
TRINITY_DN297652_c0_g1	Toxin_35	6	0	0	0	0	0	2	0	Toxin with inhibitor cystine knot ICK or Knottin scaffold	Toxin
TRINITY_DN114567_c3_g1	HicA_toxin	0	2	0	2	6	0	2	0	HicA toxin of bacterial toxin-antitoxin	Toxin
[truncated: 355 more rows]
