# Supplementary material for: Effects of global change drivers on the expression of pathogenicity and stress genes in dryland soil fungi
Source: mSphere. 2024 Oct 30;9(11):e00658-24. doi: 10.1128/msphere.00658-24 (PMC11580470; doi:10.1128/msphere.00658-24)
Supplement: Table S3 — Transcripts for pathogenicity in under vegetation samples. [file msphere.00658-24-s0003.xlsx]

## Sheet: Sheet1
Supplementary Table 3. Transcripts for pathogenicity in under vegetation samples.
query_name	target_name	305C	307C	322Di	324Di	311Dr	314Dr	333DxD	338DxD	description_of_target	transcripts
TRINITY_DN1339589_c0_g1	Hemagglutinin	0	0	0	0	0	0	4	3	Haemagglutinin	Agglutinin
TRINITY_DN1337372_c0_g1	Fil_haemagg_2	9	0	0	4	0	0	0	0	Hemagglutinin repeat	Agglutinin
TRINITY_DN41817_c0_g3	Fil_haemagg	2	1	11	1	0	0	0	0	Haemagglutinin repeat	Agglutinin
TRINITY_DN1648276_c0_g1	HN	0	0	0	0	2	0	0	21	Haemagglutinin-neuraminidase	Agglutinin
TRINITY_DN36315_c1_g1	DUF637	0	6	23	0	1	0	4	9	Possible hemagglutinin (DUF637)	Agglutinin
TRINITY_DN1870071_c0_g1	Fil_haemagg	0	0	14	0	2	0	1	5	Haemagglutinin repeat	Agglutinin
TRINITY_DN1587687_c0_g1	Hemagglutinin	2	0	12	0	0	0	0	4	Haemagglutinin	Agglutinin
TRINITY_DN281310_c0_g1	Hema_stalk	0	0	8	0	0	0	1	4	Influenza C hemagglutinin stalk	Agglutinin
TRINITY_DN1855932_c0_g1	VP4_haemagglut	0	0	17	0	1	0	0	4	Outer Capsid protein VP4 (Hemagglutinin) Concanavalin-like domain	Agglutinin
TRINITY_DN1861191_c0_g1	Hemagglutinin	0	0	7	0	0	3	5	0	Haemagglutinin	Agglutinin
TRINITY_DN89976_c0_g1	Fil_haemagg	3	4	19	11	17	0	16	18	Haemagglutinin repeat	Agglutinin
TRINITY_DN1291470_c0_g1	Agglutinin_C	0	0	11	0	0	0	0	2	Agglutinin C-terminal	Agglutinin
TRINITY_DN558507_c0_g1	Hema_stalk	7	11	6	8	6	0	2	6	Influenza C hemagglutinin stalk	Agglutinin
TRINITY_DN1907965_c0_g1	Myco_haema	0	0	5	5	0	21	0	6	Mycoplasma haemagglutinin	Agglutinin
TRINITY_DN1886454_c0_g1	Fil_haemagg	0	0	12	0	0	0	0	0	Haemagglutinin repeat	Agglutinin
TRINITY_DN262638_c0_g2	AGA2	0	3	0	3	0	0	3	0	A-agglutinin-binding subunit Aga2	Agglutinin
TRINITY_DN1297659_c0_g1	Fil_haemagg	4	2	14	2	1	0	0	0	Haemagglutinin repeat	Agglutinin
TRINITY_DN1042401_c0_g1	ISAV_HA	0	2	1	2	4	0	0	0	Infectious salmon anaemia virus haemagglutinin	Agglutinin
TRINITY_DN350501_c0_g1	HA70_C	4	2	5	17.52	0	20	23	1	Haemagglutinin 70 C-terminal domain	Agglutinin
TRINITY_DN99046_c0_g1	Candida_ALS_N	6	1	11	633	0	10	0	0	Cell-wall agglutinin N-terminal ligand-sugar binding	Agglutinin
TRINITY_DN954862_c0_g1	AGA2	0	0	0	0	0	0	0	3	A-agglutinin-binding subunit Aga2	Agglutinin
TRINITY_DN103143_c0_g1	Fil_haemagg	6	3	6	0	5	6	11	35	Haemagglutinin repeat	Agglutinin
TRINITY_DN1185016_c0_g1	HA1	0	0	0	0	0	0	0	0	Hemagglutinin I	Agglutinin
TRINITY_DN68085_c1_g1	AGA2	0	3	1	12	0	0	1	0	A-agglutinin-binding subunit Aga2	Agglutinin
TRINITY_DN1612985_c0_g1	Hema_esterase	1	0	0	0	4	20	0	0	Hemagglutinin esterase	Agglutinin
TRINITY_DN578910_c0_g1	Agglutinin	0	0	0	0	0	2	1	0	Agglutinin domain	Agglutinin
TRINITY_DN1425752_c0_g1	Fil_haemagg	0	0	8	0	10	0	0	6	Haemagglutinin repeat	Agglutinin
TRINITY_DN1839575_c0_g1	Fil_haemagg	1	2	0	2	0	0	0	8	Haemagglutinin repeat	Agglutinin
TRINITY_DN1435817_c0_g1	Candida_ALS_N	8	0	0	3	0	0	0	6	Cell-wall agglutinin N-terminal ligand-sugar binding	Agglutinin
TRINITY_DN1613952_c0_g1	Hema_esterase	0	2	9	0	15	0	2	3	Hemagglutinin esterase	Agglutinin
TRINITY_DN1203978_c0_g1	Agglutinin_C	0	0	0	0	0	44	1	0	Agglutinin C-terminal	Agglutinin
TRINITY_DN1050275_c0_g1	HA1	0	4	0	0	3	0	0	0	Hemagglutinin I	Agglutinin
TRINITY_DN1594591_c0_g1	Fil_haemagg	0	0	1	0	0	0	0	0	Haemagglutinin repeat	Agglutinin
TRINITY_DN57463_c0_g1	NTNH_C	0	6	56	9	2	10	3	6	Nontoxic nonhaemagglutinin C-terminal	Agglutinin
TRINITY_DN45870_c0_g1	Flocculin_t3	2	0	0	1	15	20	0	1	Flocculin type 3 repeat	Flocculin
TRINITY_DN1027673_c0_g1	Flocculin_t3	1	0	0	0	1	0	0	3	Flocculin type 3 repeat	Flocculin
TRINITY_DN719794_c0_g1	Flocculin_t3	0	0	6	0	0	78	0	0	Flocculin type 3 repeat	Flocculin
TRINITY_DN117756_c0_g1	Flocculin_t3	0	0	0	9	0	16	0	0	Flocculin type 3 repeat	Flocculin
TRINITY_DN1346042_c0_g1	Flocculin_t3	6	1	5	1	6	0	0	3	Flocculin type 3 repeat	Flocculin
TRINITY_DN396551_c0_g1	Metallophos	0	3	1	34	0	6	1	71	Calcineurin-like phosphoesterase	Metallo
TRINITY_DN69429_c0_g1	Metallophos	16	1	6	11	0	13	10	7	Calcineurin-like phosphoesterase	Metallo
TRINITY_DN402454_c0_g1	Zincin_2	0	4	0	6	0	0	0	6	Zincin-like metallopeptidase	Metallo
TRINITY_DN1470582_c0_g1	Metallophos	0	0	0	0	0	0	0	11	Calcineurin-like phosphoesterase	Metallo
TRINITY_DN141991_c0_g1	Metallophos	6	0	19	0	0	3	0	18	Calcineurin-like phosphoesterase	Metallo
TRINITY_DN355546_c0_g1	Metallophos	0	6	8	0	15	0	0	3	Calcineurin-like phosphoesterase	Metallo
TRINITY_DN148511_c0_g2	Peptidase_M24	0	3	13	0	0	0	0	0	Metallopeptidase family M24	Metallo
TRINITY_DN1069290_c0_g1	Metallophos	6	0	7	0	0	9	0	0	Calcineurin-like phosphoesterase	Metallo
TRINITY_DN787498_c0_g1	Metallophos	1	2	2	2	3	3	2	0	Calcineurin-like phosphoesterase	Metallo
TRINITY_DN1914647_c0_g1	Lactamase_B_6	0	3	2	0	0	0	0	2	Metallo-beta-lactamase superfamily domain	Metallo
TRINITY_DN38444_c0_g2	Metalloenzyme	5	2	4	12	0	23	1	8	Metalloenzyme superfamily	Metallo
TRINITY_DN439614_c0_g1	Lactamase_B_6	0	5	0	5	0	0	0	14	Metallo-beta-lactamase superfamily domain	Metallo
TRINITY_DN1903055_c0_g1	Lactamase_B	0	0	8	0	0	0	0	7	Metallo-beta-lactamase superfamily	Metallo
TRINITY_DN188455_c1_g1	Metallophos	3	0	0	0	0	0	32	33	Calcineurin-like phosphoesterase	Metallo
TRINITY_DN681808_c0_g1	Peptidase_M36	0	5	12	0	8	1	0	3	Fungalysin metallopeptidase (M36)	Metallo
TRINITY_DN471563_c0_g1	Peptidase_M24	0	0	12	1	0	0	0	2	Metallopeptidase family M24	Metallo
TRINITY_DN21452_c0_g2	Metallophos	0	2	100.04	3	11	6	3	5	Calcineurin-like phosphoesterase	Metallo
TRINITY_DN1933222_c0_g1	Peptidase_M24	0	0	7	1	5	0	0	0	Metallopeptidase family M24	Metallo
TRINITY_DN883743_c0_g1	Peptidase_M18	0	2	15	0	0	0	0	3	Aminopeptidase I zinc metalloprotease (M18)	Metallo
TRINITY_DN81701_c0_g1	Metallophos	0	0	5	0	0	0	0	11	Calcineurin-like phosphoesterase	Metallo
TRINITY_DN31408_c0_g1	Metallophos	18	2	20	6	0	0	0	0	Calcineurin-like phosphoesterase	Metallo
TRINITY_DN32999_c1_g1	Metallophos	0	0	0	0	7	0	3	39	Calcineurin-like phosphoesterase	Metallo
TRINITY_DN515610_c0_g1	Reprolysin_5	0	2	0	0	0	0	0	6	Metallo-peptidase family M12	Metallo
TRINITY_DN341738_c0_g1	Metallophos	0	0	0	0	0	0	0	34	Calcineurin-like phosphoesterase	Metallo
TRINITY_DN684909_c0_g1	Metallophos_2	2	0	0	0	0	11	7	6	Calcineurin-like phosphoesterase superfamily domain	Metallo
TRINITY_DN132811_c0_g1	Metallophos	4	1	6	3	0	2	2	5	Calcineurin-like phosphoesterase	Metallo
TRINITY_DN174457_c0_g2	Peptidase_M24	0	0	15	0	0	0	0	3	Metallopeptidase family M24	Metallo
TRINITY_DN116489_c1_g2	Metallophos	0	1	20	0	0	0	0	0	Calcineurin-like phosphoesterase	Metallo
TRINITY_DN440902_c0_g1	Metallophos	0	0	0	0	2	0	0	12	Calcineurin-like phosphoesterase	Metallo
TRINITY_DN1037419_c0_g1	Metallothio_Euk	3	0	0	8	0	0	0	1	Eukaryotic metallothionein	Metallo
TRINITY_DN115861_c0_g2	Metallophos	0	0	0	0	4	5	0	0	Calcineurin-like phosphoesterase	Metallo
TRINITY_DN1815778_c0_g1	Lactamase_B	10	0	0	0	2	0	0	5	Metallo-beta-lactamase superfamily	Metallo
TRINITY_DN363983_c0_g1	Metallophos	0	0	0	0	0	0	0	29	Calcineurin-like phosphoesterase	Metallo
TRINITY_DN1353694_c0_g1	Metallophos	16	0	0	0	0	0	0	0	Calcineurin-like phosphoesterase	Metallo
TRINITY_DN54880_c0_g1	Metallophos	0	0	0	2	0	0	0	8	Calcineurin-like phosphoesterase	Metallo
TRINITY_DN49681_c0_g1	Peptidase_M24	0	0	0	0	0	14	0	278	Metallopeptidase family M24	Metallo
TRINITY_DN139988_c0_g1	Peptidase_M24	1	2	0	0	2	5	3	37	Metallopeptidase family M24	Metallo
TRINITY_DN449792_c0_g1	Peptidase_M24	0	0	0	0	0	27	0	0	Metallopeptidase family M24	Metallo
TRINITY_DN322241_c0_g1	Lactamase_B	2	0	0	16.22	2	6	3	3	Metallo-beta-lactamase superfamily	Metallo
TRINITY_DN252491_c0_g1	DRMBL	2	0	0	0	2	0	1	8	DNA repair metallo-beta-lactamase	Metallo
TRINITY_DN516329_c0_g1	Metallophos	0	1	7	0	6	0	0	1	Calcineurin-like phosphoesterase	Metallo
TRINITY_DN277269_c0_g1	Reprolysin	0	0	6	0	8	0	0	0	Reprolysin (M12B) family zinc metalloprotease	Metallo
TRINITY_DN1601801_c0_g1	Metallophos	0	3	0	0	4	0	0	0	Calcineurin-like phosphoesterase	Metallo
TRINITY_DN1647721_c0_g1	Metallophos	0	0	18	0	2	0	0	0	Calcineurin-like phosphoesterase	Metallo
TRINITY_DN32200_c1_g1	Metallophos	0	0	10	0	11	6	6	0	Calcineurin-like phosphoesterase	Metallo
TRINITY_DN14017_c2_g2	Peptidase_M24	0	0	0	2	1	0	0	185	Metallopeptidase family M24	Metallo
TRINITY_DN570917_c0_g1	Peptidase_M24	2	0	0	8	4	11	0	8	Metallopeptidase family M24	Metallo
TRINITY_DN30676_c0_g1	Peptidase_M36	0	0	199	3	21	0	0	45	Fungalysin metallopeptidase (M36)	Metallo
TRINITY_DN105673_c0_g1	Metallophos	0	0	126	0	7	0	0	4	Calcineurin-like phosphoesterase	Metallo
TRINITY_DN155487_c0_g1	Peptidase_M24	0	5	16	0	35	0	0	4	Metallopeptidase family M24	Metallo
TRINITY_DN1014927_c0_g1	Metallophos	0	2	0	2	0	0	0	2	Calcineurin-like phosphoesterase	Metallo
TRINITY_DN99149_c0_g3	Metallophos	0	0	7	0	2	13	0	3	Calcineurin-like phosphoesterase	Metallo
TRINITY_DN402313_c0_g1	Metallophos	2	0	0	0	14	0	0	1	Calcineurin-like phosphoesterase	Metallo
TRINITY_DN146524_c0_g2	Metallophos	1	1	6	7	2	0	3	6	Calcineurin-like phosphoesterase	Metallo
TRINITY_DN767540_c0_g1	Metallophos	6	6	1	0	5	0	0	0	Calcineurin-like phosphoesterase	Metallo
TRINITY_DN841881_c0_g1	Metallophos	0	0	3	1	0	0	4	0	Calcineurin-like phosphoesterase	Metallo
TRINITY_DN468431_c0_g1	Metallophos	6	2	3	1	0	0	0	3	Calcineurin-like phosphoesterase	Metallo
TRINITY_DN1703214_c0_g1	Metallophos	0	4	1	6	1	0	3	4	Calcineurin-like phosphoesterase	Metallo
TRINITY_DN483125_c0_g1	Metallophos_C	0	0	16	0	0	0	0	0	Iron/zinc purple acid phosphatase-like protein C	Metallo
TRINITY_DN821924_c0_g1	Peptidase_M18	0	0	0	0	26	0	0	0	Aminopeptidase I zinc metalloprotease (M18)	Metallo
TRINITY_DN184739_c0_g1	Metallophos_2	0	4	4	0	7	0	1	0	Calcineurin-like phosphoesterase superfamily domain	Metallo
TRINITY_DN1057620_c0_g1	Metallophos	0	0	0	3	2	0	0	0	Calcineurin-like phosphoesterase	Metallo
TRINITY_DN556492_c0_g1	Metallophos_C	0	0	0	0	0	0	3	0	Iron/zinc purple acid phosphatase-like protein C	Metallo
TRINITY_DN466311_c0_g1	Metallophos	0	0	4	0	16	0	0	3	Calcineurin-like phosphoesterase	Metallo
TRINITY_DN30013_c0_g1	Metallophos	0	2	25	14	27	6	2	45	Calcineurin-like phosphoesterase	Metallo
TRINITY_DN155465_c0_g2	Metallophos	0	0	1	0	9	0	0	9	Calcineurin-like phosphoesterase	Metallo
TRINITY_DN643340_c0_g1	Peptidase_M18	2	0	0	0	11	0	0	1	Aminopeptidase I zinc metalloprotease (M18)	Metallo
TRINITY_DN401690_c0_g1	Peptidase_M24	0	0	0	0	2	0	0	0	Metallopeptidase family M24	Metallo
TRINITY_DN1591044_c0_g1	Metallophos	0	0	0	0	8	0	0	0	Calcineurin-like phosphoesterase	Metallo
TRINITY_DN1921509_c0_g1	Metallophos	1	0	3	3	0	0	0	0	Calcineurin-like phosphoesterase	Metallo
TRINITY_DN1062414_c0_g1	Peptidase_M24	10	0	0	0	0	0	0	0	Metallopeptidase family M24	Metallo
TRINITY_DN295202_c0_g1	Zincin_2	1	0	0	5	0	0	4	7	Zincin-like metallopeptidase	Metallo
TRINITY_DN132137_c0_g1	TIMP	0	0	0	0	4	0	0	0	Tissue inhibitor of metalloproteinase	Metallo
TRINITY_DN143531_c0_g1	Metallophos	0	0	3	0	2	5	2	6	Calcineurin-like phosphoesterase	Metallo
TRINITY_DN992247_c0_g1	Reprolysin_5	0	0	0	1	0	0	5	0	Metallo-peptidase family M12	Metallo
TRINITY_DN301831_c0_g1	Metallophos	0	0	17	11	5	0	1	14	Calcineurin-like phosphoesterase	Metallo
TRINITY_DN1594737_c0_g1	Metallophos	0	1	14	2	0	0	0	0	Calcineurin-like phosphoesterase	Metallo
TRINITY_DN35305_c0_g1	Metallophos	0	2	11	14	21.91	8	11	38	Calcineurin-like phosphoesterase	Metallo
TRINITY_DN1270380_c0_g1	Peptidase_M24	0	0	7	0	0	0	0	0	Metallopeptidase family M24	Metallo
TRINITY_DN1604861_c0_g1	Lactamase_B	0	0	0	0	0	0	2	0	Metallo-beta-lactamase superfamily	Metallo
TRINITY_DN1856901_c0_g1	Metallophos	0	0	0	0	3	0	3	4	Calcineurin-like phosphoesterase	Metallo
TRINITY_DN784493_c0_g1	Metallophos	0	0	27	0	0	0	0	4	Calcineurin-like phosphoesterase	Metallo
TRINITY_DN1489991_c0_g1	Metallopep	0	0	0	0	6	0	0	0	Putative peptidase family	Metallo
TRINITY_DN275374_c0_g1	Peptidase_M32	1	0	6	2	0	0	0	2	Carboxypeptidase Taq (M32) metallopeptidase	Metallo
TRINITY_DN156233_c0_g1	Metallophos	4	0	39	4	0	4	5	8	Calcineurin-like phosphoesterase	Metallo
TRINITY_DN1285443_c0_g1	Reprolysin_5	1	1	16	1	5	3	0	4	Metallo-peptidase family M12	Metallo
TRINITY_DN1269386_c0_g1	Metallophos	2	3	17	3	8	0	0	2	Calcineurin-like phosphoesterase	Metallo
TRINITY_DN443891_c0_g1	PrsW-protease	2	4	0	0	4	0	1	0	PrsW family intramembrane metalloprotease	Metallo
TRINITY_DN1886835_c0_g1	Reprolysin_3	0	0	0	0	15	0	0	0	Metallo-peptidase family M12B Reprolysin-like	Metallo
TRINITY_DN983507_c0_g1	Metallophos	0	0	0	0	0	0	0	89	Calcineurin-like phosphoesterase	Metallo
TRINITY_DN660687_c0_g1	Metallophos	0	0	1	0	3	12	0	0	Calcineurin-like phosphoesterase	Metallo
TRINITY_DN1040058_c0_g1	Peptidase_M18	0	0	0	0	0	0	3	17	Aminopeptidase I zinc metalloprotease (M18)	Metallo
TRINITY_DN81237_c1_g3	Metallophos	0	0	10	4	0	1	3	132	Calcineurin-like phosphoesterase	Metallo
TRINITY_DN21377_c0_g2	Metallophos	2	4	11	3	180	0	0	88	Calcineurin-like phosphoesterase	Metallo
TRINITY_DN48254_c0_g1	Metallophos	28	25	91	18	48.43	42	41	44	Calcineurin-like phosphoesterase	Metallo
TRINITY_DN11751_c3_g1	Metallophos	18	15	13	0	35	7	0	1	Calcineurin-like phosphoesterase	Metallo
TRINITY_DN728154_c0_g1	Reprolysin_3	0	0	0	0	6	0	0	33	Metallo-peptidase family M12B Reprolysin-like	Metallo
TRINITY_DN1126123_c0_g1	Metallophos	0	0	13	0	7	0	0	0	Calcineurin-like phosphoesterase	Metallo
TRINITY_DN1563120_c0_g1	Peptidase_M24	4	2	9	3	0	0	0	3	Metallopeptidase family M24	Metallo
TRINITY_DN291715_c0_g1	Peptidase_M24	0	0	34	0	0	1	0	0	Metallopeptidase family M24	Metallo
TRINITY_DN1315704_c0_g1	Metallophos	0	0	2	0	0	0	0	0	Calcineurin-like phosphoesterase	Metallo
TRINITY_DN249524_c0_g2	Metallophos	2	1	18	2	0	0	0	0	Calcineurin-like phosphoesterase	Metallo
TRINITY_DN416803_c0_g1	Peptidase_M24	1	0	3	0	0	7	8	0	Metallopeptidase family M24	Metallo
TRINITY_DN1954325_c0_g1	Peptidase_M18	2	1	1	0	0	0	0	9	Aminopeptidase I zinc metalloprotease (M18)	Metallo
TRINITY_DN232731_c0_g1	Peptidase_M18	0	3	0	2	5	0	1	0	Aminopeptidase I zinc metalloprotease (M18)	Metallo
TRINITY_DN126150_c0_g1	Metallophos_C	2	4	35	1	18	0	0	0	Iron/zinc purple acid phosphatase-like protein C	Metallo
TRINITY_DN552048_c0_g1	Peptidase_M24	0	3	11	5	0	0	0	0	Metallopeptidase family M24	Metallo
TRINITY_DN28483_c1_g1	Metallophos	1	7	0	0	5	52	5	18	Calcineurin-like phosphoesterase	Metallo
TRINITY_DN140962_c0_g1	Metallophos	0	0	38	0	2	0	0	1	Calcineurin-like phosphoesterase	Metallo
TRINITY_DN1938309_c0_g1	Peptidase_M4	0	0	16	0	9	0	0	0	Thermolysin metallopeptidase catalytic domain	Metallo
TRINITY_DN165104_c0_g1	Metallophos_2	0	1	9	0	0	0	0	0	Calcineurin-like phosphoesterase superfamily domain	Metallo
TRINITY_DN25607_c0_g1	Metallophos_2	0	0	0	2	8	8	3	24	Calcineurin-like phosphoesterase superfamily domain	Metallo
TRINITY_DN884443_c0_g1	Metallophos	6	1	0	0	0	0	0	4	Calcineurin-like phosphoesterase	Metallo
TRINITY_DN264614_c0_g1	Metallophos_C	0	0	17	0	0	0	0	0	Iron/zinc purple acid phosphatase-like protein C	Metallo
TRINITY_DN1759037_c0_g1	Peptidase_M24	2	5	5	2	0	28	0	10	Metallopeptidase family M24	Metallo
TRINITY_DN1027699_c0_g1	Metallothio_6	7	12	44	14	5	33	0	26	Metallothionein	Metallo
TRINITY_DN111251_c0_g1	Aspzincin_M35	0	0	25	4	10	5	3	0	Lysine-specific metallo-endopeptidase	Metallo
TRINITY_DN38048_c0_g1	Metallophos_2	0	8	27	0	27	0	0	2	Calcineurin-like phosphoesterase superfamily domain	Metallo
TRINITY_DN662708_c0_g1	Reprolysin_5	11	0	0	26	0	5	0	137	Metallo-peptidase family M12	Metallo
TRINITY_DN309208_c0_g1	Metallophos	0	1	4	0	0	0	0	0	Calcineurin-like phosphoesterase	Metallo
TRINITY_DN1018947_c0_g1	HypA	0	0	0	0	5	0	0	6	Hydrogenase/urease nickel incorporation metallochaperone hypA	Metallo
TRINITY_DN12454_c0_g1	Metallophos	2	1	73	6	6	9	0	7	Calcineurin-like phosphoesterase	Metallo
TRINITY_DN408751_c0_g1	Metallophos	0	0	3	0	1	5	0	2	Calcineurin-like phosphoesterase	Metallo
TRINITY_DN1775548_c0_g1	Aspzincin_M35	19	13	3	3	0	5	7	8	Lysine-specific metallo-endopeptidase	Metallo
TRINITY_DN1636176_c0_g1	Metallophos	0	1	10	0	4	0	0	2	Calcineurin-like phosphoesterase	Metallo
TRINITY_DN1872027_c0_g1	Lactamase_B_6	0	0	4	0	12	0	0	2	Metallo-beta-lactamase superfamily domain	Metallo
TRINITY_DN1284110_c0_g1	Metallophos	0	0	0	0	0	0	0	10	Calcineurin-like phosphoesterase	Metallo
TRINITY_DN183934_c0_g1	Metallophos	0	8	8	2	0	0	0	2	Calcineurin-like phosphoesterase	Metallo
TRINITY_DN779018_c0_g1	Metallophos	0	0	3	2	0	0	0	1	Calcineurin-like phosphoesterase	Metallo
TRINITY_DN35261_c1_g1	Metallophos	0	2	11	2	3	46	1	1	Calcineurin-like phosphoesterase	Metallo
TRINITY_DN434643_c0_g1	Metallophos	0	0	13	2	2	0	0	1	Calcineurin-like phosphoesterase	Metallo
TRINITY_DN504110_c0_g1	Peptidase_M18	0	0	0	0	38	0	5	1	Aminopeptidase I zinc metalloprotease (M18)	Metallo
TRINITY_DN887894_c0_g1	Peptidase_M24	2	0	0	0	0	0	1	0	Metallopeptidase family M24	Metallo
TRINITY_DN1030186_c0_g1	Metallophos_C	0	8	0	2	0	0	0	0	Iron/zinc purple acid phosphatase-like protein C	Metallo
TRINITY_DN93381_c0_g1	Peptidase_M24	7	3	1	9	7.47	44	41	7	Metallopeptidase family M24	Metallo
TRINITY_DN1452252_c0_g1	Metallophos	0	0	11	0	0	0	0	0	Calcineurin-like phosphoesterase	Metallo
TRINITY_DN1265620_c0_g1	Metallophos	0	5	7	3	8	0	0	0	Calcineurin-like phosphoesterase	Metallo
TRINITY_DN1115777_c0_g1	Peptidase_M32	0	0	0	2	6	4	0	0	Carboxypeptidase Taq (M32) metallopeptidase	Metallo
TRINITY_DN1606692_c0_g1	Metallophos	2	0	0	0	5	0	0	3	Calcineurin-like phosphoesterase	Metallo
TRINITY_DN160038_c0_g2	HypA	1	0	2	0	14	0	1	14	Hydrogenase/urease nickel incorporation metallochaperone hypA	Metallo
TRINITY_DN454683_c0_g1	Metallophos_C	6	5	4	1	0	0	0	9	Iron/zinc purple acid phosphatase-like protein C	Metallo
TRINITY_DN516920_c0_g1	Peptidase_M4_C	1	4	14	0	6	0	0	1	Thermolysin metallopeptidase alpha-helical domain	Metallo
TRINITY_DN242355_c0_g1	Lactamase_B	4	0	2	0	29	0	0	2	Metallo-beta-lactamase superfamily	Metallo
TRINITY_DN1760720_c0_g1	Peptidase_M36	0	0	7	3	14	0	0	0	Fungalysin metallopeptidase (M36)	Metallo
TRINITY_DN1311757_c0_g1	Peptidase_M24	1	2	4	0	1	1	1	2	Metallopeptidase family M24	Metallo
TRINITY_DN190746_c0_g1	Metallophos	0	0	0	0	0	0	15	0	Calcineurin-like phosphoesterase	Metallo
TRINITY_DN1955471_c0_g1	Metallophos	0	0	0	0	0	0	0	6	Calcineurin-like phosphoesterase	Metallo
TRINITY_DN61338_c0_g1	Metallophos	37	15	39	1	9	0	0	29	Calcineurin-like phosphoesterase	Metallo
TRINITY_DN55243_c0_g2	Metallophos	0	0	12	6	4	0	0	0	Calcineurin-like phosphoesterase	Metallo
TRINITY_DN247161_c0_g1	Peptidase_M24	0	0	0	0	14	0	0	2	Metallopeptidase family M24	Metallo
TRINITY_DN1461223_c0_g1	Metallophos_C	0	0	9	0	5	0	1	0	Iron/zinc purple acid phosphatase-like protein C	Metallo
TRINITY_DN150130_c1_g1	Peptidase_M24	20	8	18	17	10	10	10	22.71	Metallopeptidase family M24	Metallo
TRINITY_DN1111559_c0_g1	Peptidase_M57	0	0	0	0	0	0	15	0	Dual-action HEIGH metallo-peptidase	Metallo
TRINITY_DN200834_c0_g1	Metallophos	0	1	0	0	7	0	0	1	Calcineurin-like phosphoesterase	Metallo
TRINITY_DN41989_c0_g1	Metallothi_Euk2	0	0	0	2	3	735	0	0	Eukaryotic metallothionein	Metallo
TRINITY_DN1561931_c0_g1	Metallophos_C	2	0	1	0	2	0	0	17	Iron/zinc purple acid phosphatase-like protein C	Metallo
TRINITY_DN735877_c0_g1	Metalloenzyme	14	0	0	0	0	0	0	0	Metalloenzyme superfamily	Metallo
TRINITY_DN24346_c0_g1	Metallophos	4	0	14	32	3	55	22	275	Calcineurin-like phosphoesterase	Metallo
TRINITY_DN326873_c0_g2	Metallophos	16	4	6	46	0	0	3	0	Calcineurin-like phosphoesterase	Metallo
TRINITY_DN442442_c0_g1	Peptidase_M24	1	0	17	6	3	0	2	2	Metallopeptidase family M24	Metallo
TRINITY_DN1254066_c0_g1	Metallophos_2	14	11	19	2	17	2	9	12	Calcineurin-like phosphoesterase superfamily domain	Metallo
TRINITY_DN338664_c0_g1	Metallophos	1	4	0	3	4	3	0	0	Calcineurin-like phosphoesterase	Metallo
TRINITY_DN83397_c0_g1	Metallophos	3	1	11	1	10	0	0	0	Calcineurin-like phosphoesterase	Metallo
TRINITY_DN29245_c0_g1	Metallophos	2	4	0	2	0	30	0	7	Calcineurin-like phosphoesterase	Metallo
TRINITY_DN298076_c0_g1	Metallophos_C	0	2	7	0	0	0	0	0	Iron/zinc purple acid phosphatase-like protein C	Metallo
TRINITY_DN1006306_c0_g1	Peptidase_M32	24	4	0	71	0	0	8	2	Carboxypeptidase Taq (M32) metallopeptidase	Metallo
TRINITY_DN337973_c0_g1	Metallophos	0	0	4	7	2	0	0	0	Calcineurin-like phosphoesterase	Metallo
TRINITY_DN108823_c0_g1	Metallophos_C	13	1	0	0	3	0	1	7	Iron/zinc purple acid phosphatase-like protein C	Metallo
TRINITY_DN1561325_c0_g1	HypA	0	0	13	3	0	4	0	14	Hydrogenase/urease nickel incorporation metallochaperone hypA	Metallo
TRINITY_DN167101_c0_g1	Metallophos	7	4	14	3	34	2	2	5	Calcineurin-like phosphoesterase	Metallo
TRINITY_DN328306_c0_g1	Metallophos_2	0	17	30	11	6	10	2	4	Calcineurin-like phosphoesterase superfamily domain	Metallo
TRINITY_DN101065_c0_g1	Metallophos	0	2	1	6	0	1	5	10	Calcineurin-like phosphoesterase	Metallo
TRINITY_DN450510_c0_g1	Peptidase_M24	0	0	1	0	11	0	6	3	Metallopeptidase family M24	Metallo
TRINITY_DN453568_c0_g1	Aspzincin_M35	1	0	0	0	68	0	0	19	Lysine-specific metallo-endopeptidase	Metallo
TRINITY_DN1059688_c0_g1	Lactamase_B	4	0	1	5	0	4	2	2	Metallo-beta-lactamase superfamily	Metallo
TRINITY_DN36693_c1_g1	Metallophos	0	9	21	2	0	0	0	0	Calcineurin-like phosphoesterase	Metallo
TRINITY_DN1474174_c0_g1	Peptidase_M24	0	0	0	0	0	0	0	10	Metallopeptidase family M24	Metallo
TRINITY_DN204786_c0_g1	Lactamase_B	2	0	18	0	0	1	0	0	Metallo-beta-lactamase superfamily	Metallo
TRINITY_DN43850_c0_g1	Metallophos	0	0	2	0	6	27	1	13	Calcineurin-like phosphoesterase	Metallo
TRINITY_DN1920405_c0_g1	PrsW-protease	0	0	0	0	3	0	0	3	PrsW family intramembrane metalloprotease	Metallo
TRINITY_DN54901_c0_g1	Metallophos	20	8	48	39.23	0	13	26	56	Calcineurin-like phosphoesterase	Metallo
TRINITY_DN173784_c0_g2	Metallophos	1	2	0	0	5	2	0	0	Calcineurin-like phosphoesterase	Metallo
TRINITY_DN1624768_c0_g1	Metallophos	11	1	11	1	0	0	0	5	Calcineurin-like phosphoesterase	Metallo
TRINITY_DN306216_c0_g1	Metallophos	0	0	9	0	0	0	0	2	Calcineurin-like phosphoesterase	Metallo
TRINITY_DN1433749_c0_g1	Peptidase_M24	0	0	0	0	3	0	9	6	Metallopeptidase family M24	Metallo
TRINITY_DN290904_c0_g1	Metallophos	1	0	0	0	5	0	0	0	Calcineurin-like phosphoesterase	Metallo
TRINITY_DN657289_c0_g1	Metallophos_C	0	0	0	1	0	0	20	15.78	Iron/zinc purple acid phosphatase-like protein C	Metallo
TRINITY_DN225292_c0_g1	Metallophos	10	1	0	0	0	0	0	0	Calcineurin-like phosphoesterase	Metallo
TRINITY_DN70562_c1_g1	Metallophos	7	7	11	11	0	0	0	2	Calcineurin-like phosphoesterase	Metallo
TRINITY_DN1431306_c0_g1	Metallophos	0	1	0	0	0	0	1	2	Calcineurin-like phosphoesterase	Metallo
TRINITY_DN960116_c0_g1	MetallophosN	1	0	0	0	0	16	0	0	N terminal of Calcineurin-like phosphoesterase	Metallo
TRINITY_DN50674_c1_g1	Metallophos	10	7	34	25	37	0	8	45	Calcineurin-like phosphoesterase	Metallo
TRINITY_DN651625_c0_g1	Peptidase_M18	0	0	0	0	4	0	0	0	Aminopeptidase I zinc metalloprotease (M18)	Metallo
TRINITY_DN11751_c0_g2	Metallophos	0	0	35.97	0	5	0	0	5	Calcineurin-like phosphoesterase	Metallo
TRINITY_DN1915796_c0_g1	Metallophos	0	0	11	0	0	0	0	0	Calcineurin-like phosphoesterase	Metallo
TRINITY_DN1768137_c0_g1	Metallophos	0	3	5	0	2	0	0	1	Calcineurin-like phosphoesterase	Metallo
TRINITY_DN854333_c0_g1	Peptidase_M18	3	1	9	1	2	2	0	2	Aminopeptidase I zinc metalloprotease (M18)	Metallo
TRINITY_DN1762600_c0_g1	Metallophos	0	0	21	0	0	0	0	0	Calcineurin-like phosphoesterase	Metallo
TRINITY_DN184186_c1_g1	Metallophos	6	0	2	0	6	0	5	12	Calcineurin-like phosphoesterase	Metallo
TRINITY_DN1559583_c0_g1	Metallophos	12	5	8	1	0	0	0	0	Calcineurin-like phosphoesterase	Metallo
TRINITY_DN141924_c0_g1	Peptidase_M24	0	0	8	0	0	0	0	0	Metallopeptidase family M24	Metallo
TRINITY_DN959540_c0_g1	Metallophos	0	2	5	0	0	6	1	3	Calcineurin-like phosphoesterase	Metallo
TRINITY_DN182701_c0_g1	Metallophos	0	0	0	0	8	0	0	5	Calcineurin-like phosphoesterase	Metallo
TRINITY_DN1328733_c0_g1	Metallopep	0	1	15	0	0	0	0	0	Putative peptidase family	Metallo
TRINITY_DN1319235_c0_g1	Metallophos_C	0	0	7	0	4	0	0	1	Iron/zinc purple acid phosphatase-like protein C	Metallo
TRINITY_DN63587_c1_g1	Metallophos	6	0	0	0	0	0	3	1	Calcineurin-like phosphoesterase	Metallo
TRINITY_DN231906_c0_g1	Metallophos	0	0	0	0	11	0	0	3	Calcineurin-like phosphoesterase	Metallo
TRINITY_DN527489_c0_g1	Reprolysin_5	2	0	128	0	19	0	0	1	Metallo-peptidase family M12	Metallo
TRINITY_DN5149_c0_g2	Reprolysin_5	3	0	0	0	0	0	1525	123	Metallo-peptidase family M12	Metallo
TRINITY_DN1130685_c0_g1	Peptidase_M18	0	0	0	0	0	0	0	15	Aminopeptidase I zinc metalloprotease (M18)	Metallo
TRINITY_DN170525_c0_g1	Metallophos	0	1	7	0	6	3	1	9	Calcineurin-like phosphoesterase	Metallo
TRINITY_DN693841_c0_g1	Metallophos	0	0	7	0	0	13	0	0	Calcineurin-like phosphoesterase	Metallo
TRINITY_DN1830983_c0_g1	Peptidase_M24	0	0	1	0	9	0	0	0	Metallopeptidase family M24	Metallo
TRINITY_DN28332_c0_g1	Peptidase_M24	11	19	0	0	2	56	32	34	Metallopeptidase family M24	Metallo
TRINITY_DN63666_c0_g1	Metallophos	0	0	6	0	7	12	0	0	Calcineurin-like phosphoesterase	Metallo
TRINITY_DN121848_c0_g1	Aspzincin_M35	0	0	6	0	2	3	3	8	Lysine-specific metallo-endopeptidase	Metallo
TRINITY_DN1015807_c0_g1	DUF6782	0	0	0	0	2	20	0	0	Putative metallopeptidase family (DUF6782)	Metallo
TRINITY_DN75821_c1_g1	Metallophos	0	0	14	0	2	0	0	4	Calcineurin-like phosphoesterase	Metallo
TRINITY_DN162086_c0_g2	Metallophos	4	4	95	7	2	0	0	0	Calcineurin-like phosphoesterase	Metallo
TRINITY_DN1842442_c0_g1	Metallophos	3	0	0	0	0	0	0	3	Calcineurin-like phosphoesterase	Metallo
TRINITY_DN1404959_c0_g1	Peptidase_M18	0	0	7	0	9	0	0	0	Aminopeptidase I zinc metalloprotease (M18)	Metallo
TRINITY_DN81164_c0_g1	Lactamase_B	0	0	329	5	0	0	0	0	Metallo-beta-lactamase superfamily	Metallo
TRINITY_DN655070_c0_g1	Metallophos	14	4	0	15	2	42	0	0	Calcineurin-like phosphoesterase	Metallo
TRINITY_DN116766_c0_g2	Metallophos	0	1	82	2	5	0	0	0	Calcineurin-like phosphoesterase	Metallo
TRINITY_DN343820_c0_g1	Zn_peptidase_2	13	0	1	0	0	0	2	9	Putative neutral zinc metallopeptidase	Metallo
TRINITY_DN99289_c0_g1	TIMP	0	0	0	0	0	0	10	32	Tissue inhibitor of metalloproteinase	Metallo
TRINITY_DN661598_c0_g1	Metallophos	0	0	5	0	0	0	1	8	Calcineurin-like phosphoesterase	Metallo
TRINITY_DN109441_c0_g1	Reprolysin_5	0	0	0	0	0	0	0	15	Metallo-peptidase family M12	Metallo
TRINITY_DN14017_c0_g1	Peptidase_M24	11	6	2	12	184	34	19	36	Metallopeptidase family M24	Metallo
TRINITY_DN173271_c0_g1	Peptidase_M24	0	0	0	4	0	2	0	4	Metallopeptidase family M24	Metallo
TRINITY_DN7842_c0_g4	Metallophos	0	0	8	5	1	0	0	3	Calcineurin-like phosphoesterase	Metallo
TRINITY_DN58871_c0_g1	Peptidase_M24	7	16	0	18	0	0	0	17	Metallopeptidase family M24	Metallo
TRINITY_DN122785_c0_g1	RMMBL	2	0	5	0	0	5	0	0	Zn-dependent metallo-hydrolase RNA specificity domain	Metallo
TRINITY_DN71350_c0_g1	Metallophos	0	0	0	0	0	0	0	29	Calcineurin-like phosphoesterase	Metallo
TRINITY_DN1720117_c0_g1	Peptidase_M24	0	0	0	0	3	0	0	0	Metallopeptidase family M24	Metallo
TRINITY_DN429619_c0_g1	Yeast_MT	0	0	5	0	2	0	0	1	Yeast metallothionein	Metallo
TRINITY_DN32120_c2_g1	Metallophos	6	8	121	44	6	0	34	24	Calcineurin-like phosphoesterase	Metallo
TRINITY_DN296611_c0_g1	Reprolysin_2	0	3	0	1	7	0	0	4	Metallo-peptidase family M12B Reprolysin-like	Metallo
TRINITY_DN81237_c0_g1	Metallophos	3	1	0	7	23	18	8	3	Calcineurin-like phosphoesterase	Metallo
TRINITY_DN141713_c0_g1	PmbA_TldD_M	1	0	0	27	2	3	4	4	PmbA/TldA metallopeptidase central domain	Metallo
TRINITY_DN118637_c0_g1	Metallophos	14	0	23	12	0	0	13	2	Calcineurin-like phosphoesterase	Metallo
TRINITY_DN69711_c0_g1	Metallothio_Euk	0	19	42	2	8	7	3	0	Eukaryotic metallothionein	Metallo
TRINITY_DN1563463_c0_g1	Metallophos_C	0	0	3	0	9	0	2	16	Iron/zinc purple acid phosphatase-like protein C	Metallo
TRINITY_DN580960_c0_g1	Reprolysin_5	0	2	0	0	13	8	4	3	Metallo-peptidase family M12	Metallo
TRINITY_DN1857000_c0_g1	Metallophos	0	0	0	0	0	0	0	12	Calcineurin-like phosphoesterase	Metallo
TRINITY_DN247300_c0_g1	Metallophos	0	1	0	0	5	9	0	0	Calcineurin-like phosphoesterase	Metallo
TRINITY_DN986209_c0_g1	Peptidase_M35	0	0	11	5	0	0	0	0	Deuterolysin metalloprotease (M35) family	Metallo
TRINITY_DN717170_c0_g1	Metallophos	0	0	0	0	5	0	0	3	Calcineurin-like phosphoesterase	Metallo
TRINITY_DN398818_c0_g1	Zn_peptidase	1	0	4	2	5	9	2	0	Putative neutral zinc metallopeptidase	Metallo
TRINITY_DN967786_c0_g1	Metallophos	0	0	4	2	0	0	2	0	Calcineurin-like phosphoesterase	Metallo
TRINITY_DN29779_c0_g3	Metallophos	2	0	18	6	0	0	7	3	Calcineurin-like phosphoesterase	Metallo
TRINITY_DN1956939_c0_g1	Metallophos	0	0	0	0	0	0	0	18	Calcineurin-like phosphoesterase	Metallo
TRINITY_DN370673_c0_g1	Metallophos	0	1	1	0	1	0	0	0	Calcineurin-like phosphoesterase	Metallo
TRINITY_DN6867_c2_g2	Metallophos	0	0	5	0	6	1	0	3	Calcineurin-like phosphoesterase	Metallo
TRINITY_DN1901631_c0_g1	Metallophos	0	0	0	0	0	0	0	2	Calcineurin-like phosphoesterase	Metallo
TRINITY_DN1785299_c0_g1	Metallophos	0	1	6	2	0	0	0	0	Calcineurin-like phosphoesterase	Metallo
TRINITY_DN95033_c0_g1	Peptidase_M36	0	0	0	2	0	0	0	111	Fungalysin metallopeptidase (M36)	Metallo
TRINITY_DN26703_c0_g1	Lactamase_B	3	0	30	12	60	0	16	45	Metallo-beta-lactamase superfamily	Metallo
TRINITY_DN1986612_c0_g1	Lactamase_B	2	0	4	2	3	0	0	0	Metallo-beta-lactamase superfamily	Metallo
TRINITY_DN668056_c0_g1	Metallophos	0	8	11	1	1	0	0	1	Calcineurin-like phosphoesterase	Metallo
TRINITY_DN168709_c1_g1	Zincin_2	5	0	0	3	4	0	1	7	Zincin-like metallopeptidase	Metallo
TRINITY_DN717130_c0_g1	Peptidase_M18	0	2.2	8	4	0	0	0	2	Aminopeptidase I zinc metalloprotease (M18)	Metallo
TRINITY_DN256201_c0_g1	Peptidase_M24	1	0	3	0	0	7	0	0	Metallopeptidase family M24	Metallo
TRINITY_DN1771312_c0_g1	Aspzincin_M35	7	0	473	55	4	0	5	5	Lysine-specific metallo-endopeptidase	Metallo
TRINITY_DN1915862_c0_g1	Peptidase_M24	0	0	0	0	0	0	0	7	Metallopeptidase family M24	Metallo
TRINITY_DN405965_c0_g1	Metallophos	3	2	25	1	19	0	1	0	Calcineurin-like phosphoesterase	Metallo
TRINITY_DN1768850_c0_g1	Metallophos_C	3	0	0	0	6	0	3	6	Iron/zinc purple acid phosphatase-like protein C	Metallo
TRINITY_DN961668_c0_g1	Metallophos	0	0	4	0	0	0	0	0	Calcineurin-like phosphoesterase	Metallo
TRINITY_DN1625084_c0_g1	Metallophos	0	5	108	8	6	0	0	9	Calcineurin-like phosphoesterase	Metallo
TRINITY_DN15181_c0_g1	Metallophos	13	4	0	0	5	146	36.26	46	Calcineurin-like phosphoesterase	Metallo
TRINITY_DN72094_c0_g1	Metallophos	0	1	27	0	0	0	0	0	Calcineurin-like phosphoesterase	Metallo
TRINITY_DN725345_c0_g1	Metallophos	0	1	6	0	0	0	0	0	Calcineurin-like phosphoesterase	Metallo
TRINITY_DN333576_c0_g1	PrsW-protease	0	0	0	0	0	0	1	6	PrsW family intramembrane metalloprotease	Metallo
TRINITY_DN1045467_c0_g1	Metallophos	0	1	0	2	0	0	3	0	Calcineurin-like phosphoesterase	Metallo
TRINITY_DN571395_c0_g1	Metalloenzyme	0	0	0	0	0	0	0	4	Metalloenzyme superfamily	Metallo
TRINITY_DN1554275_c0_g1	Reprolysin_5	0	2	37	0	13	0	0	2	Metallo-peptidase family M12	Metallo
TRINITY_DN1752508_c0_g1	Peptidase_M24	4	22	27	9	26	17	2	16	Metallopeptidase family M24	Metallo
TRINITY_DN206729_c0_g1	Metallophos	0	0	9	0	0	0	0	0	Calcineurin-like phosphoesterase	Metallo
TRINITY_DN992862_c0_g1	Peptidase_M18	0	0	0	0	0	0	0	2	Aminopeptidase I zinc metalloprotease (M18)	Metallo
TRINITY_DN51554_c0_g1	Metallophos	19	0	0	0	0	0	0	6	Calcineurin-like phosphoesterase	Metallo
TRINITY_DN98960_c0_g2	Peptidase_M18	5	11	46	16	33	0	6	11	Aminopeptidase I zinc metalloprotease (M18)	Metallo
TRINITY_DN1269028_c0_g1	Metallophos	0	3	18	4	3	5	0	0	Calcineurin-like phosphoesterase	Metallo
TRINITY_DN669525_c0_g1	Peptidase_M24	4	2	4	0	3	0	0	0	Metallopeptidase family M24	Metallo
TRINITY_DN426330_c0_g1	Metallophos	0	2	0	2	16	0	0	3	Calcineurin-like phosphoesterase	Metallo
TRINITY_DN754084_c0_g1	Metallophos_C	0	0	4	2	0	0	0	0	Iron/zinc purple acid phosphatase-like protein C	Metallo
TRINITY_DN151903_c0_g1	Metallophos	0	3	38	3	3	0	0	2	Calcineurin-like phosphoesterase	Metallo
TRINITY_DN360218_c0_g2	Peptidase_M24	0	0	2	3	1	0	0	11	Metallopeptidase family M24	Metallo
TRINITY_DN539336_c0_g1	Peptidase_M18	0	0	6	0	0	0	12	0	Aminopeptidase I zinc metalloprotease (M18)	Metallo
TRINITY_DN152202_c0_g2	Lactamase_B	0	0	6	5	1	6	3	7	Metallo-beta-lactamase superfamily	Metallo
TRINITY_DN189627_c0_g2	Metallophos	0	3	3	0	3	0	0	0	Calcineurin-like phosphoesterase	Metallo
TRINITY_DN1649724_c0_g1	Peptidase_M4_C	0	0	5	0	0	0	1	3	Thermolysin metallopeptidase alpha-helical domain	Metallo
TRINITY_DN499934_c0_g1	Peptidase_M36	0	1	3	0	4	0	0	16	Fungalysin metallopeptidase (M36)	Metallo
TRINITY_DN226069_c0_g1	Metallophos	0	0	3	0	0	0	0	4	Calcineurin-like phosphoesterase	Metallo
TRINITY_DN157224_c0_g1	Peptidase_M24	3	0	7	0	0	0	0	0	Metallopeptidase family M24	Metallo
TRINITY_DN122061_c0_g1	Metallophos	10	15	13	11	26	0	1	53	Calcineurin-like phosphoesterase	Metallo
TRINITY_DN35261_c9_g1	Metallophos	159	0	0	0	5	0	0	98	Calcineurin-like phosphoesterase	Metallo
TRINITY_DN52878_c0_g1	Peptidase_M24	9	20	32	13	34	3	4	12	Metallopeptidase family M24	Metallo
TRINITY_DN132835_c0_g1	Peptidase_M24	0	0	0	2	6	0	1	36	Metallopeptidase family M24	Metallo
TRINITY_DN1338405_c0_g1	Peptidase_M4	0	0	2	3	0	0	0	3	Thermolysin metallopeptidase catalytic domain	Metallo
TRINITY_DN692941_c0_g1	Peptidase_M18	0	0	0	0	0	0	11	0	Aminopeptidase I zinc metalloprotease (M18)	Metallo
TRINITY_DN1271310_c0_g1	DRMBL	0	0	0	0	0	0	0	16	DNA repair metallo-beta-lactamase	Metallo
TRINITY_DN1406542_c0_g1	Metallophos	0	0	0	0	0	0	0	0	Calcineurin-like phosphoesterase	Metallo
TRINITY_DN44105_c4_g1	Metallophos	2	2	5	0	3	0	1	3	Calcineurin-like phosphoesterase	Metallo
TRINITY_DN1083381_c0_g1	Metallophos	0	0	14	0	10	0	1	2	Calcineurin-like phosphoesterase	Metallo
TRINITY_DN261910_c0_g1	Metallothio_PEC	0	0	0	15	0	0	0	0	Plant PEC family metallothionein	Metallo
TRINITY_DN422285_c0_g1	Metallophos	0	1	25	0	0	0	4	0	Calcineurin-like phosphoesterase	Metallo
TRINITY_DN1848007_c0_g1	Lactamase_B	0	0	5	0	0	0	2	4	Metallo-beta-lactamase superfamily	Metallo
TRINITY_DN1636504_c0_g1	Lactamase_B	0	0	2	0	2	0	0	0	Metallo-beta-lactamase superfamily	Metallo
TRINITY_DN468653_c0_g1	Zn_peptidase_2	0	0	3	9	0	0	0	0	Putative neutral zinc metallopeptidase	Metallo
TRINITY_DN361582_c0_g2	Metallophos	4	0	2	6	0	0	0	0	Calcineurin-like phosphoesterase	Metallo
TRINITY_DN1556932_c0_g1	Metallophos	0	0	34	0	4	0	0	4	Calcineurin-like phosphoesterase	Metallo
TRINITY_DN139493_c0_g1	Metallophos	0	4	18	3	80	0	0	36	Calcineurin-like phosphoesterase	Metallo
TRINITY_DN168709_c2_g1	Zincin_2	0	0	0	10	5	0	0	4	Zincin-like metallopeptidase	Metallo
TRINITY_DN1347728_c0_g1	Peptidase_M18	0	0	11	0	0	0	0	0	Aminopeptidase I zinc metalloprotease (M18)	Metallo
TRINITY_DN9360_c0_g1	Reprolysin_5	217	47	107	103	112	228	254	440	Metallo-peptidase family M12	Metallo
TRINITY_DN1265158_c0_g1	Metallophos	0	0	0	0	0	0	0	0	Calcineurin-like phosphoesterase	Metallo
TRINITY_DN146778_c0_g1	Peptidase_M24	0	0	0	1	7	0	0	8	Metallopeptidase family M24	Metallo
TRINITY_DN746913_c0_g1	Metallophos	13	2	4	0	1	0	6	1	Calcineurin-like phosphoesterase	Metallo
TRINITY_DN452219_c0_g1	Peptidase_M4_C	0	0	0	0	0	0	0	18	Thermolysin metallopeptidase alpha-helical domain	Metallo
TRINITY_DN182685_c0_g1	Peptidase_M24	5	0	11	4	4	0	0	4	Metallopeptidase family M24	Metallo
TRINITY_DN387594_c1_g1	Metallophos	0	5	1	0	2	8	0	5	Calcineurin-like phosphoesterase	Metallo
TRINITY_DN62868_c4_g1	Metallophos	0	0	6	1	0	0	0	0	Calcineurin-like phosphoesterase	Metallo
TRINITY_DN1764821_c0_g2	Metallophos	0	0	4	0	4	0	0	7	Calcineurin-like phosphoesterase	Metallo
TRINITY_DN243410_c0_g1	Metallophos	0	0	2	1	3	4	0	6	Calcineurin-like phosphoesterase	Metallo
TRINITY_DN393955_c0_g1	Peptidase_M24	0	0	14	0	0	0	0	2	Metallopeptidase family M24	Metallo
TRINITY_DN1831555_c0_g1	Metallophos	0	1	0	2	1	0	0	11	Calcineurin-like phosphoesterase	Metallo
TRINITY_DN826334_c0_g1	Peptidase_M32	13	1	4	18	0	0	3	0	Carboxypeptidase Taq (M32) metallopeptidase	Metallo
TRINITY_DN29779_c0_g1	Metallophos	0	2	53	3	29	20	2	17	Calcineurin-like phosphoesterase	Metallo
TRINITY_DN1798179_c0_g1	Metallophos	0	0	0	6	0	0	0	1	Calcineurin-like phosphoesterase	Metallo
TRINITY_DN1557763_c0_g1	Metallophos	0	0	1	0	3	0	0	0	Calcineurin-like phosphoesterase	Metallo
TRINITY_DN1808900_c0_g1	Metallophos	0	0	0	0	6	0	0	10	Calcineurin-like phosphoesterase	Metallo
TRINITY_DN646137_c0_g1	Peptidase_M18	0	0	0	0	0	0	2	81	Aminopeptidase I zinc metalloprotease (M18)	Metallo
TRINITY_DN81132_c0_g2	Peptidase_M24	0	0	0	0	1	1	0	7	Metallopeptidase family M24	Metallo
TRINITY_DN242970_c0_g1	Metallothio_PEC	1	2	1	6	3	0	0	2	Plant PEC family metallothionein	Metallo
TRINITY_DN295968_c0_g1	Metallophos	3	0	0	0	0	5	3	0	Calcineurin-like phosphoesterase	Metallo
TRINITY_DN116813_c0_g3	Metallophos	9	1	0	0	2	0	2	22	Calcineurin-like phosphoesterase	Metallo
TRINITY_DN25607_c1_g1	Metallophos_2	4	0	7	0	5	4	0	1	Calcineurin-like phosphoesterase superfamily domain	Metallo
TRINITY_DN966736_c0_g1	Peptidase_M24	2	0	2	2	2	0	0	2	Metallopeptidase family M24	Metallo
TRINITY_DN25808_c0_g1	Peptidase_M24	5	11	67	13	14	20	1	3	Metallopeptidase family M24	Metallo
TRINITY_DN1064035_c0_g2	Peptidase_M35	0	0	3	5	6	8	0	0	Deuterolysin metalloprotease (M35) family	Metallo
TRINITY_DN455166_c0_g1	Peptidase_M24	0	0	0	0	1	0	0	37	Metallopeptidase family M24	Metallo
TRINITY_DN673947_c0_g1	Lactamase_B	18	0	0	3	0	0	3	0	Metallo-beta-lactamase superfamily	Metallo
TRINITY_DN1564507_c0_g1	Peptidase_Mx1	0	0	0	0	0	0	0	6	Putative zinc-binding metallo-peptidase	Metallo
TRINITY_DN80230_c0_g1	Metallophos	0	5	25	1	25	17	0	2	Calcineurin-like phosphoesterase	Metallo
TRINITY_DN268444_c0_g1	Metallophos	3	1	9	5	5	6	0	0	Calcineurin-like phosphoesterase	Metallo
TRINITY_DN1350452_c0_g1	Metallophos	0	5	16	4	0	0	0	0	Calcineurin-like phosphoesterase	Metallo
TRINITY_DN1116548_c0_g1	TIMP	0	0	16	0	7	0	24	0	Tissue inhibitor of metalloproteinase	Metallo
TRINITY_DN443452_c0_g1	Metallophos	11	3	27	9	3	10	0	0	Calcineurin-like phosphoesterase	Metallo
TRINITY_DN768728_c0_g1	Peptidase_M24	4	0	11	8	0	7	6	4	Metallopeptidase family M24	Metallo
TRINITY_DN21452_c1_g2	Metallophos	1	3	27	1	2	0	0	1	Calcineurin-like phosphoesterase	Metallo
TRINITY_DN158729_c0_g2	Peptidase_M24	0	0	17	0	0	0	0	0	Metallopeptidase family M24	Metallo
TRINITY_DN268796_c0_g1	Metallophos	0	0	26	0	9	0	0	0	Calcineurin-like phosphoesterase	Metallo
TRINITY_DN255073_c0_g1	Peptidase_M24	0	0	3	0	8	0	0	0	Metallopeptidase family M24	Metallo
TRINITY_DN800278_c0_g1	RMMBL	0	0	5	3	0	6	0	0	Zn-dependent metallo-hydrolase RNA specificity domain	Metallo
TRINITY_DN255751_c0_g1	Peptidase_M4_C	0	0	3	1	5	16	0	0	Thermolysin metallopeptidase alpha-helical domain	Metallo
TRINITY_DN850032_c0_g1	Metallophos	0	0	0	0	7	0	0	1	Calcineurin-like phosphoesterase	Metallo
TRINITY_DN31473_c0_g1	PmbA_TldD_M	0	36	72	1	186	0	6	24	PmbA/TldA metallopeptidase central domain	Metallo
TRINITY_DN59274_c0_g1	Peptidase_M18	0	3	8	5	1	0	6	14	Aminopeptidase I zinc metalloprotease (M18)	Metallo
TRINITY_DN623058_c0_g1	Peptidase_M18	3	0	0	2	0	0	0	9	Aminopeptidase I zinc metalloprotease (M18)	Metallo
TRINITY_DN486961_c0_g1	Metallophos	17	1	6	1	2	0	0	0	Calcineurin-like phosphoesterase	Metallo
TRINITY_DN32999_c0_g1	Metallophos	5	0	11	7	13	0	6	17	Calcineurin-like phosphoesterase	Metallo
TRINITY_DN140766_c0_g1	HypA	0	0	3	4	0	10	1	0	Hydrogenase/urease nickel incorporation metallochaperone hypA	Metallo
TRINITY_DN1404908_c0_g1	Metallophos	0	0	0	0	7	0	0	0	Calcineurin-like phosphoesterase	Metallo
TRINITY_DN248068_c0_g1	Peptidase_M24	2	0	0	0	2	0	0	16	Metallopeptidase family M24	Metallo
TRINITY_DN183545_c0_g1	Zn_peptidase_2	2	2	6	3	1	0	0	0	Putative neutral zinc metallopeptidase	Metallo
TRINITY_DN1776402_c0_g1	Metallophos	13	10.47	12.02	11	1	0	13	4	Calcineurin-like phosphoesterase	Metallo
TRINITY_DN222195_c0_g1	Zn_peptidase_2	0	0	0	7	0	0	0	0	Putative neutral zinc metallopeptidase	Metallo
TRINITY_DN395613_c0_g1	Metallophos	0	0	0	1	20	0	0	8	Calcineurin-like phosphoesterase	Metallo
TRINITY_DN293642_c0_g1	Peptidase_M36	2	0	8	0	0	11	0	0	Fungalysin metallopeptidase (M36)	Metallo
TRINITY_DN146176_c0_g1	Peptidase_M36	0	0	0	0	0	0	0	48	Fungalysin metallopeptidase (M36)	Metallo
TRINITY_DN94970_c0_g1	Metallophos	3	1	150	6	21	8	1	8	Calcineurin-like phosphoesterase	Metallo
TRINITY_DN1067436_c0_g1	Metallophos	2	1	0	1	5	8	0	0	Calcineurin-like phosphoesterase	Metallo
TRINITY_DN927218_c0_g1	Metallophos	0	0	3	0	3	0	0	34.51	Calcineurin-like phosphoesterase	Metallo
TRINITY_DN958928_c0_g1	Aspzincin_M35	0	0	0	0	2	0	0	71	Lysine-specific metallo-endopeptidase	Metallo
TRINITY_DN749287_c0_g1	Peptidase_M57	4	0	0	8	0	0	0	0	Dual-action HEIGH metallo-peptidase	Metallo
TRINITY_DN1462234_c0_g1	Metallophos_C	0	0	8	0	0	0	0	4	Iron/zinc purple acid phosphatase-like protein C	Metallo
TRINITY_DN1049041_c0_g1	Lactamase_B	6	5	0	3	0	0	0	2	Metallo-beta-lactamase superfamily	Metallo
TRINITY_DN181031_c0_g2	Metallophos	0	1	0	0	15	4	0	0	Calcineurin-like phosphoesterase	Metallo
TRINITY_DN1913557_c0_g1	Metallophos	0	0	1	0	9	0	1	5	Calcineurin-like phosphoesterase	Metallo
TRINITY_DN2008013_c0_g1	Metallophos	0	0	0	0	0	0	0	0	Calcineurin-like phosphoesterase	Metallo
TRINITY_DN64002_c0_g2	Metallophos	0	0	9	0	0	4	0	1	Calcineurin-like phosphoesterase	Metallo
TRINITY_DN51100_c0_g1	Metalloenzyme	0	0	0	0	46	0	7	1	Metalloenzyme superfamily	Metallo
TRINITY_DN1864665_c0_g1	Lactamase_B	0	0	0	0	1	6	2	5	Metallo-beta-lactamase superfamily	Metallo
TRINITY_DN526072_c0_g1	Metallophos	0	0	0	0	4	0	0	0	Calcineurin-like phosphoesterase	Metallo
TRINITY_DN311523_c0_g1	Metallophos_C	11	1	0	0	0	0	0	8	Iron/zinc purple acid phosphatase-like protein C	Metallo
TRINITY_DN180203_c1_g1	Peptidase_M24	0	0	0	0	13	0	0	4	Metallopeptidase family M24	Metallo
TRINITY_DN141080_c0_g2	Metallophos	0	0	0	0	0	0	4	23	Calcineurin-like phosphoesterase	Metallo
TRINITY_DN1556317_c0_g1	Peptidase_M24	2	4	0	0	2	0	2	12	Metallopeptidase family M24	Metallo
TRINITY_DN32693_c0_g2	Metallophos	19	0	2	2	2	71	5	3	Calcineurin-like phosphoesterase	Metallo
TRINITY_DN2010429_c0_g1	Metallophos	5	3	0	2	0	0	0	0	Calcineurin-like phosphoesterase	Metallo
TRINITY_DN242750_c0_g1	Metallophos_C	2	0	0	0	3	0	0	7	Iron/zinc purple acid phosphatase-like protein C	Metallo
TRINITY_DN135686_c0_g2	Metallophos	4	2	0	0	3	8	3	27	Calcineurin-like phosphoesterase	Metallo
TRINITY_DN216128_c0_g1	Metallophos	0	1	0	6	0	0	219	149	Calcineurin-like phosphoesterase	Metallo
TRINITY_DN761486_c0_g1	Peptidase_M24	0	0	1	3	0	0	0	0	Metallopeptidase family M24	Metallo
TRINITY_DN83835_c0_g1	Lactamase_B	75	6	42	1	0	0	2	3	Metallo-beta-lactamase superfamily	Metallo
TRINITY_DN288597_c0_g1	Metallophos	4	0	2	3	0	3	4	12	Calcineurin-like phosphoesterase	Metallo
TRINITY_DN788117_c0_g1	Metallophos_C	0	0	11	0	1	0	0	0	Iron/zinc purple acid phosphatase-like protein C	Metallo
TRINITY_DN1332496_c0_g1	Peptidase_M24	0	2	13	0	0	0	0	0	Metallopeptidase family M24	Metallo
TRINITY_DN80639_c0_g1	Reprolysin_5	4	4	3	10	64	38	37	19	Metallo-peptidase family M12	Metallo
TRINITY_DN1435987_c0_g1	Metallophos	5	0	0	0	1	0	0	0	Calcineurin-like phosphoesterase	Metallo
TRINITY_DN1306436_c0_g1	Metallophos	3	0	0	1	0	0	0	1	Calcineurin-like phosphoesterase	Metallo
TRINITY_DN647920_c0_g1	Metallopep	4	0	0	0	4	0	0	38	Putative peptidase family	Metallo
TRINITY_DN811006_c0_g1	Peptidase_M24	0	0	11	0	0	0	0	0	Metallopeptidase family M24	Metallo
TRINITY_DN1320764_c0_g1	Peptidase_M24	1	0	0	3	0	0	1	5	Metallopeptidase family M24	Metallo
TRINITY_DN700593_c0_g1	Metallophos	0	0	0	0	1	0	0	3	Calcineurin-like phosphoesterase	Metallo
TRINITY_DN609677_c0_g1	Metallophos	0	0	0	0	2	0	0	5	Calcineurin-like phosphoesterase	Metallo
TRINITY_DN1354963_c0_g1	Metallophos	0	1	0	0	0	0	0	0	Calcineurin-like phosphoesterase	Metallo
TRINITY_DN265017_c0_g2	Metallophos_2	0	0	5	0	0	0	25	0	Calcineurin-like phosphoesterase superfamily domain	Metallo
TRINITY_DN836685_c0_g1	Metallophos_2	0	0	4	0	1	0	0	15	Calcineurin-like phosphoesterase superfamily domain	Metallo
TRINITY_DN22687_c0_g2	Metallophos	1	0	22	1	14	0	8	45	Calcineurin-like phosphoesterase	Metallo
TRINITY_DN1073597_c0_g1	Peptidase_M18	0	0	0	0	0	0	0	6	Aminopeptidase I zinc metalloprotease (M18)	Metallo
TRINITY_DN32200_c0_g1	Metallophos	0	5	20.63	0	1	0	0	2	Calcineurin-like phosphoesterase	Metallo
TRINITY_DN135071_c1_g1	Metallophos	0	2	2	13	1	18	9	8	Calcineurin-like phosphoesterase	Metallo
TRINITY_DN120845_c0_g3	Metallophos	0	0	22	0	0	0	0	0	Calcineurin-like phosphoesterase	Metallo
TRINITY_DN432095_c0_g1	Metallophos	1	0	10	0	0	0	0	0	Calcineurin-like phosphoesterase	Metallo
TRINITY_DN442969_c0_g1	PmbA_TldD_C	0	0	242	3	0	0	0	0	PmbA/TldA metallopeptidase C-terminal domain	Metallo
TRINITY_DN208343_c0_g1	Peptidase_M24	0	0	0	0	3	0	0	3	Metallopeptidase family M24	Metallo
TRINITY_DN94970_c9_g1	Metallophos	0	0	24	0	1	0	0	0	Calcineurin-like phosphoesterase	Metallo
TRINITY_DN6867_c1_g1	Metallophos	9	1	0	2	0	5	5	14	Calcineurin-like phosphoesterase	Metallo
TRINITY_DN117916_c1_g1	Metallophos	3	1	0	1	1	0	1	4	Calcineurin-like phosphoesterase	Metallo
TRINITY_DN573155_c0_g1	Metallophos	0	0	0	0	1	0	0	6	Calcineurin-like phosphoesterase	Metallo
TRINITY_DN714630_c0_g1	Reprolysin_3	0	0	13	0	0	0	0	0	Metallo-peptidase family M12B Reprolysin-like	Metallo
TRINITY_DN604945_c0_g1	TIMP	0	0	4	0	0	6	0	4	Tissue inhibitor of metalloproteinase	Metallo
TRINITY_DN274622_c0_g1	Zincin_2	8	0	3	14	0	0	2	13	Zincin-like metallopeptidase	Metallo
TRINITY_DN377705_c0_g1	Peptidase_M24	0	0	9	0	0	0	0	3	Metallopeptidase family M24	Metallo
TRINITY_DN378137_c0_g1	Metallophos	2	0	0	0	0	0	0	14	Calcineurin-like phosphoesterase	Metallo
TRINITY_DN1649123_c0_g1	Metallophos	0	0	0	0	6	0	0	10	Calcineurin-like phosphoesterase	Metallo
TRINITY_DN951956_c0_g1	Metallophos_2	0	0	0	0	0	0	1	22	Calcineurin-like phosphoesterase superfamily domain	Metallo
TRINITY_DN1859363_c0_g1	Peptidase_M24	2	6	0	13	12	10	8	22	Metallopeptidase family M24	Metallo
TRINITY_DN444389_c0_g1	Peptidase_M18	0	0	0	0	3	15	1	0	Aminopeptidase I zinc metalloprotease (M18)	Metallo
TRINITY_DN255904_c0_g1	Metallophos	0	0	3	2	2	0	0	0	Calcineurin-like phosphoesterase	Metallo
TRINITY_DN1618488_c0_g1	Metallophos	0	3	0	0	2	0	0	0	Calcineurin-like phosphoesterase	Metallo
TRINITY_DN1448458_c0_g1	Metallophos	0	0	8	3	0	0	0	0	Calcineurin-like phosphoesterase	Metallo
TRINITY_DN1192313_c0_g1	Metallophos	0	0	0	4	0	0	0	4	Calcineurin-like phosphoesterase	Metallo
TRINITY_DN396132_c0_g1	Aspzincin_M35	0	2	22	0	16	12	0	17	Lysine-specific metallo-endopeptidase	Metallo
TRINITY_DN484484_c0_g1	Metallophos	0	0	0	3	5	0	0	0	Calcineurin-like phosphoesterase	Metallo
TRINITY_DN113577_c0_g2	Aspzincin_M35	7	0	0	0	0	0	5	0	Lysine-specific metallo-endopeptidase	Metallo
TRINITY_DN81237_c1_g1	Metallophos	2	0	4	2	23.09	1	12	4	Calcineurin-like phosphoesterase	Metallo
TRINITY_DN807790_c0_g1	Metallophos	0	0	6	0	0	0	0	0	Calcineurin-like phosphoesterase	Metallo
TRINITY_DN75821_c0_g1	Metallophos	1	13	13	6	25	0	10	23	Calcineurin-like phosphoesterase	Metallo
TRINITY_DN1739546_c0_g1	Metallothi_Euk2	0	0	0	0	0	0	0	3	Eukaryotic metallothionein	Metallo
TRINITY_DN325546_c0_g1	Metallophos	52	2	26	0	0	0	1	4	Calcineurin-like phosphoesterase	Metallo
TRINITY_DN1497303_c0_g1	Peptidase_M18	2	0	4	0	5	0	0	0	Aminopeptidase I zinc metalloprotease (M18)	Metallo
TRINITY_DN35305_c0_g3	Metallophos	0	0	0	0	0	0	0	5	Calcineurin-like phosphoesterase	Metallo
TRINITY_DN1080285_c0_g1	MPTase-PolyVal	2	0	1	2	1	10	0	4	Zincin-like metallopeptidase	Metallo
TRINITY_DN1369905_c0_g1	Metallophos	0	0	1	4	0	0	0	1	Calcineurin-like phosphoesterase	Metallo
TRINITY_DN1363587_c0_g1	Metallophos	0	1	0	0	0	0	5	13	Calcineurin-like phosphoesterase	Metallo
TRINITY_DN47628_c0_g1	Metallothio_6	18	3	20	5	7	0	0	9	Metallothionein	Metallo
TRINITY_DN22687_c2_g1	Metallophos	21	17	18	7	17	7	4	38	Calcineurin-like phosphoesterase	Metallo
TRINITY_DN725080_c0_g1	Metallophos_C	0	6	0	0	0	0	0	0	Iron/zinc purple acid phosphatase-like protein C	Metallo
TRINITY_DN1580528_c0_g1	Peptidase_M24	0	0	9	0	0	0	0	0	Metallopeptidase family M24	Metallo
TRINITY_DN1553088_c0_g1	Lactamase_B	0	5	1	0	13	0	0	0	Metallo-beta-lactamase superfamily	Metallo
TRINITY_DN100778_c0_g2	Reprolysin_5	0	0	0	0	0	0	0	17	Metallo-peptidase family M12	Metallo
TRINITY_DN459616_c0_g1	Metallophos	0	5	3	2	3	0	0	0	Calcineurin-like phosphoesterase	Metallo
TRINITY_DN92790_c0_g2	Metallophos	7	0	3	3	1	0	1	7	Calcineurin-like phosphoesterase	Metallo
TRINITY_DN89865_c0_g1	Metallophos	10	2	13	6	1	10	5	47	Calcineurin-like phosphoesterase	Metallo
TRINITY_DN30273_c2_g3	Metallophos	2	0	13	1	49	12	7.69	6	Calcineurin-like phosphoesterase	Metallo
TRINITY_DN1943970_c0_g1	Peptidase_M32	0	0	0	2	0	0	0	0	Carboxypeptidase Taq (M32) metallopeptidase	Metallo
TRINITY_DN59207_c0_g2	Metallophos_C	7	4	20	6	5	6	5	6	Iron/zinc purple acid phosphatase-like protein C	Metallo
TRINITY_DN77552_c0_g1	Metallophos	7	13	0	13	0	0	0	4	Calcineurin-like phosphoesterase	Metallo
TRINITY_DN532139_c0_g1	Metallophos	0	0	5	2	3	17	6	6	Calcineurin-like phosphoesterase	Metallo
TRINITY_DN1141522_c0_g1	Tox-MPTase4	0	0	0	3	0	6	2	9	Metallopeptidase toxin 4	Metallo
TRINITY_DN161364_c0_g2	Peptidase_M18	0	1	4	0	1	0	0	0	Aminopeptidase I zinc metalloprotease (M18)	Metallo
TRINITY_DN186352_c0_g2	Metallophos	0	0	0	0	0	0	3	0	Calcineurin-like phosphoesterase	Metallo
TRINITY_DN466885_c0_g1	Peptidase_M24	0	0	21	3	0	0	1	0	Metallopeptidase family M24	Metallo
TRINITY_DN143628_c0_g1	Peptidase_M4_C	4	1	4	1	3	0	0	0	Thermolysin metallopeptidase alpha-helical domain	Metallo
TRINITY_DN865748_c0_g1	Metallophos	1	3	2	4	0	0	0	5	Calcineurin-like phosphoesterase	Metallo
TRINITY_DN450405_c0_g1	DUF4344	0	0	0	0	0	0	2	2	Putative metallopeptidase	Metallo
TRINITY_DN1069604_c0_g1	Peptidase_M24	0	0	0	0	0	0	7	1	Metallopeptidase family M24	Metallo
TRINITY_DN1587876_c0_g1	Lactamase_B	0	0	0	1	0	0	0	2	Metallo-beta-lactamase superfamily	Metallo
TRINITY_DN35261_c1_g3	Metallophos	0	4	19	0	0	0	0	0	Calcineurin-like phosphoesterase	Metallo
TRINITY_DN61804_c0_g1	Peptidase_M24	0	0	0	0	20	1	1	4	Metallopeptidase family M24	Metallo
TRINITY_DN570151_c0_g1	Metallothio_6	0	0	0	4	4	0	2	6	Metallothionein	Metallo
TRINITY_DN116813_c0_g1	Metallophos	1	1	0	2	0	0	0	17	Calcineurin-like phosphoesterase	Metallo
TRINITY_DN955388_c0_g1	Metallophos	0	1	16	2	0	0	0	0	Calcineurin-like phosphoesterase	Metallo
TRINITY_DN947496_c0_g1	Metallophos	0	0	0	0	0	0	0	75	Calcineurin-like phosphoesterase	Metallo
TRINITY_DN1893002_c0_g1	Reprolysin_5	0	0	0	0	0	5	1	0	Metallo-peptidase family M12	Metallo
TRINITY_DN392090_c0_g1	Reprolysin_5	0	0	5	0	0	0	0	0	Metallo-peptidase family M12	Metallo
TRINITY_DN66019_c0_g1	Metallophos	353	0	0	0	0	0	0	136	Calcineurin-like phosphoesterase	Metallo
TRINITY_DN94171_c0_g2	Metallophos	0	0	0	0	0	2	1	1	Calcineurin-like phosphoesterase	Metallo
TRINITY_DN1678971_c0_g1	Metallophos	0	0	0	0	0	0	0	0	Calcineurin-like phosphoesterase	Metallo
TRINITY_DN1144013_c0_g1	DUF2201_N	7	0	6	13	0	0	0	0	Putative metallopeptidase domain	Metallo
TRINITY_DN1834559_c0_g1	Reprolysin_5	12	0	7	0	0	14	13	9	Metallo-peptidase family M12	Metallo
TRINITY_DN1620797_c0_g1	Metallophos	0	0	0	2	0	0	0	9	Calcineurin-like phosphoesterase	Metallo
TRINITY_DN262229_c0_g1	Metallophos_C	0	0	9	0	0	0	0	0	Iron/zinc purple acid phosphatase-like protein C	Metallo
TRINITY_DN1968560_c0_g1	Peptidase_M18	0	4	9	0	2	0	0	0	Aminopeptidase I zinc metalloprotease (M18)	Metallo
TRINITY_DN1623009_c0_g1	Metallopep	0	0	0	0	0	0	0	17	Putative peptidase family	Metallo
TRINITY_DN296031_c0_g1	Metallophos	3	0	7	4	0	0	0	0	Calcineurin-like phosphoesterase	Metallo
TRINITY_DN140119_c0_g1	Metallophos	8	0	29	4	9	0	0	0	Calcineurin-like phosphoesterase	Metallo
TRINITY_DN51800_c0_g1	Metallophos	0	0	9	0	0	0	0	0	Calcineurin-like phosphoesterase	Metallo
TRINITY_DN116547_c0_g2	Metallophos	3	0	25	0	2	15	4	6	Calcineurin-like phosphoesterase	Metallo
TRINITY_DN1099311_c0_g1	Peptidase_M24	0	2	0	0	0	0	0	10	Metallopeptidase family M24	Metallo
TRINITY_DN57105_c2_g1	Metallophos	0	0	2	0	0	0	0	4	Calcineurin-like phosphoesterase	Metallo
TRINITY_DN1922510_c0_g1	Metallophos_C	1	1	6	2	1	0	3	0	Iron/zinc purple acid phosphatase-like protein C	Metallo
TRINITY_DN104639_c0_g1	Metallophos	0	3	4	0	0	0	0	0	Calcineurin-like phosphoesterase	Metallo
TRINITY_DN4387_c2_g1	Metallophos	0	0	0	0	0	21	104	82	Calcineurin-like phosphoesterase	Metallo
TRINITY_DN35261_c3_g2	Metallophos	0	0	24	0	3	0	0	1	Calcineurin-like phosphoesterase	Metallo
TRINITY_DN115929_c0_g1	Reprolysin_5	0	0	6	2	13	0	0	103	Metallo-peptidase family M12	Metallo
TRINITY_DN790686_c0_g1	Peptidase_M36	0	0	0	0	7	0	0	7	Fungalysin metallopeptidase (M36)	Metallo
TRINITY_DN331263_c0_g2	Metallophos_C	0	0	52.81	0	4	0	0	0	Iron/zinc purple acid phosphatase-like protein C	Metallo
TRINITY_DN580764_c0_g1	Metallophos	0	0	8	0	0	0	0	0	Calcineurin-like phosphoesterase	Metallo
TRINITY_DN1567036_c0_g1	Peptidase_M24	0	0	14	0	0	0	0	0	Metallopeptidase family M24	Metallo
TRINITY_DN959777_c0_g1	Peptidase_M24	0	0	0	0	0	0	3	3	Metallopeptidase family M24	Metallo
TRINITY_DN61195_c0_g2	Metallophos	0	0	0	0	0	0	0	32	Calcineurin-like phosphoesterase	Metallo
TRINITY_DN785092_c0_g1	Metallophos	0	0	0	0	0	0	0	6	Calcineurin-like phosphoesterase	Metallo
TRINITY_DN1302170_c0_g1	Peptidase_M24	8	3	10	48	0	0	7	5	Metallopeptidase family M24	Metallo
TRINITY_DN402973_c0_g1	Metallophos_C	21	9	0	18.6	2	10	6	19	Iron/zinc purple acid phosphatase-like protein C	Metallo
TRINITY_DN17649_c0_g1	Metallophos	7	3	0	0	0	61	2	15	Calcineurin-like phosphoesterase	Metallo
TRINITY_DN364622_c0_g1	Peptidase_M4_C	0	1	7	0	0	0	0	0	Thermolysin metallopeptidase alpha-helical domain	Metallo
TRINITY_DN319314_c0_g1	Metallophos	0	0	10	0	0	0	0	0	Calcineurin-like phosphoesterase	Metallo
TRINITY_DN308425_c0_g2	Metallophos_C	0	0	0	1	0	0	2	26	Iron/zinc purple acid phosphatase-like protein C	Metallo
TRINITY_DN724812_c0_g1	Peptidase_M24	0	0	8	2	0	0	9	6	Metallopeptidase family M24	Metallo
TRINITY_DN968186_c0_g1	Metallophos	2	0	0	0	21	0	0	1	Calcineurin-like phosphoesterase	Metallo
TRINITY_DN31408_c0_g3	Metallophos	0	0	1	0	2	0	0	34	Calcineurin-like phosphoesterase	Metallo
TRINITY_DN219008_c0_g1	Peptidase_M18	0	2	9	2	0	0	2	0	Aminopeptidase I zinc metalloprotease (M18)	Metallo
TRINITY_DN112598_c0_g1	Metallophos	49	0	0	0	11	3	3	45	Calcineurin-like phosphoesterase	Metallo
TRINITY_DN35261_c2_g2	Metallophos	0	0	0	0	0	0	0	19	Calcineurin-like phosphoesterase	Metallo
TRINITY_DN144986_c0_g1	Metallophos	0	0	0	0	0	142	0	0	Calcineurin-like phosphoesterase	Metallo
TRINITY_DN1771141_c0_g1	Metallophos	0	0	4	5	5	9	0	0	Calcineurin-like phosphoesterase	Metallo
TRINITY_DN393351_c0_g1	Reprolysin_3	1	0	0	0	0	0	164	0	Metallo-peptidase family M12B Reprolysin-like	Metallo
TRINITY_DN204088_c1_g1	Peptidase_M24	0	0	0	0	0	5	0	2	Metallopeptidase family M24	Metallo
TRINITY_DN1571837_c0_g1	Metallophos_C	8	0	4	1	0	0	0	2	Iron/zinc purple acid phosphatase-like protein C	Metallo
TRINITY_DN1683620_c0_g1	Peptidase_M24	1	2	5	1	0	0	0	0	Metallopeptidase family M24	Metallo
TRINITY_DN1193030_c0_g1	TIMP	0	0	5	0	12	0	0	1	Tissue inhibitor of metalloproteinase	Metallo
TRINITY_DN102870_c0_g1	Metallophos_C	0	5	0	0	6	9	0	3	Iron/zinc purple acid phosphatase-like protein C	Metallo
TRINITY_DN116547_c0_g4	Metallophos	1	2	0	8	38.91	38	22	9	Calcineurin-like phosphoesterase	Metallo
TRINITY_DN1900461_c0_g1	Metallothio_Euk	10	0	0	0	0	6	0	7	Eukaryotic metallothionein	Metallo
TRINITY_DN552619_c0_g1	Metallophos	0	0	0	0	0	0	0	5	Calcineurin-like phosphoesterase	Metallo
TRINITY_DN24346_c1_g1	Metallophos	13	1	0	13	0	0	2	3	Calcineurin-like phosphoesterase	Metallo
TRINITY_DN83755_c0_g1	HypA	0	0	69	0	0	0	0	0	Hydrogenase/urease nickel incorporation metallochaperone hypA	Metallo
TRINITY_DN340250_c0_g1	Metallophos_C	3	0	5	0	3	0	0	0	Iron/zinc purple acid phosphatase-like protein C	Metallo
TRINITY_DN454207_c0_g1	Metallothio_Euk	1	0	0	1	4	0	2	0	Eukaryotic metallothionein	Metallo
TRINITY_DN535297_c0_g1	Lactamase_B	0	0	3	0	0	0	0	0	Metallo-beta-lactamase superfamily	Metallo
TRINITY_DN43854_c0_g1	Metallophos_2	10	7	10	2	5	24	11	24	Calcineurin-like phosphoesterase superfamily domain	Metallo
TRINITY_DN361152_c0_g1	Metallophos	0	0	6	0	0	0	0	0	Calcineurin-like phosphoesterase	Metallo
TRINITY_DN404523_c0_g1	Metallophos	3	1	7	0	2	0	0	1	Calcineurin-like phosphoesterase	Metallo
TRINITY_DN1603000_c0_g1	Metallophos	7	0	0	0	2	0	3	1	Calcineurin-like phosphoesterase	Metallo
TRINITY_DN393705_c0_g1	Peptidase_M24	0	2	2	2	5	0	0	8	Metallopeptidase family M24	Metallo
TRINITY_DN1582873_c0_g1	Metallophos_C	0	0	0	0	3	0	0	35	Iron/zinc purple acid phosphatase-like protein C	Metallo
TRINITY_DN670558_c0_g1	Peptidase_M24	0	0	0	0	1	17	0	0	Metallopeptidase family M24	Metallo
TRINITY_DN125645_c0_g3	PmbA_TldD_C	2	0	0	6	4	11	2	2	PmbA/TldA metallopeptidase C-terminal domain	Metallo
TRINITY_DN725962_c0_g1	Aspzincin_M35	0	2	7	2	12	0	1	15	Lysine-specific metallo-endopeptidase	Metallo
TRINITY_DN99149_c0_g1	Metallophos	0	4	95	1	16	0	2	0	Calcineurin-like phosphoesterase	Metallo
TRINITY_DN206_c0_g1	Peptidase_M36	0	5	60	521	44	104	5	5781.95	Fungalysin metallopeptidase (M36)	Metallo
TRINITY_DN398314_c0_g1	Peptidase_M18	0	0	0	1	1	0	0	3	Aminopeptidase I zinc metalloprotease (M18)	Metallo
TRINITY_DN33619_c0_g1	Metallothio_11	0	0	12	0	3	18	0	0	Metallothionein family 11	Metallo
TRINITY_DN276618_c0_g1	Tox-MPTase2	0	3	4	5	6	0	0	1	Metallopeptidase toxin 2	Metallo
TRINITY_DN108677_c0_g1	Metallophos	3	6	7	2	14	0	0	21	Calcineurin-like phosphoesterase	Metallo
TRINITY_DN36457_c0_g1	Reprolysin_5	35	0	0	0	26	0	0	329	Metallo-peptidase family M12	Metallo
TRINITY_DN56216_c0_g1	Zincin_2	2	0	1	10	5	16	0	5	Zincin-like metallopeptidase	Metallo
TRINITY_DN687_c1_g1	IMPa_N_2	0	11	62	1	5	0	0	2	Immunomodulating metalloprotease N-terminal domain	Metallo
TRINITY_DN439892_c0_g1	Metallophos	0	2	0	0	0	0	1	0	Calcineurin-like phosphoesterase	Metallo
TRINITY_DN61129_c1_g1	Metallophos	0	1	14	0	1	0	1	7	Calcineurin-like phosphoesterase	Metallo
TRINITY_DN556887_c0_g1	Metallophos	2	2	5	3	0	0	0	0	Calcineurin-like phosphoesterase	Metallo
TRINITY_DN120845_c0_g1	Metallophos	0	0	11	0	4	0	2	1	Calcineurin-like phosphoesterase	Metallo
TRINITY_DN19909_c0_g1	Metallophos	1	0	0	2	9	0	4	12	Calcineurin-like phosphoesterase	Metallo
TRINITY_DN165002_c0_g2	Peptidase_M24	17	1	1	1	3	0	0	15	Metallopeptidase family M24	Metallo
TRINITY_DN1745855_c0_g1	Metallophos	0	0	4	1	1	0	1	0	Calcineurin-like phosphoesterase	Metallo
TRINITY_DN64005_c1_g2	Peptidase_M24	3	0	2	0	0	0	3	0	Metallopeptidase family M24	Metallo
TRINITY_DN1269254_c0_g1	Peptidase_M24	0	0	15	0	1	0	0	0	Metallopeptidase family M24	Metallo
TRINITY_DN54901_c1_g1	Metallophos	0	0	20	0	1	0	0	0	Calcineurin-like phosphoesterase	Metallo
TRINITY_DN103150_c0_g1	Metallophos	2	3	10	2	2	0	0	7	Calcineurin-like phosphoesterase	Metallo
TRINITY_DN1870976_c0_g1	Metallophos	10	0	0	0	0	0	0	2	Calcineurin-like phosphoesterase	Metallo
TRINITY_DN728596_c0_g1	Metallophos	0	1	0	0	12	0	0	40	Calcineurin-like phosphoesterase	Metallo
TRINITY_DN957945_c0_g1	RMMBL	5	1	4	9	2	0	5	1	Zn-dependent metallo-hydrolase RNA specificity domain	Metallo
TRINITY_DN1321952_c0_g1	Peptidase_M24	0	1	0	0	2	7	1	12	Metallopeptidase family M24	Metallo
TRINITY_DN36693_c0_g1	Metallophos	24	25	26	23	29	40	24	41	Calcineurin-like phosphoesterase	Metallo
TRINITY_DN48203_c0_g1	Metallophos	0	1	0	0	0	0	0	114	Calcineurin-like phosphoesterase	Metallo
TRINITY_DN50674_c0_g1	Metallophos	17.97	2	8	0	2	0	4	37	Calcineurin-like phosphoesterase	Metallo
TRINITY_DN999637_c0_g1	Peptidase_M18	0	0	3	7	0	0	0	0	Aminopeptidase I zinc metalloprotease (M18)	Metallo
TRINITY_DN70562_c0_g1	Metallophos	0	0	4	0	4	33	3	0	Calcineurin-like phosphoesterase	Metallo
TRINITY_DN447142_c0_g1	Peptidase_M18	0	0	4	0	0	0	0	0	Aminopeptidase I zinc metalloprotease (M18)	Metallo
TRINITY_DN959660_c0_g1	Metallophos	0	0	3	0	6	14	0	0	Calcineurin-like phosphoesterase	Metallo
TRINITY_DN101524_c0_g2	Metallophos	1	0	0	1	13	16	4	11	Calcineurin-like phosphoesterase	Metallo
TRINITY_DN250048_c0_g1	Metallophos_2	0	0	5	5	4	0	0	1	Calcineurin-like phosphoesterase superfamily domain	Metallo
TRINITY_DN1099376_c0_g1	Metallothio_PEC	0	4	4	3	0	0	5	0	Plant PEC family metallothionein	Metallo
TRINITY_DN116647_c0_g1	Metallophos	0	0	13	13	13	0	3	1	Calcineurin-like phosphoesterase	Metallo
TRINITY_DN178623_c0_g1	Peptidase_M36	13	0	0	0	8	0	0	19	Fungalysin metallopeptidase (M36)	Metallo
TRINITY_DN116721_c2_g2	Metallophos	0	0	0	0	0	0	0	0	Calcineurin-like phosphoesterase	Metallo
TRINITY_DN959794_c0_g1	Peptidase_M24	0	0	0	0	0	0	0	20	Metallopeptidase family M24	Metallo
TRINITY_DN263693_c0_g1	Zincin_2	4	0	1	0	0	16	5	2	Zincin-like metallopeptidase	Metallo
TRINITY_DN812617_c0_g1	Metallothio	0	0	15	0	0	0	0	0	Metallothionein	Metallo
TRINITY_DN304179_c0_g2	Peptidase_M24	0	3	5	0	5	0	0	0	Metallopeptidase family M24	Metallo
TRINITY_DN1567093_c0_g1	PrsW-protease	3	1	4	11	0	0	3	0	PrsW family intramembrane metalloprotease	Metallo
TRINITY_DN335296_c0_g1	Metallophos	0	0	5	0	0	4	1	0	Calcineurin-like phosphoesterase	Metallo
TRINITY_DN694096_c0_g1	Peptidase_M24	7	2	0	7	15	10	8	31	Metallopeptidase family M24	Metallo
TRINITY_DN289946_c0_g1	Peptidase_M24	0	4	2	2	1	13	1	0	Metallopeptidase family M24	Metallo
TRINITY_DN35135_c0_g1	Lactamase_B	6	2	0	0	6	13	25	2	Metallo-beta-lactamase superfamily	Metallo
TRINITY_DN116813_c1_g1	Metallophos	13	3	30	3	12	12	4	3	Calcineurin-like phosphoesterase	Metallo
TRINITY_DN1718941_c0_g1	ACI44	13	6	0	31	6	26	1	9	Metallo-carboxypeptidase inhibitor	Metallo
TRINITY_DN48752_c0_g1	Metallophos	63	17.36	28	12	1	4	0	7.29	Calcineurin-like phosphoesterase	Metallo
TRINITY_DN1665763_c0_g1	Metallophos	2	0	2	1	0	0	0	6	Calcineurin-like phosphoesterase	Metallo
TRINITY_DN1281468_c0_g1	Metallophos	0	0	9	0	0	0	0	0	Calcineurin-like phosphoesterase	Metallo
TRINITY_DN46060_c0_g1	Zn_peptidase_2	9	19	70	29	13	47	16	24	Putative neutral zinc metallopeptidase	Metallo
TRINITY_DN44146_c0_g1	Reprolysin_5	5.95	0	0	2	0	15	22	27	Metallo-peptidase family M12	Metallo
TRINITY_DN687428_c0_g1	Metallophos	0	0	0	2	12	0	0	0	Calcineurin-like phosphoesterase	Metallo
TRINITY_DN37126_c0_g1	Metallophos	48	0	16	3	28.28	6	12	69	Calcineurin-like phosphoesterase	Metallo
TRINITY_DN31408_c0_g2	Metallophos	0	1	0	0	0	23	6	3	Calcineurin-like phosphoesterase	Metallo
TRINITY_DN1545039_c0_g1	Peptidase_M57	0	0	0	0	0	0	0	0	Dual-action HEIGH metallo-peptidase	Metallo
TRINITY_DN83168_c0_g2	Metallophos	1	0	0	2	10	0	0	6	Calcineurin-like phosphoesterase	Metallo
TRINITY_DN15181_c3_g1	Metallophos	52	12	7.95	9	22	15	18	25	Calcineurin-like phosphoesterase	Metallo
TRINITY_DN1294432_c0_g1	Metallophos	0	1	1.39	0	0	0	0	0	Calcineurin-like phosphoesterase	Metallo
TRINITY_DN1338264_c0_g1	Metallophos	0	0	0	0	0	0	0	7	Calcineurin-like phosphoesterase	Metallo
TRINITY_DN882510_c0_g1	Metallophos	0	0	0	0	0	0	0	14	Calcineurin-like phosphoesterase	Metallo
TRINITY_DN577331_c0_g1	Metallophos	0	0	0	0	8	0	0	0	Calcineurin-like phosphoesterase	Metallo
TRINITY_DN21452_c0_g1	Metallophos	6	8	20	11	7	19	31	4	Calcineurin-like phosphoesterase	Metallo
TRINITY_DN124514_c0_g1	Metallophos	2	2	1	7	54	38	18	14	Calcineurin-like phosphoesterase	Metallo
TRINITY_DN1800992_c0_g1	Metallophos	0	0	0	0	0	0	19	0	Calcineurin-like phosphoesterase	Metallo
TRINITY_DN1550545_c0_g1	Metallophos	0	0	0	0	0	0	0	15	Calcineurin-like phosphoesterase	Metallo
TRINITY_DN39803_c0_g1	Metallophos	70	16	31	28	46	44	31	58	Calcineurin-like phosphoesterase	Metallo
TRINITY_DN505185_c0_g1	Metallophos	0	0	0	0	43	0	0	11	Calcineurin-like phosphoesterase	Metallo
TRINITY_DN98209_c0_g1	Metallophos_2	7	8	11	3	6	6	2	1	Calcineurin-like phosphoesterase superfamily domain	Metallo
TRINITY_DN154107_c1_g1	Metallophos	0	0	0	0	0	0	0	0	Calcineurin-like phosphoesterase	Metallo
TRINITY_DN1623708_c0_g1	Metallothio_6	0	1	1	0	0	0	0	8	Metallothionein	Metallo
TRINITY_DN267375_c0_g1	Reprolysin_4	11	0	0	0	0	0	0	0	Metallo-peptidase family M12B Reprolysin-like	Metallo
TRINITY_DN403302_c0_g1	Peptidase_M24	0	1	8	0	0	0	0	0	Metallopeptidase family M24	Metallo
TRINITY_DN147017_c0_g1	Peptidase_M24	0	0	0	0	2	0	30	36	Metallopeptidase family M24	Metallo
TRINITY_DN84254_c0_g1	Zincin_1	8	8	0	9	3	11	7	11	Zincin-like metallopeptidase	Metallo
TRINITY_DN14017_c2_g1	Peptidase_M24	29	1	51	5	0	76	12	6	Metallopeptidase family M24	Metallo
TRINITY_DN236946_c0_g1	Metallophos	0	0	0	0	0	0	0	0	Calcineurin-like phosphoesterase	Metallo
TRINITY_DN117763_c0_g1	Zincin_2	0	1	1	0	5	0	1	0	Zincin-like metallopeptidase	Metallo
TRINITY_DN126201_c0_g2	Peptidase_M36	0	0	15	0	0	0	0	0	Fungalysin metallopeptidase (M36)	Metallo
TRINITY_DN50674_c5_g1	Metallophos	2	10	0	20	0	6	3	8	Calcineurin-like phosphoesterase	Metallo
TRINITY_DN1557324_c0_g1	Peptidase_M24	0	2	1	2	0	3	1	1	Metallopeptidase family M24	Metallo
TRINITY_DN1564767_c0_g1	Metallophos	0	0	0	0	0	14	6	0	Calcineurin-like phosphoesterase	Metallo
TRINITY_DN40374_c0_g1	Lactamase_B	137	0	0	0	4	0	0	88	Metallo-beta-lactamase superfamily	Metallo
TRINITY_DN22687_c1_g1	Metallophos	10	11	30	22	22	0	2	8	Calcineurin-like phosphoesterase	Metallo
TRINITY_DN132478_c0_g1	PmbA_TldD	0	3	5	11	5	21	1	4	PmbA/TldA metallopeptidase domain 1	Metallo
TRINITY_DN21968_c0_g1	Metallophos	1	4	0	1	17	5	0	5	Calcineurin-like phosphoesterase	Metallo
TRINITY_DN217551_c0_g1	Metallophos_2	5	1	5	5	15	11	6	9	Calcineurin-like phosphoesterase superfamily domain	Metallo
TRINITY_DN2017505_c0_g1	Metallophos	3	1	3	0	0	0	0	2	Calcineurin-like phosphoesterase	Metallo
TRINITY_DN71350_c3_g1	Metallophos	0	0	0	9	6	0	0	0	Calcineurin-like phosphoesterase	Metallo
TRINITY_DN325106_c0_g1	Metallophos_2	0	0	5	1	2	0	0	3	Calcineurin-like phosphoesterase superfamily domain	Metallo
TRINITY_DN219836_c0_g1	Peptidase_M24	0	0	2	0	12	0	0	0	Metallopeptidase family M24	Metallo
TRINITY_DN1392145_c0_g1	Peptidase_M24	0	0	4	0	3	0	0	0	Metallopeptidase family M24	Metallo
TRINITY_DN1315294_c0_g1	Metallophos	0	3	22	6	7	13	0	5	Calcineurin-like phosphoesterase	Metallo
TRINITY_DN1148844_c0_g1	Metallophos	0	0	23	0	1	0	0	0	Calcineurin-like phosphoesterase	Metallo
TRINITY_DN120974_c0_g1	Metallophos	1	1	7	0	6	30	2	0	Calcineurin-like phosphoesterase	Metallo
TRINITY_DN308857_c0_g1	Lactamase_B	3	3	0	5	1	17	0	1	Metallo-beta-lactamase superfamily	Metallo
TRINITY_DN83190_c0_g1	Metallophos	25	2	7	0	7	0	4	25	Calcineurin-like phosphoesterase	Metallo
TRINITY_DN80425_c0_g1	Peptidase_M24	0	0	0	0	0	0	0	60	Metallopeptidase family M24	Metallo
TRINITY_DN6863_c1_g1	Metallophos	89.66	7	3	0	23	0	21	120	Calcineurin-like phosphoesterase	Metallo
TRINITY_DN40149_c0_g1	Peptidase_M24	0	29	69	10	3	3	22	4	Metallopeptidase family M24	Metallo
TRINITY_DN521303_c0_g1	Lactamase_B_6	2	0	0	0	0	0	0	3	Metallo-beta-lactamase superfamily domain	Metallo
TRINITY_DN1327590_c0_g1	HypA	0	0	0	0	0	0	0	26	Hydrogenase/urease nickel incorporation metallochaperone hypA	Metallo
TRINITY_DN543674_c0_g1	Peptidase_M35	0	0	0	0	0	20	0	0	Deuterolysin metalloprotease (M35) family	Metallo
TRINITY_DN312118_c0_g1	Tox-MPTase3	0	0	24	0	0	0	0	0	Metallopeptidase toxin 3	Metallo
TRINITY_DN1554918_c0_g1	Metallophos	0	0	3	0	0	0	1	9	Calcineurin-like phosphoesterase	Metallo
TRINITY_DN478890_c0_g1	Metallothi_Euk2	0	0	0	0	15	0	0	7	Eukaryotic metallothionein	Metallo
TRINITY_DN30273_c2_g2	Metallophos	5	0	0	4	4	0	4	29	Calcineurin-like phosphoesterase	Metallo
TRINITY_DN280679_c0_g1	Metallophos	4	5	16	15	11	0	1	13	Calcineurin-like phosphoesterase	Metallo
TRINITY_DN1013083_c0_g1	Metallophos	7	2	0	0	1	0	0	3	Calcineurin-like phosphoesterase	Metallo
TRINITY_DN111284_c0_g2	Lactamase_B	2	1	4	1	0	1	9	4	Metallo-beta-lactamase superfamily	Metallo
TRINITY_DN55773_c0_g1	TIMP	8	2	9	83	0	0	9	42	Tissue inhibitor of metalloproteinase	Metallo
TRINITY_DN166549_c0_g1	Metallophos	0	0	24	5	0	0	23	16	Calcineurin-like phosphoesterase	Metallo
TRINITY_DN587190_c0_g1	Peptidase_M35	0	0	0	0	0	0	0	0	Deuterolysin metalloprotease (M35) family	Metallo
TRINITY_DN89684_c0_g1	Metallophos_C	0	0	18	2	3	0	2	103	Iron/zinc purple acid phosphatase-like protein C	Metallo
TRINITY_DN1895562_c0_g1	Peptidase_M24	0	0	0	0	2	13	0	1	Metallopeptidase family M24	Metallo
TRINITY_DN92790_c0_g3	Metallophos_C	0	0	9	5	1	0	0	4	Iron/zinc purple acid phosphatase-like protein C	Metallo
TRINITY_DN370820_c0_g1	Metallophos	0	0	0	0	8	0	0	0	Calcineurin-like phosphoesterase	Metallo
TRINITY_DN1285827_c0_g1	Metallophos	0	0	14	4	0	0	0	0	Calcineurin-like phosphoesterase	Metallo
TRINITY_DN33878_c0_g4	Metallophos	1	10	37	0	12	8	0	9	Calcineurin-like phosphoesterase	Metallo
TRINITY_DN1286801_c0_g1	Metallophos	2	0	0	3	1	0	4	8	Calcineurin-like phosphoesterase	Metallo
TRINITY_DN74184_c0_g1	Metallophos	20	42	234	35	109	61	28	86	Calcineurin-like phosphoesterase	Metallo
TRINITY_DN6862_c4_g1	Metallophos	10	10	24	7	13	0	18	15.96	Calcineurin-like phosphoesterase	Metallo
TRINITY_DN116547_c3_g1	Metallophos	0	1	0	0	3	0	11	29	Calcineurin-like phosphoesterase	Metallo
TRINITY_DN1570573_c0_g1	Peptidase_M18	0	0	0	0	0	0	0	17	Aminopeptidase I zinc metalloprotease (M18)	Metallo
TRINITY_DN1198378_c0_g1	Peptidase_M18	0	0	0	0	1	0	4	0	Aminopeptidase I zinc metalloprotease (M18)	Metallo
TRINITY_DN1197771_c0_g1	Metallophos_C	0	0	0	0	0	0	0	0	Iron/zinc purple acid phosphatase-like protein C	Metallo
TRINITY_DN262711_c0_g2	Peptidase_M24	0	0	0	0	3	0	2	6	Metallopeptidase family M24	Metallo
TRINITY_DN1147111_c0_g1	Metallophos	0	0	1	0	2	0	0	0	Calcineurin-like phosphoesterase	Metallo
TRINITY_DN223596_c0_g1	Metallothio	0	2	17	6	2	0	0	0	Metallothionein	Metallo
TRINITY_DN290855_c0_g2	Metallophos	0	0	10	0	1	0	0	7	Calcineurin-like phosphoesterase	Metallo
TRINITY_DN129615_c0_g1	Peptidase_M32	1	0	8	0	0	0	3	3	Carboxypeptidase Taq (M32) metallopeptidase	Metallo
TRINITY_DN261690_c0_g1	ACI44	0	0	0	14	0	0	0	7	Metallo-carboxypeptidase inhibitor	Metallo
TRINITY_DN718957_c0_g1	Metallophos	0	0	9	0	0	0	0	0	Calcineurin-like phosphoesterase	Metallo
TRINITY_DN1247097_c0_g1	Peptidase_M24	0	1	5	1	0	0	0	3	Metallopeptidase family M24	Metallo
TRINITY_DN178199_c0_g1	Peptidase_M18	2	0	0	8	7	2	0	4	Aminopeptidase I zinc metalloprotease (M18)	Metallo
TRINITY_DN1870714_c0_g1	Metallophos_C	0	0	6	0	2	0	0	0	Iron/zinc purple acid phosphatase-like protein C	Metallo
TRINITY_DN397133_c0_g1	Metallophos	0	7	11	1	11	7	0	1	Calcineurin-like phosphoesterase	Metallo
TRINITY_DN894637_c0_g1	Peptidase_M24	0	0	9	0	0	0	0	0	Metallopeptidase family M24	Metallo
TRINITY_DN189310_c0_g1	Peptidase_M18	0	1	34	2	10	6	2	13	Aminopeptidase I zinc metalloprotease (M18)	Metallo
TRINITY_DN103_c1_g1	Lactamase_B	83	125	86	311	223	531	375	279	Metallo-beta-lactamase superfamily	Metallo
TRINITY_DN1628028_c0_g1	MPTase-PolyVal	0	0	0	0	0	0	0	28	Zincin-like metallopeptidase	Metallo
TRINITY_DN67078_c0_g1	Metallophos	11	29.53	13	14	5	3	18	15	Calcineurin-like phosphoesterase	Metallo
TRINITY_DN48254_c0_g2	Metallophos	0	1	15	1	2	0	0	8	Calcineurin-like phosphoesterase	Metallo
TRINITY_DN146363_c1_g1	Lactamase_B	5	0	1	9	0	0	38	0	Metallo-beta-lactamase superfamily	Metallo
TRINITY_DN41134_c0_g1	Metallophos_C	13	0	0	3	0	0	5	4	Iron/zinc purple acid phosphatase-like protein C	Metallo
TRINITY_DN1939670_c0_g1	Peptidase_M4	0	0	0	0	0	0	0	11	Thermolysin metallopeptidase catalytic domain	Metallo
TRINITY_DN136326_c0_g2	Peptidase_M24	0	0	13	0	0	0	0	0	Metallopeptidase family M24	Metallo
TRINITY_DN108912_c0_g2	Metallophos	0	0	3	0	2	0	0	0	Calcineurin-like phosphoesterase	Metallo
TRINITY_DN738559_c0_g1	Metallothio_Euk	0	0	0	0	0	0	1	22	Eukaryotic metallothionein	Metallo
TRINITY_DN135825_c0_g1	Zincin_2	3	0	1	4	0	3	9	9	Zincin-like metallopeptidase	Metallo
TRINITY_DN909130_c0_g1	Lactamase_B_6	0	0	3	0	0	0	0	0	Metallo-beta-lactamase superfamily domain	Metallo
TRINITY_DN296150_c0_g1	Metallophos	0	0	6	3	0	0	0	0	Calcineurin-like phosphoesterase	Metallo
TRINITY_DN975697_c0_g1	Peptidase_M24	0	1	0	8	10	0	0	0	Metallopeptidase family M24	Metallo
TRINITY_DN678588_c0_g1	Metallophos_C	0	1	3	0	1	0	0	4	Iron/zinc purple acid phosphatase-like protein C	Metallo
TRINITY_DN1919335_c0_g1	Metallophos	0	1	0	0	1	14	0	4	Calcineurin-like phosphoesterase	Metallo
TRINITY_DN1013305_c0_g1	Metallophos	1	0	7	0	4	0	0	0	Calcineurin-like phosphoesterase	Metallo
TRINITY_DN501716_c0_g1	Peptidase_M36	0	0	0	0	0	0	0	0	Fungalysin metallopeptidase (M36)	Metallo
TRINITY_DN154735_c1_g1	Metallophos	15	0	0	5	0	0	0	2	Calcineurin-like phosphoesterase	Metallo
TRINITY_DN99149_c0_g5	Metallophos	0	0	16	6	7	7	0	5	Calcineurin-like phosphoesterase	Metallo
TRINITY_DN116721_c2_g4	Metallophos	8	0	0	2	0	5	0	0	Calcineurin-like phosphoesterase	Metallo
TRINITY_DN958525_c0_g1	Metallophos	0	0	4	0	0	0	0	1	Calcineurin-like phosphoesterase	Metallo
TRINITY_DN76094_c0_g1	Metallophos	11.76	8	29.05	8	12	3	15	21	Calcineurin-like phosphoesterase	Metallo
TRINITY_DN1041276_c0_g1	Metallophos_C	2	1	4	0	1	0	0	6	Iron/zinc purple acid phosphatase-like protein C	Metallo
TRINITY_DN657361_c0_g1	Metallophos	16	2	0	0	0	0	0	1	Calcineurin-like phosphoesterase	Metallo
TRINITY_DN1644203_c0_g1	Metallophos	0	0	0	0	2	0	0	5	Calcineurin-like phosphoesterase	Metallo
TRINITY_DN118035_c0_g2	Metallophos_C	0	1	31	0	0	0	0	0	Iron/zinc purple acid phosphatase-like protein C	Metallo
TRINITY_DN1587267_c0_g1	Metallophos	1	0	6	0	0	0	0	2	Calcineurin-like phosphoesterase	Metallo
TRINITY_DN274688_c0_g1	Metallophos	0	7	33	4	22	0	2	6	Calcineurin-like phosphoesterase	Metallo
TRINITY_DN267075_c0_g1	Lactamase_B	0	1	13	0	12	0	1	0	Metallo-beta-lactamase superfamily	Metallo
TRINITY_DN102735_c0_g3	Peptidase_M18	2	0	0	0	2	0	5	0	Aminopeptidase I zinc metalloprotease (M18)	Metallo
TRINITY_DN1820162_c0_g1	Peptidase_M4_C	0	0	0	0	9	0	0	1	Thermolysin metallopeptidase alpha-helical domain	Metallo
TRINITY_DN154479_c0_g1	Metallophos	0	0	0	0	7	0	0	1	Calcineurin-like phosphoesterase	Metallo
TRINITY_DN536446_c0_g1	Metallophos	0	0	2	0	0	0	0	0	Calcineurin-like phosphoesterase	Metallo
TRINITY_DN164159_c0_g1	Metallothio_Euk	39	2	2	0	3	13	0	0	Eukaryotic metallothionein	Metallo
TRINITY_DN35261_c1_g2	Metallophos	0	0	48	0	4	0	0	14	Calcineurin-like phosphoesterase	Metallo
TRINITY_DN1140362_c0_g1	Metallothio_PEC	0	1	7	0	0	0	0	2	Plant PEC family metallothionein	Metallo
TRINITY_DN34856_c0_g1	Reprolysin_5	318	0	0	0	1	0	0	114	Metallo-peptidase family M12	Metallo
TRINITY_DN1460178_c0_g1	Metallophos	0	0	0	0	5	0	0	0	Calcineurin-like phosphoesterase	Metallo
TRINITY_DN204088_c0_g1	Peptidase_M24	0	0	0	0	2	0	1	38	Metallopeptidase family M24	Metallo
TRINITY_DN1415476_c0_g1	Metallophos	0	3	8	0	0	0	0	0	Calcineurin-like phosphoesterase	Metallo
TRINITY_DN64248_c0_g1	Zn_peptidase_2	1	0	3	27	17	14	6	6	Putative neutral zinc metallopeptidase	Metallo
TRINITY_DN1639403_c0_g1	Metallophos	1	0	1	3	5	0	0	0	Calcineurin-like phosphoesterase	Metallo
TRINITY_DN105670_c0_g1	Metallophos	1	3	0	4	5	0	10	4	Calcineurin-like phosphoesterase	Metallo
TRINITY_DN1009967_c0_g1	Peptidase_M24	0	0	6	7	0	0	0	0	Metallopeptidase family M24	Metallo
TRINITY_DN994970_c0_g1	Lactamase_B	0	2	3	4	0	0	0	1	Metallo-beta-lactamase superfamily	Metallo
TRINITY_DN669266_c0_g1	Metallophos	0	0	6	0	0	0	0	0	Calcineurin-like phosphoesterase	Metallo
TRINITY_DN359401_c0_g1	Peptidase_M24	0	0	10	0	0	0	0	0	Metallopeptidase family M24	Metallo
TRINITY_DN141418_c0_g1	Metallothio_Euk	2	2	19	0	8	25	13	4	Eukaryotic metallothionein	Metallo
TRINITY_DN96053_c1_g1	Metallophos	3	0	22	2	0	0	0	0	Calcineurin-like phosphoesterase	Metallo
TRINITY_DN116421_c0_g1	Metallophos	6	4	3	33.24	0	0	0	0	Calcineurin-like phosphoesterase	Metallo
TRINITY_DN387263_c0_g1	Peptidase_M24	0	4	11	1	0	0	0	0	Metallopeptidase family M24	Metallo
TRINITY_DN1919356_c0_g1	Metallophos_C	0	0	8	0	0	0	0	0	Iron/zinc purple acid phosphatase-like protein C	Metallo
TRINITY_DN94970_c5_g1	Metallophos	2	14	60	6	9	2	1	14	Calcineurin-like phosphoesterase	Metallo
TRINITY_DN90218_c0_g1	Reprolysin_5	0	2	172	5	130	0	0	20	Metallo-peptidase family M12	Metallo
TRINITY_DN373024_c0_g1	DRMBL	0	0	2	0	11	0	0	0	DNA repair metallo-beta-lactamase	Metallo
TRINITY_DN102963_c1_g1	Metallophos	1	2	12.98	1	0	4	5	4	Calcineurin-like phosphoesterase	Metallo
TRINITY_DN1504628_c0_g1	Metallophos	0	2	2	0	0	5	0	0	Calcineurin-like phosphoesterase	Metallo
TRINITY_DN1384574_c0_g1	Metallophos	0	0	17	0	0	0	0	0	Calcineurin-like phosphoesterase	Metallo
TRINITY_DN218467_c0_g1	Metallophos_C	0	0	4	0	0	17	0	0	Iron/zinc purple acid phosphatase-like protein C	Metallo
TRINITY_DN299143_c0_g1	Metalloenzyme	0	0	0	1	1	0	0	10	Metalloenzyme superfamily	Metallo
TRINITY_DN1776103_c0_g1	Aspzincin_M35	0	0	0	0	0	0	2	0	Lysine-specific metallo-endopeptidase	Metallo
TRINITY_DN37774_c0_g1	Metallophos	0	0	0	0	0	0	0	49	Calcineurin-like phosphoesterase	Metallo
TRINITY_DN1314485_c0_g1	Metallophos	7	0	0	0	0	0	0	4	Calcineurin-like phosphoesterase	Metallo
TRINITY_DN164946_c0_g1	Peptidase_M24	0	0	12	0	0	0	0	0	Metallopeptidase family M24	Metallo
TRINITY_DN1344567_c0_g1	RMMBL	0	1	2	6	2	0	0	0	Zn-dependent metallo-hydrolase RNA specificity domain	Metallo
TRINITY_DN1110310_c0_g1	Metallophos	0	0	0	0	1	0	0	0	Calcineurin-like phosphoesterase	Metallo
TRINITY_DN6474_c0_g1	Peptidase_M24	50	26	0	0	10	595	87	173	Metallopeptidase family M24	Metallo
TRINITY_DN706361_c0_g1	Peptidase_M24	0	0	3	0	16	0	0	122	Metallopeptidase family M24	Metallo
TRINITY_DN90005_c8_g1	Metallophos	0	0	9	0	14	0	0	65.49	Calcineurin-like phosphoesterase	Metallo
TRINITY_DN306654_c0_g1	Peptidase_M24	0	0	2	0	5	27	0	0	Metallopeptidase family M24	Metallo
TRINITY_DN1564370_c0_g1	Peptidase_M4	0	1	0	0	3	0	0	2	Thermolysin metallopeptidase catalytic domain	Metallo
TRINITY_DN29245_c0_g2	Metallophos	0	0	65	0	17	0	0	19	Calcineurin-like phosphoesterase	Metallo
TRINITY_DN10875_c0_g1	Metallophos	0	0	55	6	7	0	0	0	Calcineurin-like phosphoesterase	Metallo
TRINITY_DN1354817_c0_g1	Metallophos	0	0	0	0	5	0	0	9	Calcineurin-like phosphoesterase	Metallo
TRINITY_DN15203_c0_g1	Reprolysin_5	6	48	151	14	40	26	10	49	Metallo-peptidase family M12	Metallo
TRINITY_DN61195_c1_g1	Metallophos	0	0	0	0	0	0	0	23	Calcineurin-like phosphoesterase	Metallo
TRINITY_DN111409_c0_g2	Peptidase_M24	137	0	8	1	0	0	0	0	Metallopeptidase family M24	Metallo
TRINITY_DN116973_c0_g1	YgjP-like	2	0	0	8	0	12	3	4	YgjP-like metallopeptidase domain	Metallo
TRINITY_DN1263068_c0_g1	Metallophos	0	1	11	1	2	15	0	2	Calcineurin-like phosphoesterase	Metallo
TRINITY_DN366709_c0_g1	Reprolysin_5	0	0	8	0	0	0	0	0	Metallo-peptidase family M12	Metallo
TRINITY_DN264010_c0_g1	Metallophos	0	0	7	0	0	0	0	0	Calcineurin-like phosphoesterase	Metallo
TRINITY_DN1796506_c0_g1	Peptidase_M24	0	0	29	0	0	0	0	0	Metallopeptidase family M24	Metallo
TRINITY_DN94576_c0_g1	Metallophos	0	0	0	0	2	0	0	6	Calcineurin-like phosphoesterase	Metallo
TRINITY_DN695987_c0_g1	Peptidase_M24	11	0	0	0	0	0	0	15	Metallopeptidase family M24	Metallo
TRINITY_DN1467242_c0_g1	Metallophos	0	0	0	0	6	0	0	0	Calcineurin-like phosphoesterase	Metallo
TRINITY_DN30273_c0_g1	Metallophos	12	10	39	15	24	0	14	34.04	Calcineurin-like phosphoesterase	Metallo
TRINITY_DN744189_c0_g1	Peptidase_M18	0	0	4	11	7	0	1	17	Aminopeptidase I zinc metalloprotease (M18)	Metallo
TRINITY_DN258244_c0_g1	Metallophos	0	0	0	0	0	0	0	12	Calcineurin-like phosphoesterase	Metallo
TRINITY_DN1004697_c0_g1	Peptidase_M4_C	0	0	0	0	0	37	0	0	Thermolysin metallopeptidase alpha-helical domain	Metallo
TRINITY_DN1864426_c0_g1	Metallothio_Euk	0	0	0	8	0	0	0	0	Eukaryotic metallothionein	Metallo
TRINITY_DN1317718_c0_g1	Metallophos	0	0	0	1	0	3	0	38	Calcineurin-like phosphoesterase	Metallo
TRINITY_DN36543_c2_g1	Metallophos	0	2	15	0	2	0	0	0	Calcineurin-like phosphoesterase	Metallo
TRINITY_DN995507_c0_g1	Metallophos_C	3	1	0	0	0	0	94	1	Iron/zinc purple acid phosphatase-like protein C	Metallo
TRINITY_DN154671_c0_g1	Metallophos	5	5	8	5	4	10	3	4	Calcineurin-like phosphoesterase	Metallo
TRINITY_DN139551_c0_g1	Peptidase_M36	5	2	0	0	84	0	0	26	Fungalysin metallopeptidase (M36)	Metallo
TRINITY_DN1370994_c0_g1	Metallophos	0	0	0	0	3	0	0	12	Calcineurin-like phosphoesterase	Metallo
TRINITY_DN282311_c0_g1	Zn_peptidase_2	0	1	2	10	0	14	6	4	Putative neutral zinc metallopeptidase	Metallo
TRINITY_DN14315_c1_g1	Metallophos	5	0	19	9	0	0	14	9	Calcineurin-like phosphoesterase	Metallo
TRINITY_DN1803612_c0_g1	Reprolysin_5	1	0	2	4	4	0	0	10	Metallo-peptidase family M12	Metallo
TRINITY_DN36543_c3_g1	Metallophos	3	0	0	0	2	0	0	2	Calcineurin-like phosphoesterase	Metallo
TRINITY_DN54901_c0_g2	Metallophos	1	2	15	8.77	0	0	14	3	Calcineurin-like phosphoesterase	Metallo
TRINITY_DN1774327_c0_g1	Lactamase_B	12	0	0	0	0	0	0	3	Metallo-beta-lactamase superfamily	Metallo
TRINITY_DN1005851_c0_g1	TIMP	9	0	13	1	15	16	0	0	Tissue inhibitor of metalloproteinase	Metallo
TRINITY_DN61129_c0_g2	Metallophos	0	7	0	2	13	0	7	11	Calcineurin-like phosphoesterase	Metallo
TRINITY_DN1556451_c0_g1	Metallophos	0	0	7	0	0	0	0	3	Calcineurin-like phosphoesterase	Metallo
TRINITY_DN133416_c1_g1	Metallophos	0	2	13	0	0	1	0	2	Calcineurin-like phosphoesterase	Metallo
TRINITY_DN916254_c0_g1	MPTase-PolyVal	5	0	3	27.63	0	0	0	0	Zincin-like metallopeptidase	Metallo
TRINITY_DN501869_c0_g1	Metallophos_2	0	0	0	6	3	0	0	0	Calcineurin-like phosphoesterase superfamily domain	Metallo
TRINITY_DN672166_c0_g1	Metallopep	0	0	0	0	0	0	0	27	Putative peptidase family	Metallo
TRINITY_DN38753_c0_g1	Metallophos	0	0	0	0	0	7	69	28	Calcineurin-like phosphoesterase	Metallo
TRINITY_DN744272_c0_g1	Peptidase_M18	0	0	0	0	0	5	0	10	Aminopeptidase I zinc metalloprotease (M18)	Metallo
TRINITY_DN565102_c0_g1	Metallophos	0	0	0	0	0	0	0	4	Calcineurin-like phosphoesterase	Metallo
TRINITY_DN1276067_c0_g1	Metallophos_2	10	2	0	0	0	0	0	0	Calcineurin-like phosphoesterase superfamily domain	Metallo
TRINITY_DN1144472_c0_g1	Peptidase_M4	0	0	16	0	0	0	0	0	Thermolysin metallopeptidase catalytic domain	Metallo
TRINITY_DN1367645_c0_g1	Metallophos	0	0	16	0	0	0	0	0	Calcineurin-like phosphoesterase	Metallo
TRINITY_DN692583_c0_g1	Lactamase_B_6	6	0	4	0	0	0	0	3	Metallo-beta-lactamase superfamily domain	Metallo
TRINITY_DN1197758_c0_g1	Peptidase_M24	1	0	1	12	0	0	0	0	Metallopeptidase family M24	Metallo
TRINITY_DN11751_c0_g1	Metallophos	1	10	115	51.41	5	0	28	21	Calcineurin-like phosphoesterase	Metallo
TRINITY_DN1764142_c0_g1	Peptidase_M24	27	0	0	0	10	0	0	11	Metallopeptidase family M24	Metallo
TRINITY_DN1245155_c0_g1	Metallophos_2	0	0	0	0	0	0	1	0	Calcineurin-like phosphoesterase superfamily domain	Metallo
TRINITY_DN267505_c0_g1	Metallophos	8	19	43	17	69	72	35	88	Calcineurin-like phosphoesterase	Metallo
TRINITY_DN1680791_c0_g1	Peptidase_M24	0	0	8	0	0	0	0	0	Metallopeptidase family M24	Metallo
TRINITY_DN295421_c0_g1	Peptidase_M18	0	0	0	0	10	5	0	5	Aminopeptidase I zinc metalloprotease (M18)	Metallo
TRINITY_DN216934_c0_g1	Metallophos	0	7	11	5	4	0	18	28	Calcineurin-like phosphoesterase	Metallo
TRINITY_DN277475_c0_g1	Metallophos	0	3	0	0	2	0	0	0	Calcineurin-like phosphoesterase	Metallo
TRINITY_DN162455_c0_g1	Metallophos	0	0	0	0	0	0	8	38	Calcineurin-like phosphoesterase	Metallo
TRINITY_DN180618_c0_g1	Peptidase_M36	0	0	0	0	0	0	0	0	Fungalysin metallopeptidase (M36)	Metallo
TRINITY_DN102224_c0_g2	Metallophos	13	18	7	14	1	6	0	9	Calcineurin-like phosphoesterase	Metallo
TRINITY_DN65558_c0_g1	Peptidase_M24	2	16	3	11	0	0	5	31	Metallopeptidase family M24	Metallo
TRINITY_DN722447_c0_g1	Reprolysin_2	0	2	37	1	2	0	0	0	Metallo-peptidase family M12B Reprolysin-like	Metallo
TRINITY_DN14017_c0_g2	Peptidase_M24	0	0	0	1	14	8	1	2	Metallopeptidase family M24	Metallo
TRINITY_DN797451_c0_g1	Metallophos_C	0	0	0	0	0	0	0	9	Iron/zinc purple acid phosphatase-like protein C	Metallo
TRINITY_DN436608_c0_g1	Reprolysin_5	3	0	0	0	1	0	3	0	Metallo-peptidase family M12	Metallo
TRINITY_DN221692_c0_g1	YgjP-like	8	0	0	16	3	1	0	0	YgjP-like metallopeptidase domain	Metallo
TRINITY_DN982501_c0_g1	Metallophos	5	0	4	0	0	0	0	0	Calcineurin-like phosphoesterase	Metallo
TRINITY_DN180203_c0_g1	Peptidase_M24	0	1	0	1	19	1	3	2	Metallopeptidase family M24	Metallo
TRINITY_DN1435939_c0_g1	Reprolysin_5	0	0	3	0	0	0	0	5	Metallo-peptidase family M12	Metallo
TRINITY_DN597536_c0_g1	Metallophos	0	0	0	5	5	0	0	1	Calcineurin-like phosphoesterase	Metallo
TRINITY_DN83954_c0_g2	Metallophos	0	7	222	1	28	6	0	2	Calcineurin-like phosphoesterase	Metallo
TRINITY_DN28332_c0_g2	Peptidase_M24	0	0	1	0	1	0	1	8	Metallopeptidase family M24	Metallo
TRINITY_DN447332_c0_g1	Metallophos	0	0	0	0	0	0	0	5	Calcineurin-like phosphoesterase	Metallo
TRINITY_DN34327_c0_g1	Metallopep	2	14	2	12	16	22	30	9	Putative peptidase family	Metallo
TRINITY_DN1893194_c0_g1	Peptidase_M4_C	0	0	6	0	4	0	0	7	Thermolysin metallopeptidase alpha-helical domain	Metallo
TRINITY_DN551851_c0_g1	Metallophos	0	0	6	0	4	0	0	0	Calcineurin-like phosphoesterase	Metallo
TRINITY_DN199437_c0_g1	Metallophos	0	0	0	0	0	0	1	0	Calcineurin-like phosphoesterase	Metallo
TRINITY_DN235209_c0_g1	Metallophos	4	0	0	5	3	0	4	8	Calcineurin-like phosphoesterase	Metallo
TRINITY_DN381899_c0_g1	Metallophos	7	4	3	0	0	0	0	3	Calcineurin-like phosphoesterase	Metallo
TRINITY_DN669752_c0_g1	Peptidase_M24	0	0	0	0	7	1	0	3	Metallopeptidase family M24	Metallo
TRINITY_DN67675_c0_g1	Metallophos	0	0	107	0	12	0	0	24	Calcineurin-like phosphoesterase	Metallo
TRINITY_DN147726_c0_g2	Metallophos	0	0	4	0	7	0	2	0	Calcineurin-like phosphoesterase	Metallo
TRINITY_DN1804906_c0_g1	Metallophos_C	0	0	5	0	0	0	0	0	Iron/zinc purple acid phosphatase-like protein C	Metallo
TRINITY_DN136411_c0_g1	Metallophos	0	3	14	0	14	9	0	9	Calcineurin-like phosphoesterase	Metallo
TRINITY_DN108261_c0_g1	Metallophos	0	0	36	0	0	7	0	1	Calcineurin-like phosphoesterase	Metallo
TRINITY_DN1250915_c0_g1	Metallothio_Cad	0	0	6	0	0	0	0	0	Metallothionein family	Metallo
TRINITY_DN1757289_c0_g1	Peptidase_M57	0	2	15	0	0	0	3	50	Dual-action HEIGH metallo-peptidase	Metallo
TRINITY_DN962601_c0_g1	Metallophos	0	3	11	3	0	7	0	1	Calcineurin-like phosphoesterase	Metallo
TRINITY_DN238072_c0_g1	Metallophos_2	2	1	4	0	3	11	0	9	Calcineurin-like phosphoesterase superfamily domain	Metallo
TRINITY_DN606172_c0_g1	Metallophos	0	0	7	0	0	0	0	0	Calcineurin-like phosphoesterase	Metallo
TRINITY_DN29050_c0_g1	Metallophos	10	2	0	0	2	4	2	6	Calcineurin-like phosphoesterase	Metallo
TRINITY_DN725953_c0_g1	Aspzincin_M35	0	0	0	0	2	0	0	9	Lysine-specific metallo-endopeptidase	Metallo
TRINITY_DN497658_c0_g1	Peptidase_M24	0	0	0	15	0	0	0	0	Metallopeptidase family M24	Metallo
TRINITY_DN1388307_c0_g1	Peptidase_M24	0	0	0	0	0	0	0	4	Metallopeptidase family M24	Metallo
TRINITY_DN78809_c1_g1	Lactamase_B	4	19	47	16	8	0	7	4	Metallo-beta-lactamase superfamily	Metallo
TRINITY_DN1635247_c0_g1	Peptidase_M35	0	0	0	0	0	28	0	0	Deuterolysin metalloprotease (M35) family	Metallo
TRINITY_DN11115_c0_g1	Metallophos_C	3	32.01	140	85	0	8	25	58	Iron/zinc purple acid phosphatase-like protein C	Metallo
TRINITY_DN1579990_c0_g1	Metallophos_C	1	0	0	10.79	6	7	0	16	Iron/zinc purple acid phosphatase-like protein C	Metallo
TRINITY_DN713502_c0_g1	Metallophos	0	0	0	0	2	20	0	0	Calcineurin-like phosphoesterase	Metallo
TRINITY_DN1940432_c0_g1	Metallophos	0	0	11	0	4	0	4	0	Calcineurin-like phosphoesterase	Metallo
TRINITY_DN1039969_c0_g1	Metallophos	0	0	0	0	7	0	0	4	Calcineurin-like phosphoesterase	Metallo
TRINITY_DN105670_c0_g3	Metallophos	0	0	1	0	3	0	0	8	Calcineurin-like phosphoesterase	Metallo
TRINITY_DN81422_c0_g1	Metallophos	1	3	0	0	3	0	7	0	Calcineurin-like phosphoesterase	Metallo
TRINITY_DN1211388_c0_g1	Metallopep	0	0	0	0	0	0	0	15	Putative peptidase family	Metallo
TRINITY_DN61718_c3_g1	Metallophos	10	0	5	0	1	0	6	35	Calcineurin-like phosphoesterase	Metallo
TRINITY_DN1568247_c0_g1	Peptidase_M24	10	1	0	6	0	9	0	0	Metallopeptidase family M24	Metallo
TRINITY_DN399977_c0_g1	Peptidase_M24	0	1	0	0	3	0	0	0	Metallopeptidase family M24	Metallo
TRINITY_DN324241_c0_g1	Metallophos	0	0	0	0	0	0	0	14	Calcineurin-like phosphoesterase	Metallo
TRINITY_DN98960_c0_g1	Peptidase_M18	4	0	0	0	1	0	0	3	Aminopeptidase I zinc metalloprotease (M18)	Metallo
TRINITY_DN1261318_c0_g1	Peptidase_M24	0	1	0	0	0	23	7	0	Metallopeptidase family M24	Metallo
TRINITY_DN749581_c0_g1	Peptidase_M24	2	0	12	2	0	0	0	0	Metallopeptidase family M24	Metallo
TRINITY_DN329735_c0_g1	Metallophos	0	0	0	1	12	0	0	1	Calcineurin-like phosphoesterase	Metallo
TRINITY_DN1629117_c0_g1	Lactamase_B	0	2	0	0	2	0	4	0	Metallo-beta-lactamase superfamily	Metallo
TRINITY_DN122061_c3_g2	Metallophos	0	0	10	0	24	0	2	130	Calcineurin-like phosphoesterase	Metallo
TRINITY_DN1334952_c0_g1	Metallophos	0	0	12	0	0	0	0	4	Calcineurin-like phosphoesterase	Metallo
TRINITY_DN63005_c0_g1	Metallophos	0	3	40	1	0	0	0	4	Calcineurin-like phosphoesterase	Metallo
TRINITY_DN505002_c0_g1	Lactamase_B_6	0	0	0	0	0	0	1	0	Metallo-beta-lactamase superfamily domain	Metallo
TRINITY_DN468260_c0_g1	Metallophos	3	0	0	0	0	0	0	2	Calcineurin-like phosphoesterase	Metallo
TRINITY_DN227684_c0_g1	Metallophos	10	2	0	11	0	0	0	1	Calcineurin-like phosphoesterase	Metallo
TRINITY_DN102735_c0_g1	Peptidase_M18	1	1	0	0	26	6	22	13	Aminopeptidase I zinc metalloprotease (M18)	Metallo
TRINITY_DN34624_c0_g1	Metallophos	4	12	18	0	41	11	12	11	Calcineurin-like phosphoesterase	Metallo
TRINITY_DN301469_c0_g1	Lactamase_B	0	0	0	0	4	0	0	0	Metallo-beta-lactamase superfamily	Metallo
TRINITY_DN1819231_c0_g1	Metallophos	9	0	0	0	0	0	0	8	Calcineurin-like phosphoesterase	Metallo
TRINITY_DN188305_c0_g1	Metallothio_2	0	0	5	0	5	0	0	0	Metallothionein	Metallo
TRINITY_DN93159_c0_g1	Metallothio_6	1	5	12	3	12	0	0	1	Metallothionein	Metallo
TRINITY_DN661803_c0_g1	Aspzincin_M35	0	0	0	0	5	0	0	6	Lysine-specific metallo-endopeptidase	Metallo
TRINITY_DN184306_c0_g1	DUF2201_N	27	1	8	9	2	11	9	29	Putative metallopeptidase domain	Metallo
TRINITY_DN1012972_c0_g1	Metallothio_6	0	0	1	0	0	0	0	11	Metallothionein	Metallo
TRINITY_DN1389125_c0_g1	Metallophos	0	0	11	8	0	0	0	0	Calcineurin-like phosphoesterase	Metallo
TRINITY_DN496801_c0_g1	Lactamase_B_5	12	4	2	11	9	18	9	15	Metallo-beta-lactamase superfamily	Metallo
TRINITY_DN1665304_c0_g1	Metallophos	0	0	4	2	3	0	9	2	Calcineurin-like phosphoesterase	Metallo
TRINITY_DN333959_c0_g1	Metallophos	3	0	8	3	0	0	0	0	Calcineurin-like phosphoesterase	Metallo
TRINITY_DN32274_c0_g1	Metallophos	2	0	19	30	30	9	4	38	Calcineurin-like phosphoesterase	Metallo
TRINITY_DN1304013_c0_g1	Metallophos_C	0	0	0	0	3	0	1	14	Iron/zinc purple acid phosphatase-like protein C	Metallo
TRINITY_DN514687_c0_g1	Metallophos_C	0	2	0	2	2	0	1	0	Iron/zinc purple acid phosphatase-like protein C	Metallo
TRINITY_DN275124_c0_g2	Metallophos	0	0	2	1	1	0	1	8	Calcineurin-like phosphoesterase	Metallo
TRINITY_DN1329726_c0_g1	Metallophos	0	0	0	0	0	0	0	30	Calcineurin-like phosphoesterase	Metallo
TRINITY_DN61015_c0_g1	Metallophos	10	0	32	13	4	5	23	258	Calcineurin-like phosphoesterase	Metallo
TRINITY_DN169083_c0_g1	Metallophos	2	0	4	1	0	8	0	0	Calcineurin-like phosphoesterase	Metallo
TRINITY_DN133867_c0_g1	Aspzincin_M35	0	0	13	0	6	0	0	0	Lysine-specific metallo-endopeptidase	Metallo
TRINITY_DN184186_c0_g1	Metallophos	0	0	0	0	56	0	0	3	Calcineurin-like phosphoesterase	Metallo
TRINITY_DN332180_c0_g1	Metallophos	0	1	0	1	14	0	0	7	Calcineurin-like phosphoesterase	Metallo
TRINITY_DN1644179_c0_g1	Metalloenzyme	0	0	4	4	0	0	0	1	Metalloenzyme superfamily	Metallo
TRINITY_DN1608782_c0_g1	Metallophos	0	2	4	2	2	7	2	0	Calcineurin-like phosphoesterase	Metallo
TRINITY_DN70562_c2_g1	Metallophos	3	4	7	1	7	0	4	2	Calcineurin-like phosphoesterase	Metallo
TRINITY_DN218847_c0_g1	Peptidase_M24	3	4	5	3	29	11	10	7	Metallopeptidase family M24	Metallo
TRINITY_DN19489_c0_g1	Metallophos	9	13	12	3	20	6	0	2	Calcineurin-like phosphoesterase	Metallo
TRINITY_DN276610_c0_g2	Peptidase_M18	2	2	0	0	4	0	2	18	Aminopeptidase I zinc metalloprotease (M18)	Metallo
TRINITY_DN1864027_c0_g1	Metallophos_2	0	0	3	0	4	0	0	8	Calcineurin-like phosphoesterase superfamily domain	Metallo
TRINITY_DN1092472_c0_g1	Metallophos	0	0	8	0	0	0	0	0	Calcineurin-like phosphoesterase	Metallo
TRINITY_DN660071_c0_g1	Metallophos	3	0	0	0	6	0	0	0	Calcineurin-like phosphoesterase	Metallo
TRINITY_DN70562_c3_g1	Metallophos	0	2	26	0	0	0	0	0	Calcineurin-like phosphoesterase	Metallo
TRINITY_DN279620_c0_g1	Metallophos	0	0	0	3	0	7	0	0	Calcineurin-like phosphoesterase	Metallo
TRINITY_DN1818385_c0_g1	Metallophos	0	0	0	0	6	0	0	0	Calcineurin-like phosphoesterase	Metallo
TRINITY_DN27794_c0_g1	Peptidase_M24	5	2	0	0	1	77	36	45	Metallopeptidase family M24	Metallo
TRINITY_DN50674_c3_g1	Metallophos	0	0	9	0	0	0	0	2	Calcineurin-like phosphoesterase	Metallo
TRINITY_DN162663_c0_g1	Zn_peptidase_2	0	0	8	5	0	0	2	2	Putative neutral zinc metallopeptidase	Metallo
TRINITY_DN256868_c0_g1	Metallophos	0	0	6	11.76	0	0	2	0	Calcineurin-like phosphoesterase	Metallo
TRINITY_DN85393_c0_g1	Peptidase_M24	62	11	23	19	0	0	1	2	Metallopeptidase family M24	Metallo
TRINITY_DN872879_c0_g1	Metallophos	0	6	0	9	0	0	0	3	Calcineurin-like phosphoesterase	Metallo
TRINITY_DN15181_c5_g1	Metallophos	4	0	0	3	0	0	5	9	Calcineurin-like phosphoesterase	Metallo
TRINITY_DN181474_c1_g1	Metallophos	0	0	0	0	0	0	1	0	Calcineurin-like phosphoesterase	Metallo
TRINITY_DN1551617_c0_g1	Metallophos	0	0	10	0	1	0	13	71	Calcineurin-like phosphoesterase	Metallo
TRINITY_DN961304_c0_g1	Metallophos	17	0	0	0	2	0	0	23	Calcineurin-like phosphoesterase	Metallo
TRINITY_DN156234_c0_g2	Reprolysin_3	0	0	2	0	0	0	9	257	Metallo-peptidase family M12B Reprolysin-like	Metallo
TRINITY_DN794212_c0_g1	Metallophos_2	0	1	1	7	7	10	0	1	Calcineurin-like phosphoesterase superfamily domain	Metallo
TRINITY_DN176121_c0_g1	RMMBL	0	1	10	3	0	0	1	1	Zn-dependent metallo-hydrolase RNA specificity domain	Metallo
TRINITY_DN1833412_c0_g1	Peptidase_M18	0	0	0	0	7	0	4	0	Aminopeptidase I zinc metalloprotease (M18)	Metallo
TRINITY_DN179270_c0_g1	Peptidase_M24	2	1	12	12	0	0	15	1	Metallopeptidase family M24	Metallo
TRINITY_DN1887862_c0_g1	Metallophos	0	0	0	0	13	0	1	2	Calcineurin-like phosphoesterase	Metallo
TRINITY_DN94261_c0_g2	Peptidase_M24	8	2	1	6	0	0	5	0	Metallopeptidase family M24	Metallo
TRINITY_DN994010_c0_g1	Metallophos	0	0	6	1	0	3	0	0	Calcineurin-like phosphoesterase	Metallo
TRINITY_DN1998550_c0_g1	Metallophos	0	0	0	0	10	0	0	0	Calcineurin-like phosphoesterase	Metallo
TRINITY_DN70869_c0_g2	Zincin_2	0	0	1	0	13	0	0	9	Zincin-like metallopeptidase	Metallo
TRINITY_DN131928_c0_g1	Metallothio_6	0	0	9	5	2	4	9	0	Metallothionein	Metallo
TRINITY_DN264994_c0_g1	Metallophos	0	0	6	2	6	0	0	2	Calcineurin-like phosphoesterase	Metallo
TRINITY_DN1684465_c0_g1	Metallophos	3	0	1	0	5	0	0	0	Calcineurin-like phosphoesterase	Metallo
TRINITY_DN655785_c0_g1	Lactamase_B	0	0	0	0	0	0	8	2	Metallo-beta-lactamase superfamily	Metallo
TRINITY_DN30045_c0_g1	Reprolysin_5	2	0	0	10	7	0	0	552	Metallo-peptidase family M12	Metallo
TRINITY_DN458939_c0_g1	Metallophos	0	0	0	0	0	0	0	7	Calcineurin-like phosphoesterase	Metallo
TRINITY_DN25476_c0_g1	YgjP-like	34	5	6	33	2	12	10	40	YgjP-like metallopeptidase domain	Metallo
TRINITY_DN101065_c1_g1	Metallophos	5	0	2	0	2	6	2	0	Calcineurin-like phosphoesterase	Metallo
TRINITY_DN332798_c0_g1	Metalloenzyme	0	0	0	0	1	0	0	4	Metalloenzyme superfamily	Metallo
TRINITY_DN176971_c0_g1	Lactamase_B	0	0	345	5	1	0	0	0	Metallo-beta-lactamase superfamily	Metallo
TRINITY_DN81132_c0_g1	Peptidase_M24	0	2	150	1	13	0	0	0	Metallopeptidase family M24	Metallo
TRINITY_DN1006360_c0_g1	Metallophos	4	2	1	11	0	0	3	3	Calcineurin-like phosphoesterase	Metallo
TRINITY_DN20157_c1_g1	Metallophos	0	0	0	0	0	0	2	0	Calcineurin-like phosphoesterase	Metallo
TRINITY_DN192270_c0_g1	Metallophos	0	0	8	5	3	11	0	0	Calcineurin-like phosphoesterase	Metallo
TRINITY_DN182729_c0_g2	Metallophos_C	0	5	8	11	4	0	3	2	Iron/zinc purple acid phosphatase-like protein C	Metallo
TRINITY_DN1106951_c0_g1	Metallophos	1	0	5	0	0	0	0	0	Calcineurin-like phosphoesterase	Metallo
TRINITY_DN123776_c0_g1	Metallophos	2	0	20	6	5	0	0	3	Calcineurin-like phosphoesterase	Metallo
TRINITY_DN168709_c0_g1	Zincin_2	3	9	10	66	13	80.38	27	27	Zincin-like metallopeptidase	Metallo
TRINITY_DN959209_c0_g1	Metallophos	0	2	0	1	0	7	0	4	Calcineurin-like phosphoesterase	Metallo
TRINITY_DN724012_c0_g1	Metallothi_Euk2	0	0	0	11	1	0	1	17	Eukaryotic metallothionein	Metallo
TRINITY_DN542395_c0_g1	Metallophos	0	0	0	4	1	0	1	3	Calcineurin-like phosphoesterase	Metallo
TRINITY_DN148024_c0_g2	YgjP-like	9	3	3	27	0	0	0	0	YgjP-like metallopeptidase domain	Metallo
TRINITY_DN21452_c1_g1	Metallophos	0	1	0	0	5	21	5	11	Calcineurin-like phosphoesterase	Metallo
TRINITY_DN1066657_c0_g1	Metallophos	0	0	21	0	3	0	0	0	Calcineurin-like phosphoesterase	Metallo
TRINITY_DN1557454_c0_g1	Metallophos	16	6	0	14	0	5	0	0	Calcineurin-like phosphoesterase	Metallo
TRINITY_DN51100_c0_g2	Metalloenzyme	7	2	0	0	12	0	11	24	Metalloenzyme superfamily	Metallo
TRINITY_DN64002_c0_g1	Metallophos	20	4	0	0	24	0	18	63	Calcineurin-like phosphoesterase	Metallo
TRINITY_DN57105_c0_g1	Metallophos	0	4	31	2	16.02	0	2	0	Calcineurin-like phosphoesterase	Metallo
TRINITY_DN518532_c0_g1	Lactamase_B	0	0	0	0	0	0	4	0	Metallo-beta-lactamase superfamily	Metallo
TRINITY_DN122061_c5_g1	Metallophos	0	1	6	1	2	0	2	2	Calcineurin-like phosphoesterase	Metallo
TRINITY_DN45424_c0_g1	Metallophos	0	2	7	0	8	8	0	0	Calcineurin-like phosphoesterase	Metallo
TRINITY_DN800244_c0_g1	Metallophos	8	0	0	0	0	0	0	1	Calcineurin-like phosphoesterase	Metallo
TRINITY_DN912960_c0_g1	Tox-MPTase5	0	0	1	3	2	0	0	2	Metallopeptidase toxin 5	Metallo
TRINITY_DN1354525_c0_g1	Metallophos	31	1	6.42	3	2	0	0	0	Calcineurin-like phosphoesterase	Metallo
TRINITY_DN309745_c0_g1	Peptidase_M24	1	0	7	0	1	0	2	0	Metallopeptidase family M24	Metallo
TRINITY_DN1893332_c0_g1	Metallophos	3	2	9.61	2	4	16	0	0	Calcineurin-like phosphoesterase	Metallo
TRINITY_DN274185_c0_g1	Metallophos	0	3	10	18	0	0	0	0	Calcineurin-like phosphoesterase	Metallo
TRINITY_DN337987_c0_g1	Peptidase_M24	1	0	1	4	1	10	6	6	Metallopeptidase family M24	Metallo
TRINITY_DN511026_c0_g1	Metallophos_3	0	0	12	0	0	0	0	0	Metallophosphoesterase calcineurin superfamily	Metallo
TRINITY_DN818727_c0_g1	Peptidase_M18	0	0	1	0	3	0	0	2	Aminopeptidase I zinc metalloprotease (M18)	Metallo
TRINITY_DN73951_c0_g1	Metallophos_C	7	9	5	12	27	11	1	3	Iron/zinc purple acid phosphatase-like protein C	Metallo
TRINITY_DN671074_c0_g1	Metallophos	7	1	7	0	2	0	0	0	Calcineurin-like phosphoesterase	Metallo
TRINITY_DN1787904_c0_g1	Metallophos	0	0	9	0	3	0	0	0	Calcineurin-like phosphoesterase	Metallo
TRINITY_DN977873_c0_g1	Metallophos	0	0	0	0	0	0	0	0	Calcineurin-like phosphoesterase	Metallo
TRINITY_DN122061_c2_g1	Metallophos	0	0	60	2	0	0	0	0	Calcineurin-like phosphoesterase	Metallo
TRINITY_DN102936_c0_g1	Metallophos	0	0	9	0	0	0	0	0	Calcineurin-like phosphoesterase	Metallo
TRINITY_DN824420_c0_g1	Metallophos	0	0	0	1	2	14	1	0	Calcineurin-like phosphoesterase	Metallo
TRINITY_DN1391661_c0_g1	Peptidase_M18	3	0	3	1	0	0	0	13	Aminopeptidase I zinc metalloprotease (M18)	Metallo
TRINITY_DN264536_c0_g1	Metallophos	0	0	18	0	0	0	0	0	Calcineurin-like phosphoesterase	Metallo
TRINITY_DN1094834_c0_g1	Peptidase_M24	5	0	0	0	0	11	9	0	Metallopeptidase family M24	Metallo
TRINITY_DN311340_c0_g2	Metallophos	0	4	3	5	24	0	4	17	Calcineurin-like phosphoesterase	Metallo
TRINITY_DN175705_c0_g1	Metallophos	0	9	58	0	4	3	0	1	Calcineurin-like phosphoesterase	Metallo
TRINITY_DN596531_c0_g1	Metallophos	2	0	0	0	0	0	0	6	Calcineurin-like phosphoesterase	Metallo
TRINITY_DN656300_c0_g1	Metallophos	0	0	16	0	0	3	0	6	Calcineurin-like phosphoesterase	Metallo
TRINITY_DN757845_c0_g1	Reprolysin_2	0	0	0	0	0	0	0	25	Metallo-peptidase family M12B Reprolysin-like	Metallo
TRINITY_DN735183_c0_g1	Peptidase_M24	4	0	0	0	0	0	0	2	Metallopeptidase family M24	Metallo
TRINITY_DN1930879_c0_g1	Peptidase_M18	0	0	0	0	0	0	0	0	Aminopeptidase I zinc metalloprotease (M18)	Metallo
TRINITY_DN1045016_c0_g1	Metallophos	0	0	6	0	0	0	0	5	Calcineurin-like phosphoesterase	Metallo
TRINITY_DN284085_c0_g1	Lactamase_B	5	3	3	0	0	0	0	0	Metallo-beta-lactamase superfamily	Metallo
TRINITY_DN451082_c0_g1	Peptidase_M24	3	0	10	8	0	0	1	0	Metallopeptidase family M24	Metallo
TRINITY_DN7842_c0_g1	Metallophos	86	32	51	38	47	88	23	46	Calcineurin-like phosphoesterase	Metallo
TRINITY_DN135344_c0_g1	Lactamase_B	2	0	3	1	1	12	2	3	Metallo-beta-lactamase superfamily	Metallo
TRINITY_DN70133_c0_g1	DRMBL	0	3	22	3	16	0	4	8	DNA repair metallo-beta-lactamase	Metallo
TRINITY_DN1475068_c0_g1	Tox-MPTase2	0	6	17	4	0	0	0	0	Metallopeptidase toxin 2	Metallo
TRINITY_DN1773549_c0_g1	Reprolysin_5	0	0	0	0	10	0	0	0	Metallo-peptidase family M12	Metallo
TRINITY_DN1258402_c0_g1	Peptidase_M24	0	2	0	0	0	0	0	0	Metallopeptidase family M24	Metallo
TRINITY_DN1274272_c0_g1	Metallophos	0	0	5	0	0	0	0	0	Calcineurin-like phosphoesterase	Metallo
TRINITY_DN115817_c0_g1	Metallophos	0	0	0	0	0	0	0	0	Calcineurin-like phosphoesterase	Metallo
TRINITY_DN21968_c1_g1	Metallophos	0	0	5	4	1	0	0	2	Calcineurin-like phosphoesterase	Metallo
TRINITY_DN1367013_c0_g1	Aspzincin_M35	16	0	5	0	3	0	2	13	Lysine-specific metallo-endopeptidase	Metallo
TRINITY_DN56891_c0_g1	Metallophos_2	16	0	6	0	19	0	4	44	Calcineurin-like phosphoesterase superfamily domain	Metallo
TRINITY_DN380216_c0_g1	Metallophos	0	0	0	0	0	11	0	0	Calcineurin-like phosphoesterase	Metallo
TRINITY_DN22687_c0_g1	Metallophos	4	3	58	0	0	5	0	0	Calcineurin-like phosphoesterase	Metallo
TRINITY_DN470253_c0_g1	Metallophos	0	0	12	0	10	0	0	1	Calcineurin-like phosphoesterase	Metallo
TRINITY_DN1881913_c0_g1	Metallophos	0	0	0	1	7	0	0	3	Calcineurin-like phosphoesterase	Metallo
TRINITY_DN883359_c0_g1	Metallophos_C	0	0	0	0	0	0	0	3	Iron/zinc purple acid phosphatase-like protein C	Metallo
TRINITY_DN127867_c0_g1	Metallophos	7	3	6	0	0	14	2	0	Calcineurin-like phosphoesterase	Metallo
TRINITY_DN153571_c0_g1	Lactamase_B	1	4	20	7	5	3	6	28	Metallo-beta-lactamase superfamily	Metallo
TRINITY_DN1682784_c0_g1	Metallophos_C	0	0	0	1	11	0	0	0	Iron/zinc purple acid phosphatase-like protein C	Metallo
TRINITY_DN1019277_c0_g1	Metallophos_C	1	0	9	0	0	0	0	0	Iron/zinc purple acid phosphatase-like protein C	Metallo
TRINITY_DN426476_c0_g1	Peptidase_M24	1	1	1	6	0	9	0	0	Metallopeptidase family M24	Metallo
TRINITY_DN11506_c0_g1	Metallophos	6	3	0	0	2	135	10	93	Calcineurin-like phosphoesterase	Metallo
TRINITY_DN4014_c0_g1	Peptidase_M36	2750.68	0	0	1	254	0	0	2717.05	Fungalysin metallopeptidase (M36)	Metallo
TRINITY_DN67078_c0_g3	Metallophos	3	4	3	5	0	13	2	13	Calcineurin-like phosphoesterase	Metallo
TRINITY_DN1873918_c0_g1	Peptidase_M24	0	0	0	0	0	10	3	2	Metallopeptidase family M24	Metallo
TRINITY_DN1921247_c0_g1	Metallophos	0	3	17	0	0	0	0	0	Calcineurin-like phosphoesterase	Metallo
TRINITY_DN27417_c0_g1	Metallophos	11	38	15	11	0	30	5	22	Calcineurin-like phosphoesterase	Metallo
TRINITY_DN104605_c1_g4	Metallophos	5	4	1	7	0	0	2	7	Calcineurin-like phosphoesterase	Metallo
TRINITY_DN276109_c0_g1	Peptidase_M24	2	0	0	0	1	0	0	7	Metallopeptidase family M24	Metallo
TRINITY_DN263761_c0_g1	Peptidase_M24	2	4	0	0	2	0	0	2	Metallopeptidase family M24	Metallo
TRINITY_DN721300_c0_g1	Metallophos	3	0	0	6	0	0	0	5	Calcineurin-like phosphoesterase	Metallo
TRINITY_DN286348_c0_g1	Metallophos	4	0	4	2	3	0	15	38	Calcineurin-like phosphoesterase	Metallo
TRINITY_DN839631_c0_g1	Peptidase_M26_N	0	0	4	5	0	0	0	0	M26 IgA1-specific Metallo-endopeptidase N-terminal region	Metallo
TRINITY_DN1572283_c0_g1	Metallophos	0	0	0	0	3	13	0	0	Calcineurin-like phosphoesterase	Metallo
TRINITY_DN1068667_c0_g1	Metallophos_C	1	0	0	0	17.03	0	0	0	Iron/zinc purple acid phosphatase-like protein C	Metallo
TRINITY_DN1321365_c0_g1	Metallophos	0	2	1	0	4	0	4	10	Calcineurin-like phosphoesterase	Metallo
TRINITY_DN1127654_c0_g1	Peptidase_M24	0	0	0	0	0	0	0	0	Metallopeptidase family M24	Metallo
TRINITY_DN1366767_c0_g1	Metallophos	0	0	4	0	0	0	0	0	Calcineurin-like phosphoesterase	Metallo
TRINITY_DN1259943_c0_g1	Metallophos	0	0	0	3	0	2	0	0	Calcineurin-like phosphoesterase	Metallo
TRINITY_DN22687_c6_g1	Metallophos	3	5	19	1	4	0	0	0	Calcineurin-like phosphoesterase	Metallo
TRINITY_DN29050_c1_g1	Metallophos	0	0	56	2	4	6	0	8	Calcineurin-like phosphoesterase	Metallo
TRINITY_DN373652_c0_g1	Peptidase_M18	0	2	5	0	0	9	0	0	Aminopeptidase I zinc metalloprotease (M18)	Metallo
TRINITY_DN1567508_c0_g1	Metallophos	0	0	12	9	1	0	0	6	Calcineurin-like phosphoesterase	Metallo
TRINITY_DN139988_c1_g1	Peptidase_M24	1	0	5	0	3	20	0	1	Metallopeptidase family M24	Metallo
TRINITY_DN1705075_c0_g1	Metallophos	0	0	0	0	0	0	0	5	Calcineurin-like phosphoesterase	Metallo
TRINITY_DN1680600_c0_g1	Metallophos	0	0	6	0	0	0	0	7	Calcineurin-like phosphoesterase	Metallo
TRINITY_DN74224_c0_g1	Peptidase_M24	2	10	6	28	17.53	44	11	10	Metallopeptidase family M24	Metallo
TRINITY_DN242876_c0_g1	Metallophos	5	0	2	3	7	0	0	2	Calcineurin-like phosphoesterase	Metallo
TRINITY_DN143230_c1_g1	Metallophos	0	0	0	3	3	7	0	0	Calcineurin-like phosphoesterase	Metallo
TRINITY_DN1871387_c0_g1	Peptidase_M24	0	0	1	2	3	0	0	0	Metallopeptidase family M24	Metallo
TRINITY_DN288254_c0_g1	Metallophos	0	1	10	0	4	0	0	5	Calcineurin-like phosphoesterase	Metallo
TRINITY_DN92790_c0_g1	Metallophos	1	2	9	3	2	6	3	6	Calcineurin-like phosphoesterase	Metallo
TRINITY_DN76645_c0_g1	Metallophos	1	6	0	0	0	38	5	32	Calcineurin-like phosphoesterase	Metallo
TRINITY_DN966597_c0_g1	Metallophos	0	0	0	0	0	9	0	3	Calcineurin-like phosphoesterase	Metallo
TRINITY_DN18037_c10_g1	Zincin_2	0	0	0	0	1	0	9	0	Zincin-like metallopeptidase	Metallo
TRINITY_DN1280544_c0_g1	Reprolysin_5	0	0	0	0	0	0	4	103	Metallo-peptidase family M12	Metallo
TRINITY_DN268299_c0_g2	Metallophos	13	7	0	3	6	0	1	5	Calcineurin-like phosphoesterase	Metallo
TRINITY_DN75821_c0_g2	Metallophos	1	1	8	0	1	0	0	4	Calcineurin-like phosphoesterase	Metallo
TRINITY_DN1077327_c0_g1	Peptidase_M24	0	0	0	0	0	0	0	12	Metallopeptidase family M24	Metallo
TRINITY_DN322572_c0_g1	Metallophos_2	0	1	4	1	2	10	0	2	Calcineurin-like phosphoesterase superfamily domain	Metallo
TRINITY_DN1067603_c0_g1	Lactamase_B	0	0	18	0	0	0	0	0	Metallo-beta-lactamase superfamily	Metallo
TRINITY_DN1115489_c0_g1	Peptidase_M18	0	0	1	0	0	0	0	0	Aminopeptidase I zinc metalloprotease (M18)	Metallo
TRINITY_DN82135_c0_g1	Metallophos	0	2	1	0	2	13	4	5	Calcineurin-like phosphoesterase	Metallo
TRINITY_DN116721_c3_g1	Metallophos	0	1	6	7	6	0	3	8	Calcineurin-like phosphoesterase	Metallo
TRINITY_DN507791_c0_g1	Metallophos	0	2	0	0	0	0	0	4	Calcineurin-like phosphoesterase	Metallo
TRINITY_DN7514_c0_g1	Metallophos	0	0	0	0	0	0	2	0	Calcineurin-like phosphoesterase	Metallo
TRINITY_DN118426_c0_g1	Metallophos	0	1	4	3	19	0	1	12	Calcineurin-like phosphoesterase	Metallo
TRINITY_DN801416_c0_g1	Peptidase_M24	0	0	0	0	1	10	0	0	Metallopeptidase family M24	Metallo
TRINITY_DN1061642_c0_g1	Metallophos_2	0	0	15	0	0	0	0	0	Calcineurin-like phosphoesterase superfamily domain	Metallo
TRINITY_DN145792_c0_g1	Metallophos	8	1	0	0	3	445	49	181	Calcineurin-like phosphoesterase	Metallo
TRINITY_DN61804_c0_g2	Peptidase_M24	0	0	0	0	0	0	0	140	Metallopeptidase family M24	Metallo
TRINITY_DN1143887_c0_g1	Metallophos	0	0	0	0	0	0	0	24	Calcineurin-like phosphoesterase	Metallo
TRINITY_DN1879818_c0_g1	Lactamase_B	0	0	4	15	0	0	2	0	Metallo-beta-lactamase superfamily	Metallo
TRINITY_DN709614_c0_g1	Lactamase_B	2	1	7	7	0	5	52	0	Metallo-beta-lactamase superfamily	Metallo
TRINITY_DN194685_c0_g1	Metallophos	0	0	16	0	0	3	1	0	Calcineurin-like phosphoesterase	Metallo
TRINITY_DN665263_c0_g1	Metallophos	0	0	20	0	0	0	0	0	Calcineurin-like phosphoesterase	Metallo
TRINITY_DN15181_c1_g2	Metallophos	0	1	4	0	6	0	0	2	Calcineurin-like phosphoesterase	Metallo
TRINITY_DN87334_c0_g1	Aspzincin_M35	4	1	82	28	71	16	3	36	Lysine-specific metallo-endopeptidase	Metallo
TRINITY_DN109029_c0_g1	Peptidase_M24	0	0	1	5	34	0	28	8	Metallopeptidase family M24	Metallo
TRINITY_DN733798_c0_g1	Metallophos_2	6	2	0	2	3	0	5	8	Calcineurin-like phosphoesterase superfamily domain	Metallo
TRINITY_DN1845083_c0_g1	Metallophos_2	0	0	14	0	0	0	0	0	Calcineurin-like phosphoesterase superfamily domain	Metallo
TRINITY_DN44105_c1_g4	Metallophos	0	3	20	2	0	0	2	6	Calcineurin-like phosphoesterase	Metallo
TRINITY_DN675123_c0_g1	Metallophos	0	0	5	0	2	0	0	0	Calcineurin-like phosphoesterase	Metallo
TRINITY_DN118045_c0_g2	Tox-MPTase3	0	1	16	0	0	0	0	0	Metallopeptidase toxin 3	Metallo
TRINITY_DN805240_c0_g1	HypA	4	1	7	0	0	0	0	5	Hydrogenase/urease nickel incorporation metallochaperone hypA	Metallo
TRINITY_DN1054753_c0_g1	Peptidase_M24	0	0	26	0	1	0	0	0	Metallopeptidase family M24	Metallo
TRINITY_DN417858_c0_g1	Peptidase_M24	1	0	0	0	3	3	0	0	Metallopeptidase family M24	Metallo
TRINITY_DN85148_c0_g2	Metallophos	0	0	0	2	0	0	0	4	Calcineurin-like phosphoesterase	Metallo
TRINITY_DN303027_c0_g1	Peptidase_M24	1	6	78	25	4	0	15	19	Metallopeptidase family M24	Metallo
TRINITY_DN132811_c1_g1	Metallophos	5	3	5	2	0	0	0	7	Calcineurin-like phosphoesterase	Metallo
TRINITY_DN81422_c1_g1	Metallophos	0	0	1	0	5	0	0	23	Calcineurin-like phosphoesterase	Metallo
TRINITY_DN1036690_c0_g1	Metalloenzyme	0	0	0	1	0	0	1	27	Metalloenzyme superfamily	Metallo
TRINITY_DN1065966_c0_g1	Peptidase_M18	4	0	0	0	0	0	0	1	Aminopeptidase I zinc metalloprotease (M18)	Metallo
TRINITY_DN1065476_c0_g1	Peptidase_M18	0	0	0	0	0	0	0	22	Aminopeptidase I zinc metalloprotease (M18)	Metallo
TRINITY_DN5684_c0_g1	Peptidase_M24	94.74	121	124.48	781.62	211	1236.68	446.93	201.46	Metallopeptidase family M24	Metallo
TRINITY_DN1291172_c0_g1	Metallophos	0	0	0	0	3	0	0	5	Calcineurin-like phosphoesterase	Metallo
TRINITY_DN94171_c0_g1	Metallophos	5	0	9	5	10	11	3	13	Calcineurin-like phosphoesterase	Metallo
TRINITY_DN959166_c0_g1	Metallophos_3	0	2	7	0	0	0	1	0	Metallophosphoesterase calcineurin superfamily	Metallo
TRINITY_DN104605_c3_g1	Metallophos	32	14	0	0	8	297	81	127	Calcineurin-like phosphoesterase	Metallo
TRINITY_DN212765_c0_g1	Metallophos	0	1	6	4	3	0	0	0	Calcineurin-like phosphoesterase	Metallo
TRINITY_DN964540_c0_g1	Peptidase_M36	0	1	0	1	0	0	0	21	Fungalysin metallopeptidase (M36)	Metallo
TRINITY_DN35261_c2_g1	Metallophos	19	22	115	14	54	48	6	27	Calcineurin-like phosphoesterase	Metallo
TRINITY_DN1768096_c0_g1	Metallophos	6	0	3	3	0	0	0	0	Calcineurin-like phosphoesterase	Metallo
TRINITY_DN539125_c0_g1	Reprolysin_3	0	0	0	0	0	0	1	5	Metallo-peptidase family M12B Reprolysin-like	Metallo
TRINITY_DN116813_c2_g1	Metallophos	0	1	5	2	0	0	0	4	Calcineurin-like phosphoesterase	Metallo
TRINITY_DN139728_c0_g1	Zn_peptidase_2	6	16	6	4	10	1	0	2	Putative neutral zinc metallopeptidase	Metallo
TRINITY_DN24165_c0_g1	Metallophos	0	0	6	0	0	13	0	1	Calcineurin-like phosphoesterase	Metallo
TRINITY_DN35261_c3_g1	Metallophos	37.03	5	2	0	0	0	3	21	Calcineurin-like phosphoesterase	Metallo
TRINITY_DN212239_c0_g2	Peptidase_M24	1	0	4	1	0	0	0	0	Metallopeptidase family M24	Metallo
TRINITY_DN1533736_c0_g1	Lactamase_B_5	0	1	1	0	0	0	0	0	Metallo-beta-lactamase superfamily	Metallo
TRINITY_DN954166_c0_g1	Peptidase_M18	0	0	0	0	0	0	0	11	Aminopeptidase I zinc metalloprotease (M18)	Metallo
TRINITY_DN61195_c0_g1	Metallophos	0	0	0	1	0	2	0	9	Calcineurin-like phosphoesterase	Metallo
TRINITY_DN1377917_c0_g1	Metallophos	0	1	21	0	3	0	0	0	Calcineurin-like phosphoesterase	Metallo
TRINITY_DN286036_c0_g1	Reprolysin_2	17	0	0	0	0	0	0	10	Metallo-peptidase family M12B Reprolysin-like	Metallo
TRINITY_DN1797223_c0_g1	Metallophos	0	0	3	0	4	0	0	0	Calcineurin-like phosphoesterase	Metallo
TRINITY_DN1261011_c0_g1	Reprolysin_3	0	0	4	0	0	0	0	6	Metallo-peptidase family M12B Reprolysin-like	Metallo
TRINITY_DN1879608_c0_g1	Peptidase_M24	0	0	5	1	0	0	0	4	Metallopeptidase family M24	Metallo
TRINITY_DN132425_c0_g1	Metallophos	3	1	11	0	5	6	0	2	Calcineurin-like phosphoesterase	Metallo
TRINITY_DN141750_c1_g1	Aspzincin_M35	0	0	5	0	10	0	0	0	Lysine-specific metallo-endopeptidase	Metallo
TRINITY_DN1319414_c0_g1	TIMP	0	0	0	0	0	20	0	18	Tissue inhibitor of metalloproteinase	Metallo
TRINITY_DN126780_c0_g2	Peptidase_M73	2	1	0	2	0	0	0	13	Camelysin metallo-endopeptidase	Metallo
TRINITY_DN1794365_c0_g1	Metallophos	0	0	0	0	0	0	0	0	Calcineurin-like phosphoesterase	Metallo
TRINITY_DN1848755_c0_g1	Peptidase_M24	0	0	31	0	13	0	0	10	Metallopeptidase family M24	Metallo
TRINITY_DN516978_c0_g1	Metallophos	0	0	0	0	6	0	0	0	Calcineurin-like phosphoesterase	Metallo
TRINITY_DN367619_c0_g1	Peptidase_M24	6	2	0	3	0	0	1	4	Metallopeptidase family M24	Metallo
TRINITY_DN29779_c3_g1	Metallophos	1	5	15	4	2	14	1	12	Calcineurin-like phosphoesterase	Metallo
TRINITY_DN376091_c0_g1	Peptidase_M24	0	1	0	5	0	0	1	1	Metallopeptidase family M24	Metallo
TRINITY_DN735121_c0_g1	Metallophos	10	0	0	0	0	0	0	0	Calcineurin-like phosphoesterase	Metallo
TRINITY_DN29779_c2_g1	Metallophos	0	0	0	0	0	0	24	0	Calcineurin-like phosphoesterase	Metallo
TRINITY_DN1357857_c0_g1	Metallophos	6	0	0	4	0	0	0	0	Calcineurin-like phosphoesterase	Metallo
TRINITY_DN20608_c0_g1	Metallophos	26	3	32	51	0	0	3	3	Calcineurin-like phosphoesterase	Metallo
TRINITY_DN1316887_c0_g1	Yeast_MT	0	0	0	0	0	0	0	0	Yeast metallothionein	Metallo
TRINITY_DN120886_c0_g2	Metallophos	0	0	2	0	5	0	1	16	Calcineurin-like phosphoesterase	Metallo
TRINITY_DN778969_c0_g1	Metallothio_11	0	0	0	2	0	0	0	10	Metallothionein family 11	Metallo
TRINITY_DN1508709_c0_g1	Metallothio_11	0	0	0	1	0	0	0	14	Metallothionein family 11	Metallo
TRINITY_DN66215_c0_g1	Aspzincin_M35	24	7	0	33	5	49	8	78	Lysine-specific metallo-endopeptidase	Metallo
TRINITY_DN207365_c0_g2	Zincin_1	0	0	0	5	4	9	13	4	Zincin-like metallopeptidase	Metallo
TRINITY_DN229317_c0_g1	Reprolysin_4	0	4	3	0	4	0	15	45	Metallo-peptidase family M12B Reprolysin-like	Metallo
TRINITY_DN19909_c0_g2	Metallophos	5	2	1	1	1	5	4	0	Calcineurin-like phosphoesterase	Metallo
TRINITY_DN362847_c0_g1	Metallophos	0	0	0	2	3	0	1	14	Calcineurin-like phosphoesterase	Metallo
TRINITY_DN303552_c0_g1	Metallophos_C	0	0	4	4	4	0	0	2	Iron/zinc purple acid phosphatase-like protein C	Metallo
TRINITY_DN738963_c0_g1	Metallophos	0	0	0	0	0	0	0	11	Calcineurin-like phosphoesterase	Metallo
TRINITY_DN1371151_c0_g1	Metallophos	0	0	38	2	1	0	0	0	Calcineurin-like phosphoesterase	Metallo
TRINITY_DN11751_c1_g1	Metallophos	70	9	10	0	16	13	22	89	Calcineurin-like phosphoesterase	Metallo
TRINITY_DN38055_c0_g1	Metallophos	25	53	123	26	70	44	18	41	Calcineurin-like phosphoesterase	Metallo
TRINITY_DN146742_c3_g1	Metallophos	0	3	16	0	3	0	0	0	Calcineurin-like phosphoesterase	Metallo
TRINITY_DN42924_c1_g1	Metallophos	0	0	3	0	4	0	0	15	Calcineurin-like phosphoesterase	Metallo
TRINITY_DN1150741_c0_g1	Aspzincin_M35	0	0	0	0	0	0	0	0	Lysine-specific metallo-endopeptidase	Metallo
TRINITY_DN1619210_c0_g1	Peptidase_M24	1	0	0	3	1	13	0	0	Metallopeptidase family M24	Metallo
TRINITY_DN1764631_c0_g1	Metallophos	0	0	29	0	2	0	0	4	Calcineurin-like phosphoesterase	Metallo
TRINITY_DN1863513_c0_g1	Metallophos	0	0	0	0	0	0	2	5	Calcineurin-like phosphoesterase	Metallo
TRINITY_DN1932434_c0_g1	DUF6775	0	0	3	0	8	0	0	7	Probable metallopeptidase family (DUF6775)	Metallo
TRINITY_DN1089350_c0_g1	Peptidase_M24	0	0	0	5	13	0	0	5	Metallopeptidase family M24	Metallo
TRINITY_DN685174_c0_g1	Metallophos	1	0	12	0	4	0	0	0	Calcineurin-like phosphoesterase	Metallo
TRINITY_DN671125_c0_g1	Metallophos_C	0	1	57	0	11	0	0	3	Iron/zinc purple acid phosphatase-like protein C	Metallo
TRINITY_DN564675_c0_g1	Metallophos	0	0	2	0	5	0	0	0	Calcineurin-like phosphoesterase	Metallo
TRINITY_DN707463_c0_g1	Metallophos	0	0	3	0	2	0	0	0	Calcineurin-like phosphoesterase	Metallo
TRINITY_DN1763896_c0_g1	Metallophos	0	1	0	0	24	0	0	4	Calcineurin-like phosphoesterase	Metallo
TRINITY_DN528650_c0_g1	TIMP	0	0	1	0	0	4	0	1	Tissue inhibitor of metalloproteinase	Metallo
TRINITY_DN61718_c4_g4	Metallophos	0	5	7	1	2	0	0	0	Calcineurin-like phosphoesterase	Metallo
TRINITY_DN1332126_c0_g1	Metallophos	0	0	16	0	0	0	0	0	Calcineurin-like phosphoesterase	Metallo
TRINITY_DN14612_c0_g1	Metallophos	0	0	8	0	1	20	0	2	Calcineurin-like phosphoesterase	Metallo
TRINITY_DN230010_c0_g1	Lactamase_B	3	4	9	11	5	6	0	2	Metallo-beta-lactamase superfamily	Metallo
TRINITY_DN1492388_c0_g1	Metallophos	0	2	0	0	0	0	3	0	Calcineurin-like phosphoesterase	Metallo
TRINITY_DN1772531_c0_g1	Metallophos_C	2	1	0	1	2	0	0	0	Iron/zinc purple acid phosphatase-like protein C	Metallo
TRINITY_DN1363946_c0_g1	Metallophos	0	0	13	0	0	0	2	0	Calcineurin-like phosphoesterase	Metallo
TRINITY_DN14315_c0_g1	Metallophos	27	20	103	44	98	29	13	29	Calcineurin-like phosphoesterase	Metallo
TRINITY_DN191854_c0_g1	Zn_peptidase_2	0	0	12	0	0	0	0	0	Putative neutral zinc metallopeptidase	Metallo
TRINITY_DN422782_c0_g1	Metallophos_2	0	3	0	0	0	5	1	0	Calcineurin-like phosphoesterase superfamily domain	Metallo
TRINITY_DN119832_c3_g1	Metallophos	0	0	23	0	0	0	0	0	Calcineurin-like phosphoesterase	Metallo
TRINITY_DN430620_c0_g1	Metallophos_C	4	4	7	3	0	0	0	8	Iron/zinc purple acid phosphatase-like protein C	Metallo
TRINITY_DN265788_c0_g1	Metallophos	4	0	0	0	3	9	0	1	Calcineurin-like phosphoesterase	Metallo
TRINITY_DN703428_c0_g1	Metallophos	0	6	0	0	0	76	21	17	Calcineurin-like phosphoesterase	Metallo
TRINITY_DN60643_c0_g1	Aspzincin_M35	0	0	10	0	1	0	0	0	Lysine-specific metallo-endopeptidase	Metallo
TRINITY_DN1394555_c0_g1	Metallophos	0	0	9	2	0	0	0	0	Calcineurin-like phosphoesterase	Metallo
TRINITY_DN148511_c1_g1	Peptidase_M24	0	0	4	2	5	0	0	0	Metallopeptidase family M24	Metallo
TRINITY_DN967646_c0_g1	Aspzincin_M35	1	0	3	0	0	0	0	0	Lysine-specific metallo-endopeptidase	Metallo
TRINITY_DN287742_c0_g1	Reprolysin_5	49	0	0	0	0	0	0	20	Metallo-peptidase family M12	Metallo
TRINITY_DN109029_c0_g2	Peptidase_M24	15	0	3	6	0	37	5	1	Metallopeptidase family M24	Metallo
TRINITY_DN1922776_c0_g1	Aspzincin_M35	0	0	0	0	0	0	9	0	Lysine-specific metallo-endopeptidase	Metallo
TRINITY_DN399004_c0_g2	Lactamase_B	0	0	0	0	11	0	0	2	Metallo-beta-lactamase superfamily	Metallo
TRINITY_DN402345_c0_g1	Metallophos	6	0	0	0	7	0	0	4	Calcineurin-like phosphoesterase	Metallo
TRINITY_DN54061_c1_g1	Metallothio_Cad	1	1	23	0	9	0	7	1	Metallothionein family	Metallo
TRINITY_DN1291480_c0_g1	Metallophos_2	0	0	0	4	3	0	1	5	Calcineurin-like phosphoesterase superfamily domain	Metallo
TRINITY_DN717778_c0_g1	Tox-MPTase5	0	0	0	3	1	0	4	0	Metallopeptidase toxin 5	Metallo
TRINITY_DN118045_c0_g1	Tox-MPTase3	0	0	11	0	0	0	0	0	Metallopeptidase toxin 3	Metallo
TRINITY_DN23828_c0_g1	Metallophos	5	0	9	3	0	17	0	0	Calcineurin-like phosphoesterase	Metallo
TRINITY_DN769166_c0_g1	Peptidase_M32	0	1	0	0	0	0	0	6	Carboxypeptidase Taq (M32) metallopeptidase	Metallo
TRINITY_DN1761173_c0_g1	Metallophos	7	0	0	12	0	0	0	0	Calcineurin-like phosphoesterase	Metallo
TRINITY_DN19473_c0_g1	YhfC	0	0	0	0	3	121	0	0	YhfC intramembrane metalloprotease	Metallo
TRINITY_DN269297_c0_g1	Metallophos	7	4	1	1	0	0	5	32	Calcineurin-like phosphoesterase	Metallo
TRINITY_DN297265_c0_g1	Metallophos_C	0	0	0	0	1	0	0	0	Iron/zinc purple acid phosphatase-like protein C	Metallo
TRINITY_DN1784118_c0_g1	RMMBL	0	0	3	0	4	7	2	0	Zn-dependent metallo-hydrolase RNA specificity domain	Metallo
TRINITY_DN380366_c0_g1	Reprolysin	0	0	3	0	2	0	0	1	Reprolysin (M12B) family zinc metalloprotease	Metallo
TRINITY_DN212191_c0_g1	HypA	0	0	52	0	0	0	0	0	Hydrogenase/urease nickel incorporation metallochaperone hypA	Metallo
TRINITY_DN782473_c0_g1	Peptidase_M90	0	0	0	0	0	5	0	4	Glucose-regulated metallo-peptidase M90	Metallo
TRINITY_DN32341_c1_g1	Peptidase_M24	0	0	1	0	1	36	0	1	Metallopeptidase family M24	Metallo
TRINITY_DN1208615_c0_g1	Lactamase_B	0	0	4	1	4	0	0	0	Metallo-beta-lactamase superfamily	Metallo
TRINITY_DN1262081_c0_g1	Reprolysin_5	0	0	0	0	0	0	115	0	Metallo-peptidase family M12	Metallo
TRINITY_DN1422820_c0_g1	Peptidase_M24	0	0	0	5	1	0	0	2	Metallopeptidase family M24	Metallo
TRINITY_DN1036022_c0_g1	Metallophos	0	2	4	1	20	0	5	11	Calcineurin-like phosphoesterase	Metallo
TRINITY_DN276109_c0_g2	Peptidase_M24	0	0	0	0	1	0	0	2	Metallopeptidase family M24	Metallo
TRINITY_DN1392350_c0_g1	Peptidase_M24	0	0	9	1	0	0	0	0	Metallopeptidase family M24	Metallo
TRINITY_DN175389_c0_g1	Metallophos	0	0	0	0	2	0	0	11	Calcineurin-like phosphoesterase	Metallo
TRINITY_DN1991785_c0_g1	Metallophos_C	0	0	10	0	0	0	0	0	Iron/zinc purple acid phosphatase-like protein C	Metallo
TRINITY_DN58513_c0_g1	Metallophos	45	43	55	41	50	77	107	149	Calcineurin-like phosphoesterase	Metallo
TRINITY_DN96076_c0_g1	Metallophos	0	0	19	0	0	0	0	0	Calcineurin-like phosphoesterase	Metallo
TRINITY_DN839940_c0_g1	Metallophos	0	0	0	0	0	0	0	0	Calcineurin-like phosphoesterase	Metallo
TRINITY_DN1038174_c0_g1	Peptidase_M24	2	0	0	5	0	0	0	4	Metallopeptidase family M24	Metallo
TRINITY_DN122344_c0_g1	Peptidase_M24	5	3	18	3	10	0	4	14	Metallopeptidase family M24	Metallo
TRINITY_DN84342_c0_g1	Peptidase_M36	1	0	0	1	55	0	1	17	Fungalysin metallopeptidase (M36)	Metallo
TRINITY_DN18664_c0_g2	Metallophos	1	1	19	18	35	13	2	40	Calcineurin-like phosphoesterase	Metallo
TRINITY_DN174241_c0_g1	Tox-MPTase2	0	1	5	8	0	8	0	2	Metallopeptidase toxin 2	Metallo
TRINITY_DN1083870_c0_g1	Metallophos	0	0	0	0	1	0	0	10	Calcineurin-like phosphoesterase	Metallo
TRINITY_DN332784_c0_g1	Zincin_2	1	0	0	9	3	0	4	7	Zincin-like metallopeptidase	Metallo
TRINITY_DN1289100_c0_g1	Peptidase_M4	0	0	9	0	0	0	0	0	Thermolysin metallopeptidase catalytic domain	Metallo
TRINITY_DN249507_c0_g1	Peptidase_M24	0	0	0	0	2	4	0	5	Metallopeptidase family M24	Metallo
TRINITY_DN1348748_c0_g1	Zincin_2	0	0	0	0	2	0	0	0	Zincin-like metallopeptidase	Metallo
TRINITY_DN1407063_c0_g1	Metalloenzyme	0	0	0	0	0	0	0	45	Metalloenzyme superfamily	Metallo
TRINITY_DN76535_c2_g1	Metallophos	0	0	0	0	16	0	0	1	Calcineurin-like phosphoesterase	Metallo
TRINITY_DN1669480_c0_g1	Metallophos	9	0	0	0	0	0	0	0	Calcineurin-like phosphoesterase	Metallo
TRINITY_DN194766_c0_g1	Lactamase_B	3	0	7	1	0	23	3	0	Metallo-beta-lactamase superfamily	Metallo
TRINITY_DN99149_c0_g4	Metallophos	0	2	11	0	0	0	0	11	Calcineurin-like phosphoesterase	Metallo
TRINITY_DN130680_c0_g1	Metallophos	0	0	0	0	0	0	0	102	Calcineurin-like phosphoesterase	Metallo
TRINITY_DN1969154_c0_g1	Metallophos	0	0	0	0	0	0	0	4	Calcineurin-like phosphoesterase	Metallo
TRINITY_DN125869_c0_g1	Metallophos	8	13	66	12	21	0	37	30	Calcineurin-like phosphoesterase	Metallo
TRINITY_DN73194_c0_g1	TIMP	0	3	8	0	0	0	0	17	Tissue inhibitor of metalloproteinase	Metallo
TRINITY_DN1769720_c0_g1	Metallothio_PEC	8	0	8	3	0	0	0	0	Plant PEC family metallothionein	Metallo
TRINITY_DN79704_c0_g1	Metallophos	3	0	0	2	6	0	0	0	Calcineurin-like phosphoesterase	Metallo
TRINITY_DN1008324_c0_g1	Metallophos	0	0	1	34	16	0	38	61	Calcineurin-like phosphoesterase	Metallo
TRINITY_DN93680_c0_g1	Peptidase_M36	22	0	0	0	13	0	0	49	Fungalysin metallopeptidase (M36)	Metallo
TRINITY_DN49310_c0_g1	Metallophos	1	0	0	2	6	0	10	1	Calcineurin-like phosphoesterase	Metallo
TRINITY_DN1571555_c0_g1	Metallophos	0	0	19	0	2	0	0	13	Calcineurin-like phosphoesterase	Metallo
TRINITY_DN1636951_c0_g1	Metallothio_6	29	3	0	0	0	0	2	0	Metallothionein	Metallo
TRINITY_DN216525_c0_g1	Peptidase_M24	2	0	2	0	0	0	0	0	Metallopeptidase family M24	Metallo
TRINITY_DN1422079_c0_g1	Peptidase_M24	3	0	0	2	2	0	0	12	Metallopeptidase family M24	Metallo
TRINITY_DN1324379_c0_g1	Peptidase_M18	0	0	0	4	0	0	2	2	Aminopeptidase I zinc metalloprotease (M18)	Metallo
TRINITY_DN207365_c0_g1	Zincin_1	2	4	7	8	9	26	26	6	Zincin-like metallopeptidase	Metallo
TRINITY_DN342050_c0_g1	Metallophos	0	0	2	0	0	0	0	4	Calcineurin-like phosphoesterase	Metallo
TRINITY_DN96402_c0_g1	Metallophos	0	2	78	0	20	0	0	0	Calcineurin-like phosphoesterase	Metallo
TRINITY_DN400401_c0_g1	Lactamase_B	14	0	0	0	0	0	0	0	Metallo-beta-lactamase superfamily	Metallo
TRINITY_DN120886_c0_g1	Metallophos	1	2	13	3	5	0	0	10	Calcineurin-like phosphoesterase	Metallo
TRINITY_DN1825981_c0_g1	Peptidase_M24	5	0	0	19	0	0	0	0	Metallopeptidase family M24	Metallo
TRINITY_DN104605_c1_g1	Metallophos	3	6	1	3	1	0	0	0	Calcineurin-like phosphoesterase	Metallo
TRINITY_DN4387_c0_g1	Metallophos	30	63	208	31.59	72	134	24	69	Calcineurin-like phosphoesterase	Metallo
TRINITY_DN1435045_c0_g1	Aspzincin_M35	0	1	4	0	15	0	0	1	Lysine-specific metallo-endopeptidase	Metallo
TRINITY_DN493934_c0_g1	Peptidase_M36	0	0	1	0	1	0	0	16	Fungalysin metallopeptidase (M36)	Metallo
TRINITY_DN415959_c0_g1	Aspzincin_M35	21	0	0	0	0	0	0	5	Lysine-specific metallo-endopeptidase	Metallo
TRINITY_DN1012667_c0_g1	Peptidase_M24	0	0	12	1	0	0	0	0	Metallopeptidase family M24	Metallo
TRINITY_DN90005_c2_g1	Metallophos	6	15	18	29	0	0	3	18	Calcineurin-like phosphoesterase	Metallo
TRINITY_DN266147_c0_g2	Metallophos_C	0	0	0	7	0	0	4	0	Iron/zinc purple acid phosphatase-like protein C	Metallo
TRINITY_DN53601_c0_g1	Reprolysin_5	0	5	79	1	210	0	0	154	Metallo-peptidase family M12	Metallo
TRINITY_DN390082_c0_g1	Metallophos	0	0	0	0	4	0	0	0	Calcineurin-like phosphoesterase	Metallo
TRINITY_DN222014_c0_g1	Metallophos	11	0	0	16	2	12	0	5	Calcineurin-like phosphoesterase	Metallo
TRINITY_DN77554_c0_g2	Peptidase_M4_C	0	0	14	0	5	0	0	3	Thermolysin metallopeptidase alpha-helical domain	Metallo
TRINITY_DN1113079_c0_g1	Peptidase_M18	0	0	17	0	1	0	0	1	Aminopeptidase I zinc metalloprotease (M18)	Metallo
TRINITY_DN1633759_c0_g1	Metallophos	0	3	0	0	7	0	0	1	Calcineurin-like phosphoesterase	Metallo
TRINITY_DN1779759_c0_g1	DRMBL	7	3	21	8	8	2	0	2	DNA repair metallo-beta-lactamase	Metallo
TRINITY_DN89520_c0_g1	PmbA_TldD	3	0	0	0	0	4	1	0	PmbA/TldA metallopeptidase domain 1	Metallo
TRINITY_DN655104_c0_g1	Peptidase_M24	0	7	17	2	4	0	0	5	Metallopeptidase family M24	Metallo
TRINITY_DN311340_c0_g3	Metallophos_C	0	0	0	0	5	0	0	0	Iron/zinc purple acid phosphatase-like protein C	Metallo
TRINITY_DN266607_c0_g1	Metallophos	0	0	0	4	0	7	0	4	Calcineurin-like phosphoesterase	Metallo
TRINITY_DN1290018_c0_g1	Lactamase_B	0	2	0	0	4	0	0	0	Metallo-beta-lactamase superfamily	Metallo
TRINITY_DN1172875_c0_g1	Metallophos	0	0	0	0	0	0	0	18	Calcineurin-like phosphoesterase	Metallo
TRINITY_DN1774065_c0_g1	Metallophos_C	0	6	12	2	3	0	0	4	Iron/zinc purple acid phosphatase-like protein C	Metallo
TRINITY_DN465348_c0_g1	Metallophos	0	0	2	0	0	5	0	1	Calcineurin-like phosphoesterase	Metallo
TRINITY_DN4042_c0_g1	Reprolysin_2	24	38	0	0	8	448	133	152	Metallo-peptidase family M12B Reprolysin-like	Metallo
TRINITY_DN149190_c1_g1	Metalloenzyme	30	1	2	5	4	168	11	15	Metalloenzyme superfamily	Metallo
TRINITY_DN1747339_c0_g1	Peptidase_M18	0	1	0	0	1	0	0	3	Aminopeptidase I zinc metalloprotease (M18)	Metallo
TRINITY_DN34399_c0_g2	Metallophos	0	3	6	3	1	0	0	2	Calcineurin-like phosphoesterase	Metallo
TRINITY_DN1614302_c0_g1	Metallophos	0	0	0	0	0	0	0	0	Calcineurin-like phosphoesterase	Metallo
TRINITY_DN59035_c1_g2	Metallophos	0	0	0	0	0	0	11	12	Calcineurin-like phosphoesterase	Metallo
TRINITY_DN1469427_c0_g1	Metallophos	0	0	2	0	3	0	0	0	Calcineurin-like phosphoesterase	Metallo
TRINITY_DN430225_c0_g1	DRMBL	0	0	0	8	0	0	0	0	DNA repair metallo-beta-lactamase	Metallo
TRINITY_DN354602_c0_g1	Metallophos_2	1	1	3	2	4	0	0	5	Calcineurin-like phosphoesterase superfamily domain	Metallo
TRINITY_DN31566_c1_g1	Peptidase_M24	0	0	23	1	4	0	0	2	Metallopeptidase family M24	Metallo
TRINITY_DN653958_c0_g1	Metallophos_C	0	0	34	2	4	0	0	5	Iron/zinc purple acid phosphatase-like protein C	Metallo
TRINITY_DN423360_c0_g1	Peptidase_M24	4	2	0	0	0	0	0	3	Metallopeptidase family M24	Metallo
TRINITY_DN1074007_c0_g1	Peptidase_M36	0	0	0	0	10	0	2	0	Fungalysin metallopeptidase (M36)	Metallo
TRINITY_DN228122_c0_g1	Metallophos	0	0	9	6	5	0	0	0	Calcineurin-like phosphoesterase	Metallo
TRINITY_DN1684804_c0_g1	Peptidase_M24	41	0	0	0	3	0	0	15	Metallopeptidase family M24	Metallo
TRINITY_DN1196927_c0_g1	RMMBL	0	0	9	0	0	0	0	0	Zn-dependent metallo-hydrolase RNA specificity domain	Metallo
TRINITY_DN338295_c0_g1	Metallophos	2	0	8	0	0	0	0	0	Calcineurin-like phosphoesterase	Metallo
TRINITY_DN44105_c1_g2	Metallophos	1	0	3	0	0	0	4	11	Calcineurin-like phosphoesterase	Metallo
TRINITY_DN709679_c0_g1	Metallophos	0	0	0	6	0	0	0	0	Calcineurin-like phosphoesterase	Metallo
TRINITY_DN122061_c7_g1	Metallophos	4	0	0	2	41	0	0	22	Calcineurin-like phosphoesterase	Metallo
TRINITY_DN123711_c0_g1	Peptidase_M24	0	0	23	0	6	0	0	5	Metallopeptidase family M24	Metallo
TRINITY_DN22000_c0_g1	Metallothio_Euk	122	26	54	282	0	0	16	6	Eukaryotic metallothionein	Metallo
TRINITY_DN1118525_c0_g1	Peptidase_M18	0	0	0	1	0	0	0	22	Aminopeptidase I zinc metalloprotease (M18)	Metallo
TRINITY_DN250319_c0_g1	Metallophos	0	1	2	2	0	0	0	4	Calcineurin-like phosphoesterase	Metallo
TRINITY_DN130365_c0_g1	Metallophos	0	0	11	6	2	0	1	3	Calcineurin-like phosphoesterase	Metallo
TRINITY_DN23809_c0_g2	Metallophos_2	2	4	4	3	9	0	0	7	Calcineurin-like phosphoesterase superfamily domain	Metallo
TRINITY_DN1330092_c0_g1	Metallophos	0	0	0	0	0	0	1	5	Calcineurin-like phosphoesterase	Metallo
TRINITY_DN1567445_c0_g1	Metallophos	2	0	0	0	1	0	0	0	Calcineurin-like phosphoesterase	Metallo
TRINITY_DN85148_c0_g4	Metallophos	0	3	2	2	0	0	0	5	Calcineurin-like phosphoesterase	Metallo
TRINITY_DN70643_c2_g1	Metallophos	41	11	17	0	0	0	0	7	Calcineurin-like phosphoesterase	Metallo
TRINITY_DN98230_c0_g1	Metallophos	0	2	11	0	7	1	1	0	Calcineurin-like phosphoesterase	Metallo
TRINITY_DN956653_c0_g1	Metallophos_2	0	0	0	0	0	0	0	101	Calcineurin-like phosphoesterase superfamily domain	Metallo
TRINITY_DN1592762_c0_g1	Lactamase_B	0	0	4	6	0	0	0	0	Metallo-beta-lactamase superfamily	Metallo
TRINITY_DN66953_c0_g1	Aspzincin_M35	343	110	173	15	1	9	0	27	Lysine-specific metallo-endopeptidase	Metallo
TRINITY_DN594338_c0_g1	Metallophos	0	0	0	0	5	0	0	3	Calcineurin-like phosphoesterase	Metallo
TRINITY_DN1339182_c0_g1	Peptidase_M24	8	2	4	17	0	0	0	0	Metallopeptidase family M24	Metallo
TRINITY_DN1416171_c0_g1	Metallophos	26	9	16	7	0	6	0	0	Calcineurin-like phosphoesterase	Metallo
TRINITY_DN273366_c0_g1	Metallophos	0	0	0	6	3	0	1	0	Calcineurin-like phosphoesterase	Metallo
TRINITY_DN140762_c1_g1	Metallothio_Euk	0	1	22	0	0	0	0	0	Eukaryotic metallothionein	Metallo
TRINITY_DN1548841_c0_g1	Lactamase_B	0	0	0	0	0	0	0	1	Metallo-beta-lactamase superfamily	Metallo
TRINITY_DN70623_c0_g2	Metallophos	0	0	12	0	2	0	0	2	Calcineurin-like phosphoesterase	Metallo
TRINITY_DN948554_c0_g1	Metallothi_Euk2	0	0	1	2	0	2	0	0	Eukaryotic metallothionein	Metallo
TRINITY_DN263177_c0_g2	Metalloenzyme	16	5	4	0	0	0	1	1	Metalloenzyme superfamily	Metallo
TRINITY_DN1634041_c0_g1	Metallophos	0	0	4	0	0	0	0	0	Calcineurin-like phosphoesterase	Metallo
TRINITY_DN184328_c0_g1	Metallophos	3	4	2	5	0	8	5	5	Calcineurin-like phosphoesterase	Metallo
TRINITY_DN1026473_c0_g1	Metallophos_C	0	0	0	0	0	0	0	18	Iron/zinc purple acid phosphatase-like protein C	Metallo
TRINITY_DN41835_c0_g1	Peptidase_M24	4	0	17	5	0	11	0	7	Metallopeptidase family M24	Metallo
TRINITY_DN715221_c0_g1	Metallophos	0	1	0	3	8	0	0	1	Calcineurin-like phosphoesterase	Metallo
TRINITY_DN331191_c0_g1	Aspzincin_M35	0	0	0	0	7	0	0	0	Lysine-specific metallo-endopeptidase	Metallo
TRINITY_DN970608_c0_g1	Peptidase_M24	11	2	0	0	0	0	0	0	Metallopeptidase family M24	Metallo
TRINITY_DN422851_c0_g1	Peptidase_M24	0	0	3	0	1	0	0	0	Metallopeptidase family M24	Metallo
TRINITY_DN1573820_c0_g1	Metallophos	6	0	0	0	5	5	0	0	Calcineurin-like phosphoesterase	Metallo
TRINITY_DN358415_c0_g1	Aspzincin_M35	0	0	0	0	0	12	0	0	Lysine-specific metallo-endopeptidase	Metallo
TRINITY_DN170743_c0_g1	Metallophos	0	1	0	0	0	0	0	6	Calcineurin-like phosphoesterase	Metallo
TRINITY_DN150130_c0_g2	Peptidase_M24	0	1	0	4	0	0	3	0	Metallopeptidase family M24	Metallo
TRINITY_DN243400_c0_g1	Peptidase_M24	20	3	6	44	1	0	3	2	Metallopeptidase family M24	Metallo
TRINITY_DN498070_c0_g1	Metallophos	0	0	0	7	0	2	1	1	Calcineurin-like phosphoesterase	Metallo
TRINITY_DN378741_c0_g1	Metallophos	0	0	0	0	2	0	0	4	Calcineurin-like phosphoesterase	Metallo
TRINITY_DN1406339_c0_g1	Reprolysin	0	2	4	3	6	0	0	4	Reprolysin (M12B) family zinc metalloprotease	Metallo
TRINITY_DN78081_c0_g1	Metallophos	0	7	4	18	0	0	6	19	Calcineurin-like phosphoesterase	Metallo
TRINITY_DN1552432_c0_g1	Peptidase_M24	0	3	10	1	18	0	0	10	Metallopeptidase family M24	Metallo
TRINITY_DN468039_c0_g1	Metallophos	0	0	0	0	0	2	53	0	Calcineurin-like phosphoesterase	Metallo
TRINITY_DN264994_c0_g2	Metallophos_C	0	0	1	2	1	1	0	4	Iron/zinc purple acid phosphatase-like protein C	Metallo
TRINITY_DN1047182_c0_g1	Metallophos	0	4	0	0	6	0	0	0	Calcineurin-like phosphoesterase	Metallo
TRINITY_DN789673_c0_g1	Metallophos	7	0	5	1	0	1	0	3	Calcineurin-like phosphoesterase	Metallo
TRINITY_DN1815916_c0_g1	Metallophos	3	0	0	0	0	0	0	7	Calcineurin-like phosphoesterase	Metallo
TRINITY_DN118238_c0_g1	Peptidase_M18	0	0	26	0	0	0	0	0	Aminopeptidase I zinc metalloprotease (M18)	Metallo
TRINITY_DN1453312_c0_g1	Metallophos	0	0	0	0	0	0	1	10	Calcineurin-like phosphoesterase	Metallo
TRINITY_DN1374571_c0_g1	Peptidase_M24	0	0	0	0	0	0	3	0	Metallopeptidase family M24	Metallo
TRINITY_DN101236_c0_g1	Reprolysin_5	0	0	31	0	24	0	0	38	Metallo-peptidase family M12	Metallo
TRINITY_DN723228_c0_g1	Metallophos	1	4	0	0	1	0	5	6	Calcineurin-like phosphoesterase	Metallo
TRINITY_DN102487_c0_g1	Metallophos_C	0	0	0	1	0	6	0	29	Iron/zinc purple acid phosphatase-like protein C	Metallo
TRINITY_DN1018097_c0_g1	Metallothio_PEC	0	2	0	0	9	0	0	9	Plant PEC family metallothionein	Metallo
TRINITY_DN1712351_c0_g1	Metallophos_C	0	0	17	0	0	0	0	0	Iron/zinc purple acid phosphatase-like protein C	Metallo
TRINITY_DN1176938_c0_g1	Metallophos	3	0	0	0	0	0	0	0	Calcineurin-like phosphoesterase	Metallo
TRINITY_DN1514843_c0_g1	Peptidase_M24	0	0	0	0	0	0	0	19	Metallopeptidase family M24	Metallo
TRINITY_DN31788_c1_g1	Metallophos	0	1	30	4	0	0	1	0	Calcineurin-like phosphoesterase	Metallo
TRINITY_DN175063_c0_g1	Lactamase_B_6	0	0	4	0	0	0	0	0	Metallo-beta-lactamase superfamily domain	Metallo
TRINITY_DN49369_c0_g1	Metallophos	7	2	40	12	28	11	1	7	Calcineurin-like phosphoesterase	Metallo
TRINITY_DN167609_c0_g1	Metallophos	22	2	11	63	0	0	4	1	Calcineurin-like phosphoesterase	Metallo
TRINITY_DN301490_c0_g1	Lactamase_B	0	7	0	0	0	0	0	4	Metallo-beta-lactamase superfamily	Metallo
TRINITY_DN43069_c0_g1	Peptidase_M18	9	0	0	0	15	0	0	15	Aminopeptidase I zinc metalloprotease (M18)	Metallo
TRINITY_DN359696_c0_g1	Metallophos	26	0	0	0	0	0	0	21	Calcineurin-like phosphoesterase	Metallo
TRINITY_DN431379_c0_g1	Metallophos	0	0	0	0	5	0	0	11	Calcineurin-like phosphoesterase	Metallo
TRINITY_DN36911_c2_g1	Metallophos	27.24	22	69	29.91	38	8	8	37	Calcineurin-like phosphoesterase	Metallo
TRINITY_DN684229_c0_g1	Metallophos	0	0	0	0	0	0	0	25	Calcineurin-like phosphoesterase	Metallo
TRINITY_DN1156597_c0_g1	Metallophos	0	0	3	1	0	0	0	5	Calcineurin-like phosphoesterase	Metallo
TRINITY_DN36911_c3_g1	Metallophos	13	17.46	3	38	0	9	0	6	Calcineurin-like phosphoesterase	Metallo
TRINITY_DN113761_c0_g1	Peptidase_M18	88	8	27	219	0	0	4	4	Aminopeptidase I zinc metalloprotease (M18)	Metallo
TRINITY_DN1312601_c0_g1	Metallophos	0	0	0	0	0	0	43	25	Calcineurin-like phosphoesterase	Metallo
TRINITY_DN103826_c0_g1	Metallophos	3	20.54	10	12	0	8	1	10	Calcineurin-like phosphoesterase	Metallo
TRINITY_DN274668_c0_g1	Metallophos	0	0	0	1	34	0	1	0	Calcineurin-like phosphoesterase	Metallo
TRINITY_DN180533_c0_g1	Reprolysin_4	0	3	13	0	0	0	0	23	Metallo-peptidase family M12B Reprolysin-like	Metallo
TRINITY_DN1149031_c0_g1	Aspzincin_M35	0	0	10	0	0	0	0	0	Lysine-specific metallo-endopeptidase	Metallo
TRINITY_DN961856_c0_g1	Zincin_1	2	6	0	0	0	0	0	10	Zincin-like metallopeptidase	Metallo
TRINITY_DN100007_c0_g2	Metallophos	6	0	10	9	0	3	0	0	Calcineurin-like phosphoesterase	Metallo
TRINITY_DN679902_c0_g1	Metallophos	0	4	0	2	0	0	0	0	Calcineurin-like phosphoesterase	Metallo
TRINITY_DN184186_c0_g2	Metallophos	0	0	38	3	4	9	0	3	Calcineurin-like phosphoesterase	Metallo
TRINITY_DN894837_c0_g1	Peptidase_M24	0	0	0	0	0	0	0	6	Metallopeptidase family M24	Metallo
TRINITY_DN116489_c0_g3	Metallophos	12	14	109	11	24	18	3	23	Calcineurin-like phosphoesterase	Metallo
TRINITY_DN1095452_c0_g1	Metallophos_C	0	0	0	1	0	0	0	4	Iron/zinc purple acid phosphatase-like protein C	Metallo
TRINITY_DN806667_c0_g1	Peptidase_M36	0	0	0	0	0	12	0	0	Fungalysin metallopeptidase (M36)	Metallo
TRINITY_DN74335_c0_g1	Metallophos	0	5	24	14	0	6	25	4	Calcineurin-like phosphoesterase	Metallo
TRINITY_DN5706_c0_g2	Peptidase_M36	162	0	0	0	22	0	0	208	Fungalysin metallopeptidase (M36)	Metallo
TRINITY_DN162663_c0_g2	Zn_peptidase_2	1	2	0	2	1	0	1	13	Putative neutral zinc metallopeptidase	Metallo
TRINITY_DN237536_c0_g1	Metallophos	1	2	6	9	11.09	0	7	9	Calcineurin-like phosphoesterase	Metallo
TRINITY_DN1684647_c0_g1	Metallophos	0	1	13	0	0	0	0	6	Calcineurin-like phosphoesterase	Metallo
TRINITY_DN470426_c0_g1	Peptidase_M36	0	4	9	1	0	0	0	2	Fungalysin metallopeptidase (M36)	Metallo
TRINITY_DN105170_c0_g1	Metallophos	8	0	0	15	0	0	0	0	Calcineurin-like phosphoesterase	Metallo
TRINITY_DN549949_c0_g1	Metallophos	0	0	5	0	0	0	0	0	Calcineurin-like phosphoesterase	Metallo
TRINITY_DN163223_c0_g1	RMMBL	0	0	0	0	7	0	0	0	Zn-dependent metallo-hydrolase RNA specificity domain	Metallo
TRINITY_DN1782094_c0_g1	Lactamase_B	0	0	0	0	0	0	2	0	Metallo-beta-lactamase superfamily	Metallo
TRINITY_DN276610_c0_g1	Peptidase_M18	89	1	8	4	6	0	1	68	Aminopeptidase I zinc metalloprotease (M18)	Metallo
TRINITY_DN1554318_c0_g1	Peptidase_M18	0	0	0	1	20	0	0	0	Aminopeptidase I zinc metalloprotease (M18)	Metallo
TRINITY_DN173171_c0_g1	Metallophos_C	5	2	12	0	3	0	0	25	Iron/zinc purple acid phosphatase-like protein C	Metallo
TRINITY_DN207282_c0_g1	Metallothio_Euk	0	0	3	0	0	0	0	3	Eukaryotic metallothionein	Metallo
TRINITY_DN644394_c0_g1	Metallophos	2	1	0	3	0	12	3	3	Calcineurin-like phosphoesterase	Metallo
TRINITY_DN171288_c0_g2	PrsW-protease	0	0	3	0	0	0	0	0	PrsW family intramembrane metalloprotease	Metallo
TRINITY_DN953609_c0_g1	Metallophos	0	0	0	0	0	0	0	0	Calcineurin-like phosphoesterase	Metallo
TRINITY_DN1475484_c0_g1	Metalloenzyme	0	0	0	0	0	38	0	0	Metalloenzyme superfamily	Metallo
TRINITY_DN1333744_c0_g1	Peptidase_M26_C	0	0	0	0	10	0	0	1	M26 IgA1-specific Metallo-endopeptidase C-terminal region	Metallo
TRINITY_DN1270047_c0_g1	Lactamase_B	0	0	0	0	0	0	6	11	Metallo-beta-lactamase superfamily	Metallo
TRINITY_DN88560_c0_g2	Metallophos	4	0	0	5	0	6	5	98	Calcineurin-like phosphoesterase	Metallo
TRINITY_DN1975901_c0_g1	Peptidase_M32	0	0	0	0	0	0	0	0	Carboxypeptidase Taq (M32) metallopeptidase	Metallo
TRINITY_DN90382_c0_g4	Metallophos	0	1	28	0	0	0	0	0	Calcineurin-like phosphoesterase	Metallo
TRINITY_DN152202_c2_g1	Lactamase_B	0	0	3	0	0	4	0	0	Metallo-beta-lactamase superfamily	Metallo
TRINITY_DN759054_c0_g1	Peptidase_M24	0	0	3	2	0	0	3	5	Metallopeptidase family M24	Metallo
TRINITY_DN107439_c0_g1	Metallophos	0	2	32	4	10	0	2	6	Calcineurin-like phosphoesterase	Metallo
TRINITY_DN552623_c0_g1	Metallophos	0	2	0	0	1	0	0	0	Calcineurin-like phosphoesterase	Metallo
TRINITY_DN1562242_c0_g1	Metallophos_C	0	2	16	0	5	0	0	0	Iron/zinc purple acid phosphatase-like protein C	Metallo
TRINITY_DN1291578_c0_g1	Zincin_2	1	0	0	5	0	0	0	3	Zincin-like metallopeptidase	Metallo
TRINITY_DN1581556_c0_g1	Metallophos	0	0	0	13	0	0	0	0	Calcineurin-like phosphoesterase	Metallo
TRINITY_DN872646_c0_g1	Peptidase_M18	4	0	6	1	0	0	0	0	Aminopeptidase I zinc metalloprotease (M18)	Metallo
TRINITY_DN236983_c1_g1	Lactamase_B	0	1	5	1	0	0	0	0	Metallo-beta-lactamase superfamily	Metallo
TRINITY_DN217897_c0_g1	MetallophosN	2	1	0	3	4	0	0	11	N terminal of Calcineurin-like phosphoesterase	Metallo
TRINITY_DN2016317_c0_g1	Peptidase_M24	0	0	0	0	0	0	0	2	Metallopeptidase family M24	Metallo
TRINITY_DN98969_c0_g1	Peptidase_M24	63	0	0	0	1	0	0	50	Metallopeptidase family M24	Metallo
TRINITY_DN59035_c5_g1	Metallophos	0	0	21	0	2	0	0	5	Calcineurin-like phosphoesterase	Metallo
TRINITY_DN1606453_c0_g1	Metallophos	0	0	0	0	3	0	0	7	Calcineurin-like phosphoesterase	Metallo
TRINITY_DN552582_c0_g1	Peptidase_M24	0	0	0	0	0	0	1	5	Metallopeptidase family M24	Metallo
TRINITY_DN135344_c0_g2	Lactamase_B	1	0	1	3	4	23	6	1	Metallo-beta-lactamase superfamily	Metallo
TRINITY_DN1889367_c0_g1	Peptidase_M24	0	0	0	0	0	0	0	13	Metallopeptidase family M24	Metallo
TRINITY_DN119589_c2_g1	Metallophos	3	0	0	5	0	0	0	0	Calcineurin-like phosphoesterase	Metallo
TRINITY_DN194255_c0_g1	Peptidase_M24	0	1	0	1	0	0	0	2	Metallopeptidase family M24	Metallo
TRINITY_DN1629497_c0_g1	Lactamase_B	0	0	0	0	4	0	0	6	Metallo-beta-lactamase superfamily	Metallo
TRINITY_DN180561_c0_g1	Metallophos	55	14	30	0	37	0	14	72	Calcineurin-like phosphoesterase	Metallo
TRINITY_DN1659448_c0_g1	Metallophos_2	0	0	0	0	1	0	2	0	Calcineurin-like phosphoesterase superfamily domain	Metallo
TRINITY_DN6862_c1_g1	Metallophos	19	14	74	29.1	36	56	6	46	Calcineurin-like phosphoesterase	Metallo
TRINITY_DN3883_c1_g1	Reprolysin_5	52	31	42	36	441.29	2	9	24	Metallo-peptidase family M12	Metallo
TRINITY_DN1432533_c0_g1	Aspzincin_M35	0	0	3	0	11	0	0	4	Lysine-specific metallo-endopeptidase	Metallo
TRINITY_DN1847065_c0_g1	Metallophos	0	0	0	0	3	0	0	0	Calcineurin-like phosphoesterase	Metallo
TRINITY_DN1086970_c0_g1	Reprolysin_3	0	0	27	0	0	0	0	0	Metallo-peptidase family M12B Reprolysin-like	Metallo
TRINITY_DN1263853_c0_g1	Metallothio_Euk	0	0	0	0	0	0	0	0	Eukaryotic metallothionein	Metallo
TRINITY_DN347671_c0_g1	Metallophos	7	1	10	2	0	20	0	2	Calcineurin-like phosphoesterase	Metallo
TRINITY_DN890431_c0_g1	Peptidase_M24	0	0	6	0	5	0	3	2	Metallopeptidase family M24	Metallo
TRINITY_DN117253_c0_g1	Peptidase_M24	0	6	16	0	7	0	0	0	Metallopeptidase family M24	Metallo
TRINITY_DN182729_c0_g1	Metallophos_C	1	1	9	2	5	0	0	7	Iron/zinc purple acid phosphatase-like protein C	Metallo
TRINITY_DN28710_c0_g2	Metalloenzyme	1	14	3	37	0	9	6	110	Metalloenzyme superfamily	Metallo
TRINITY_DN1302641_c0_g1	Lactamase_B	2	0	0	2	0	0	1	2	Metallo-beta-lactamase superfamily	Metallo
TRINITY_DN370061_c0_g1	Peptidase_M24	0	0	7	0	3	0	2	0	Metallopeptidase family M24	Metallo
TRINITY_DN116547_c2_g3	Metallophos	0	1	10	2	2	0	0	6	Calcineurin-like phosphoesterase	Metallo
TRINITY_DN750625_c0_g1	Metallophos	1	0	0	0	3	0	0	0	Calcineurin-like phosphoesterase	Metallo
TRINITY_DN420486_c0_g1	Metallophos	0	0	0	0	0	4	0	0	Calcineurin-like phosphoesterase	Metallo
TRINITY_DN1754395_c0_g1	Metallothio_Euk	0	0	10	0	0	0	0	5	Eukaryotic metallothionein	Metallo
TRINITY_DN1458168_c0_g1	Peptidase_M18	0	0	0	0	0	0	0	14	Aminopeptidase I zinc metalloprotease (M18)	Metallo
TRINITY_DN1158703_c0_g1	Metallothio_Euk	0	0	0	3	9	0	0	0	Eukaryotic metallothionein	Metallo
TRINITY_DN1309831_c0_g1	Reprolysin_5	0	5	14	0	4	0	0	0	Metallo-peptidase family M12	Metallo
TRINITY_DN632302_c0_g1	Tox-MPTase5	0	0	7	4	0	0	0	3	Metallopeptidase toxin 5	Metallo
TRINITY_DN421109_c0_g1	Metallophos	23	0	0	8	0	0	0	0	Calcineurin-like phosphoesterase	Metallo
TRINITY_DN1145005_c0_g1	Metallophos_C	0	0	0	0	0	0	0	14	Iron/zinc purple acid phosphatase-like protein C	Metallo
TRINITY_DN46782_c0_g1	Peptidase_M24	13	6	14	11	11	45	9	5	Metallopeptidase family M24	Metallo
TRINITY_DN1341200_c0_g1	Metallophos	0	0	3	1	6	0	0	4	Calcineurin-like phosphoesterase	Metallo
TRINITY_DN325981_c0_g1	Metallophos	0	2	7	5	0	0	1	14	Calcineurin-like phosphoesterase	Metallo
TRINITY_DN560992_c0_g1	Peptidase_M18	0	0	0	0	3	0	0	13	Aminopeptidase I zinc metalloprotease (M18)	Metallo
TRINITY_DN1264402_c0_g1	Metallophos_C	0	0	2	0	6	0	0	6	Iron/zinc purple acid phosphatase-like protein C	Metallo
TRINITY_DN90919_c0_g1	Peptidase_M32	2	0	3	3	13	9	0	2	Carboxypeptidase Taq (M32) metallopeptidase	Metallo
TRINITY_DN1770832_c0_g1	Metallophos	0	1	3	3	0	0	0	3	Calcineurin-like phosphoesterase	Metallo
TRINITY_DN1022132_c0_g1	Metallophos	4	0	3	0	7	0	1	0	Calcineurin-like phosphoesterase	Metallo
TRINITY_DN381269_c0_g1	Peptidase_M24	0	0	2	0	9	0	0	2	Metallopeptidase family M24	Metallo
TRINITY_DN76639_c0_g1	Metallophos	1	0	0	0	7	0	0	1	Calcineurin-like phosphoesterase	Metallo
TRINITY_DN48191_c1_g1	Metallophos	0	0	8	0	0	0	0	3	Calcineurin-like phosphoesterase	Metallo
TRINITY_DN709898_c0_g1	Metallophos	0	0	3	0	8	0	0	2	Calcineurin-like phosphoesterase	Metallo
TRINITY_DN242116_c1_g1	Peptidase_M24	0	0	6	7	1	4	0	0	Metallopeptidase family M24	Metallo
TRINITY_DN191115_c0_g1	Metallophos	3	0	4	20	0	0	0	0	Calcineurin-like phosphoesterase	Metallo
TRINITY_DN593412_c0_g1	Peptidase_M36	0	0	0	0	0	0	0	0	Fungalysin metallopeptidase (M36)	Metallo
TRINITY_DN1033618_c0_g1	Metallophos_C	0	0	3	2	12	0	0	0	Iron/zinc purple acid phosphatase-like protein C	Metallo
TRINITY_DN88632_c0_g2	Metallophos	2	3	17	1	5	2	0	0	Calcineurin-like phosphoesterase	Metallo
TRINITY_DN1309289_c0_g1	Peptidase_M24	0	0	19	3	18	5	2	0	Metallopeptidase family M24	Metallo
TRINITY_DN1920280_c0_g1	Metallophos	0	0	0	0	0	0	4	4	Calcineurin-like phosphoesterase	Metallo
TRINITY_DN462737_c0_g1	Metallophos	1	7	22	0	0	0	0	0	Calcineurin-like phosphoesterase	Metallo
TRINITY_DN139551_c0_g2	Peptidase_M36	0	0	4	3	33	0	0	1	Fungalysin metallopeptidase (M36)	Metallo
TRINITY_DN122061_c1_g2	Metallophos	82	8.64	46	19	0	4	6	24.71	Calcineurin-like phosphoesterase	Metallo
TRINITY_DN570827_c0_g1	Peptidase_M18	0	0	5	4	0	0	0	0	Aminopeptidase I zinc metalloprotease (M18)	Metallo
TRINITY_DN223765_c0_g1	Metallophos	0	0	2	1	8	4	0	0	Calcineurin-like phosphoesterase	Metallo
TRINITY_DN89230_c2_g1	Metallophos	0	0	39	4	2	0	0	0	Calcineurin-like phosphoesterase	Metallo
TRINITY_DN1394163_c0_g1	Metallophos	0	0	0	1	0	0	0	9	Calcineurin-like phosphoesterase	Metallo
TRINITY_DN26355_c0_g1	Metallophos	0	3	10	0	3	0	0	1	Calcineurin-like phosphoesterase	Metallo
TRINITY_DN144699_c0_g1	Metallophos	0	0	3	3	18	6	0	0	Calcineurin-like phosphoesterase	Metallo
TRINITY_DN202481_c0_g1	Metallophos	0	0	23	0	0	0	0	0	Calcineurin-like phosphoesterase	Metallo
TRINITY_DN658533_c0_g2	Metallophos	0	0	0	0	0	0	1	0	Calcineurin-like phosphoesterase	Metallo
TRINITY_DN39450_c0_g1	Metallophos	20	11	44	10	0	1	3	4	Calcineurin-like phosphoesterase	Metallo
TRINITY_DN485016_c0_g1	Peptidase_M4	0	0	10	0	0	0	0	0	Thermolysin metallopeptidase catalytic domain	Metallo
TRINITY_DN180618_c0_g2	Peptidase_M36	0	0	0	1	0	0	0	97	Fungalysin metallopeptidase (M36)	Metallo
TRINITY_DN82649_c0_g2	Metallophos_2	2	5	13	2	2	0	3	5	Calcineurin-like phosphoesterase superfamily domain	Metallo
TRINITY_DN511600_c0_g1	TIMP	0	0	12	0	0	0	0	0	Tissue inhibitor of metalloproteinase	Metallo
TRINITY_DN20996_c0_g1	Metallophos_C	29	14	19	9	60	15	1	8	Iron/zinc purple acid phosphatase-like protein C	Metallo
TRINITY_DN981023_c0_g1	Peptidase_M24	0	0	18	0	0	0	0	0	Metallopeptidase family M24	Metallo
TRINITY_DN1346015_c0_g1	Metallophos	0	0	0	0	0	0	0	9	Calcineurin-like phosphoesterase	Metallo
TRINITY_DN376282_c0_g1	Metallophos	0	0	0	0	5	0	0	32	Calcineurin-like phosphoesterase	Metallo
TRINITY_DN35750_c0_g1	Metallophos	0	0	36	0	0	0	3	0	Calcineurin-like phosphoesterase	Metallo
TRINITY_DN115734_c0_g2	Metallophos	3	5	19	11	0	0	1	2	Calcineurin-like phosphoesterase	Metallo
TRINITY_DN83674_c0_g2	PmbA_TldD_M	1	0	3	6	1	10	1	0	PmbA/TldA metallopeptidase central domain	Metallo
TRINITY_DN1578576_c0_g1	Metallophos	0	3	0	0	4	0	0	2	Calcineurin-like phosphoesterase	Metallo
TRINITY_DN699968_c0_g1	Metallophos_C	0	0	5	0	0	0	0	1	Iron/zinc purple acid phosphatase-like protein C	Metallo
TRINITY_DN1090825_c0_g1	Metallophos	0	0	26	0	0	0	0	0	Calcineurin-like phosphoesterase	Metallo
TRINITY_DN219319_c0_g1	Zn_peptidase	3	0	0	1	3	0	0	0	Putative neutral zinc metallopeptidase	Metallo
TRINITY_DN82256_c0_g1	Metallophos	3	0	35	0	0	12	1	0	Calcineurin-like phosphoesterase	Metallo
TRINITY_DN701680_c0_g1	Metallophos	6	1	0	25	0	0	0	0	Calcineurin-like phosphoesterase	Metallo
TRINITY_DN1791625_c0_g1	Metallophos	0	0	27	1	0	1	2	0	Calcineurin-like phosphoesterase	Metallo
TRINITY_DN727825_c0_g1	Peptidase_M18	1	0	0	0	0	0	0	19	Aminopeptidase I zinc metalloprotease (M18)	Metallo
TRINITY_DN1474427_c0_g1	Metallophos	0	0	0	0	11	0	0	4	Calcineurin-like phosphoesterase	Metallo
TRINITY_DN892479_c0_g1	Metallophos	0	0	0	0	0	0	0	0	Calcineurin-like phosphoesterase	Metallo
TRINITY_DN1242572_c0_g1	Peptidase_M18	0	0	0	0	7	0	0	3	Aminopeptidase I zinc metalloprotease (M18)	Metallo
TRINITY_DN834379_c0_g1	Metallophos	6	0	0	0	4	0	1	10	Calcineurin-like phosphoesterase	Metallo
TRINITY_DN983672_c0_g1	Metallophos	19	0	0	0	0	0	0	18	Calcineurin-like phosphoesterase	Metallo
TRINITY_DN115373_c0_g1	Peptidase_M24	0	0	0	0	4	0	3	7	Metallopeptidase family M24	Metallo
TRINITY_DN200892_c0_g2	Lactamase_B	4	0	0	5	6	4	0	0	Metallo-beta-lactamase superfamily	Metallo
TRINITY_DN772725_c0_g1	Aspzincin_M35	3	2	0	0	5	0	0	8	Lysine-specific metallo-endopeptidase	Metallo
TRINITY_DN1759583_c0_g1	Metallophos	2	2	0	0	5	0	0	3	Calcineurin-like phosphoesterase	Metallo
TRINITY_DN396275_c0_g1	Peptidase_M18	0	0	0	1	4	0	0	0	Aminopeptidase I zinc metalloprotease (M18)	Metallo
TRINITY_DN590668_c0_g1	Metallophos	1	0	0	3	1	0	0	4	Calcineurin-like phosphoesterase	Metallo
TRINITY_DN1299590_c0_g1	Peptidase_M24	3	0	0	1	12	0	9	1	Metallopeptidase family M24	Metallo
TRINITY_DN102735_c0_g4	Peptidase_M18	0	0	0	0	2	0	0	4	Aminopeptidase I zinc metalloprotease (M18)	Metallo
TRINITY_DN6470_c1_g1	Metallothio_PEC	0	0	0	0	0	0	0	0	Plant PEC family metallothionein	Metallo
TRINITY_DN161142_c0_g1	Peptidase_M24	0	2	0	0	3	4	0	5	Metallopeptidase family M24	Metallo
TRINITY_DN1575572_c0_g1	Metallophos	0	0	2	0	0	0	0	5	Calcineurin-like phosphoesterase	Metallo
TRINITY_DN31566_c0_g1	Peptidase_M24	78	27	40	211	0	0	10	2	Metallopeptidase family M24	Metallo
TRINITY_DN684968_c0_g1	Metallophos	3	0	4	0	0	0	0	5	Calcineurin-like phosphoesterase	Metallo
TRINITY_DN1373385_c0_g1	Metallophos	0	0	2	0	0	0	0	0	Calcineurin-like phosphoesterase	Metallo
TRINITY_DN596585_c0_g1	Metallophos	0	0	11	1	0	0	0	0	Calcineurin-like phosphoesterase	Metallo
TRINITY_DN1330180_c0_g1	Metallophos	4	0	6	0	0	0	0	8	Calcineurin-like phosphoesterase	Metallo
TRINITY_DN882869_c0_g1	Metallophos	0	2	0	0	0	0	15	0	Calcineurin-like phosphoesterase	Metallo
TRINITY_DN1864902_c0_g1	Peptidase_M35	0	0	0	0	0	0	12	0	Deuterolysin metalloprotease (M35) family	Metallo
TRINITY_DN419652_c0_g1	Lactamase_B	0	2	5	1	2	0	0	0	Metallo-beta-lactamase superfamily	Metallo
TRINITY_DN6862_c0_g1	Metallophos	49	97	374	125	253	87	35	83	Calcineurin-like phosphoesterase	Metallo
TRINITY_DN90746_c0_g1	Metallophos_2	4	0	1	7	2	4	2	9	Calcineurin-like phosphoesterase superfamily domain	Metallo
TRINITY_DN61831_c0_g1	Peptidase_M35	0	0	0	0	0	0	0	0	Deuterolysin metalloprotease (M35) family	Metallo
TRINITY_DN477119_c0_g1	Peptidase_M24	0	0	0	0	12	0	0	0	Metallopeptidase family M24	Metallo
TRINITY_DN132131_c0_g1	Peptidase_M18	0	0	0	0	0	0	0	48	Aminopeptidase I zinc metalloprotease (M18)	Metallo
TRINITY_DN737506_c0_g1	Metallophos	0	0	0	0	1	0	0	0	Calcineurin-like phosphoesterase	Metallo
TRINITY_DN613178_c0_g1	Metallophos	0	0	0	0	0	0	0	0	Calcineurin-like phosphoesterase	Metallo
TRINITY_DN89871_c1_g1	Reprolysin_5	1	2	0	0	0	5	2	1	Metallo-peptidase family M12	Metallo
TRINITY_DN23828_c1_g1	Metallophos	14	6	5	1	2	3	21	11	Calcineurin-like phosphoesterase	Metallo
TRINITY_DN1033199_c0_g1	Metallothi_Euk2	0	0	0	0	81	0	0	0	Eukaryotic metallothionein	Metallo
TRINITY_DN74559_c0_g2	Peptidase_M24	0	0	58	4	0	15	0	2	Metallopeptidase family M24	Metallo
TRINITY_DN439058_c0_g1	Lactamase_B	2	1	1	0	5	3	13	4	Metallo-beta-lactamase superfamily	Metallo
TRINITY_DN465414_c0_g1	Metallophos	0	0	8	0	0	0	0	0	Calcineurin-like phosphoesterase	Metallo
TRINITY_DN1070886_c0_g1	Peptidase_M24	0	0	0	3	18	0	2	0	Metallopeptidase family M24	Metallo
TRINITY_DN1141425_c0_g1	Reprolysin_2	2	0	0	0	4	0	0	0	Metallo-peptidase family M12B Reprolysin-like	Metallo
TRINITY_DN496326_c0_g1	Metallophos_C	0	1	6	0	0	0	0	0	Iron/zinc purple acid phosphatase-like protein C	Metallo
TRINITY_DN68130_c2_g1	Metallophos	0	0	10	0	0	0	0	0	Calcineurin-like phosphoesterase	Metallo
TRINITY_DN1416501_c0_g1	Lactamase_B	0	0	18	0	1	0	0	0	Metallo-beta-lactamase superfamily	Metallo
TRINITY_DN1765150_c0_g1	Metallophos	0	0	0	0	10	0	0	0	Calcineurin-like phosphoesterase	Metallo
TRINITY_DN5149_c0_g1	Reprolysin_5	122	0	20	198	0	17	0	674	Metallo-peptidase family M12	Metallo
TRINITY_DN206592_c0_g1	Peptidase_M4_C	0	0	19	0	0	0	0	0	Thermolysin metallopeptidase alpha-helical domain	Metallo
TRINITY_DN296604_c0_g1	Peptidase_M24	2	0	6	3	0	0	0	0	Metallopeptidase family M24	Metallo
TRINITY_DN689850_c0_g1	Metallophos	0	9	0	0	0	0	5	0	Calcineurin-like phosphoesterase	Metallo
TRINITY_DN454908_c0_g1	RMMBL	9	1	5	0	11	9	1	11	Zn-dependent metallo-hydrolase RNA specificity domain	Metallo
TRINITY_DN153826_c0_g1	Metallophos	11	0	10	0	4.72	0	1	27	Calcineurin-like phosphoesterase	Metallo
TRINITY_DN1251106_c0_g1	Metallophos	24	0	0	0	0	0	0	11	Calcineurin-like phosphoesterase	Metallo
TRINITY_DN1618188_c0_g1	Metallophos	0	0	10	4	0	0	8	6	Calcineurin-like phosphoesterase	Metallo
TRINITY_DN171440_c0_g1	Metallophos	0	0	4	1	5	0	0	0	Calcineurin-like phosphoesterase	Metallo
TRINITY_DN1962365_c0_g1	Metallophos	5	1	0	4	0	0	0	6	Calcineurin-like phosphoesterase	Metallo
TRINITY_DN1091822_c0_g1	Aspzincin_M35	2	0	3	2	0	2	0	8	Lysine-specific metallo-endopeptidase	Metallo
TRINITY_DN178240_c0_g1	Aspzincin_M35	7	0	2	1	12	0	0	0	Lysine-specific metallo-endopeptidase	Metallo
TRINITY_DN264436_c0_g1	Metallothio_Euk	7	1	8	3	0	0	3	13	Eukaryotic metallothionein	Metallo
TRINITY_DN1626991_c0_g1	Peptidase_M24	0	0	0	0	0	0	0	16	Metallopeptidase family M24	Metallo
TRINITY_DN178852_c0_g1	Lactamase_B_6	20	2	3	59	0	0	0	0	Metallo-beta-lactamase superfamily domain	Metallo
TRINITY_DN54061_c0_g1	Metallothio_Cad	2	6	7	2	12	0	3	13	Metallothionein family	Metallo
TRINITY_DN603017_c0_g1	Metallophos_C	0	0	0	1	16	0	0	0	Iron/zinc purple acid phosphatase-like protein C	Metallo
TRINITY_DN1369242_c0_g1	Metallophos	0	0	2	0	0	0	0	18	Calcineurin-like phosphoesterase	Metallo
TRINITY_DN227684_c0_g2	Metallophos	0	0	0	0	0	5	0	1	Calcineurin-like phosphoesterase	Metallo
TRINITY_DN1054671_c0_g1	PrsW-protease	0	2	0	0	6	0	0	0	PrsW family intramembrane metalloprotease	Metallo
TRINITY_DN1202353_c0_g1	Metallothio_Euk	2	5	13	2	0	0	0	3	Eukaryotic metallothionein	Metallo
TRINITY_DN1769795_c0_g1	Metallophos	0	3	0	4	1	12	1	0	Calcineurin-like phosphoesterase	Metallo
TRINITY_DN809466_c0_g1	Peptidase_M24	0	0	8	0	0	0	0	0	Metallopeptidase family M24	Metallo
TRINITY_DN661125_c0_g1	Metallophos_C	0	0	0	0	3	0	0	0	Iron/zinc purple acid phosphatase-like protein C	Metallo
TRINITY_DN498213_c0_g1	IMPa_N_2	0	0	2	0	0	15	0	3	Immunomodulating metalloprotease N-terminal domain	Metallo
TRINITY_DN309430_c0_g1	Metallophos_C	0	0	0	0	0	9	3	7	Iron/zinc purple acid phosphatase-like protein C	Metallo
TRINITY_DN1123776_c0_g1	Peptidase_M24	0	0	2	0	0	0	0	1	Metallopeptidase family M24	Metallo
TRINITY_DN141080_c1_g1	Metallophos_C	0	0	0	3	0	0	1	109	Iron/zinc purple acid phosphatase-like protein C	Metallo
TRINITY_DN1618289_c0_g1	Metallophos	7	3	0	0	0	0	0	0	Calcineurin-like phosphoesterase	Metallo
TRINITY_DN180203_c0_g2	Peptidase_M24	0	0	0	0	1	0	0	32	Metallopeptidase family M24	Metallo
TRINITY_DN125253_c0_g1	Peptidase_M24	0	9	16	20	13	0	7	11	Metallopeptidase family M24	Metallo
TRINITY_DN3709_c0_g1	Aspzincin_M35	0	22	360	497	0	18	0	9	Lysine-specific metallo-endopeptidase	Metallo
TRINITY_DN543771_c0_g1	DUF6782	0	0	3	0	16	0	0	0	Putative metallopeptidase family (DUF6782)	Metallo
TRINITY_DN82500_c1_g1	Metallophos	3	0	0	0	2	0	0	0	Calcineurin-like phosphoesterase	Metallo
TRINITY_DN100701_c0_g1	Metallophos	1	0	0	1	0	0	1	12	Calcineurin-like phosphoesterase	Metallo
TRINITY_DN71194_c0_g2	Metallophos	1	7	9	4	0	0	2	7	Calcineurin-like phosphoesterase	Metallo
TRINITY_DN302750_c0_g1	Metallophos	0	3	0	0	0	0	0	2	Calcineurin-like phosphoesterase	Metallo
TRINITY_DN471449_c0_g1	Peptidase_M4	2	0	84	1	1	12	4	13	Thermolysin metallopeptidase catalytic domain	Metallo
TRINITY_DN141807_c0_g1	Peptidase_M24	0	0	4	0	0	4	0	1	Metallopeptidase family M24	Metallo
TRINITY_DN119188_c0_g1	Metallophos	0	1	5	2	0	0	0	0	Calcineurin-like phosphoesterase	Metallo
TRINITY_DN74246_c1_g2	Metallophos_2	2	2	14	3	5	0	2	7	Calcineurin-like phosphoesterase superfamily domain	Metallo
TRINITY_DN102224_c0_g1	Metallophos	0	0	0	0	0	0	0	0	Calcineurin-like phosphoesterase	Metallo
TRINITY_DN1290533_c0_g1	Peptidase_M36	2	4	0	0	0	0	0	0	Fungalysin metallopeptidase (M36)	Metallo
TRINITY_DN41586_c0_g1	Metallophos	0	10	47	0	42	0	0	10	Calcineurin-like phosphoesterase	Metallo
TRINITY_DN103107_c0_g1	Metallophos	0	0	6	0	0	0	1	1	Calcineurin-like phosphoesterase	Metallo
TRINITY_DN89824_c0_g1	Metallophos	0	2	100	0	3	0	0	1	Calcineurin-like phosphoesterase	Metallo
TRINITY_DN1601539_c0_g1	Peptidase_M24	13	0	0	0	0	0	0	15	Metallopeptidase family M24	Metallo
TRINITY_DN6867_c2_g1	Metallophos	0	6	0	0	0	0	22	19	Calcineurin-like phosphoesterase	Metallo
TRINITY_DN1592135_c0_g1	Metallophos_C	8	0	0	0	0	0	0	0	Iron/zinc purple acid phosphatase-like protein C	Metallo
TRINITY_DN99332_c0_g1	Metallophos_C	1	2	11	2	11	0	0	0	Iron/zinc purple acid phosphatase-like protein C	Metallo
TRINITY_DN1175317_c0_g1	Metallophos	0	2	2	0	5	0	0	0	Calcineurin-like phosphoesterase	Metallo
TRINITY_DN115415_c1_g1	Metallophos	0	0	6	0	1	0	0	0	Calcineurin-like phosphoesterase	Metallo
TRINITY_DN1168401_c0_g1	Metallophos	4	0	0	0	0	0	1	7	Calcineurin-like phosphoesterase	Metallo
TRINITY_DN880551_c0_g1	Peptidase_M18	0	0	0	0	0	0	15	3	Aminopeptidase I zinc metalloprotease (M18)	Metallo
TRINITY_DN1287051_c0_g1	RMMBL	2	0	0	4	0	0	2	0	Zn-dependent metallo-hydrolase RNA specificity domain	Metallo
TRINITY_DN973804_c0_g1	Metallothio_PEC	0	2	2	1	0	6	2	0	Plant PEC family metallothionein	Metallo
TRINITY_DN153126_c0_g1	Metallophos_2	10	2	8	14	4	1	9	17	Calcineurin-like phosphoesterase superfamily domain	Metallo
TRINITY_DN50164_c0_g1	Reprolysin_5	17	0	12	21	272	8	5	10	Metallo-peptidase family M12	Metallo
TRINITY_DN147726_c0_g1	Metallophos	0	0	59	0	0	0	0	0	Calcineurin-like phosphoesterase	Metallo
TRINITY_DN279275_c0_g1	Peptidase_M24	0	0	0	0	6	0	0	0	Metallopeptidase family M24	Metallo
TRINITY_DN446365_c0_g1	Peptidase_M24	0	0	3	0	0	0	4	14	Metallopeptidase family M24	Metallo
TRINITY_DN225050_c0_g1	Zincin_2	0	0	1	0	0	0	0	0	Zincin-like metallopeptidase	Metallo
TRINITY_DN1770743_c0_g1	Metallophos_C	0	0	0	0	0	0	0	66	Iron/zinc purple acid phosphatase-like protein C	Metallo
TRINITY_DN40262_c0_g1	Metallophos_2	1	14	69	23	0	0	5	19	Calcineurin-like phosphoesterase superfamily domain	Metallo
TRINITY_DN137284_c1_g1	Peptidase_M24	2	1	0	0	3	56	24	13	Metallopeptidase family M24	Metallo
TRINITY_DN1711282_c0_g1	Metallophos	6	0	2	0	0	0	0	0	Calcineurin-like phosphoesterase	Metallo
TRINITY_DN460398_c0_g1	Peptidase_M36	0	0	0	0	0	0	6	35	Fungalysin metallopeptidase (M36)	Metallo
TRINITY_DN446605_c0_g1	Metallothio_Pro	0	0	0	3	29	0	3	1	Prokaryotic metallothionein	Metallo
TRINITY_DN290855_c0_g3	Metallophos	0	5	6	4	1	6	5	5	Calcineurin-like phosphoesterase	Metallo
TRINITY_DN55528_c0_g1	Reprolysin_5	12	4	11	11	107	1	0	1	Metallo-peptidase family M12	Metallo
TRINITY_DN971294_c0_g1	RMMBL	0	4	0	2	4	0	2	5	Zn-dependent metallo-hydrolase RNA specificity domain	Metallo
TRINITY_DN36911_c3_g3	Metallophos	43	8	46	153	1	0	6	0	Calcineurin-like phosphoesterase	Metallo
TRINITY_DN945759_c0_g1	Peptidase_M24	0	0	8	0	0	0	0	0	Metallopeptidase family M24	Metallo
TRINITY_DN328768_c1_g1	DUF2201_N	1	2	7	0	5	0	0	2	Putative metallopeptidase domain	Metallo
TRINITY_DN266635_c0_g1	Lactamase_B	0	0	0	0	0	0	4	23	Metallo-beta-lactamase superfamily	Metallo
TRINITY_DN207271_c0_g2	Zincin_2	3	0	15	17	2	2	9	5	Zincin-like metallopeptidase	Metallo
TRINITY_DN1441835_c0_g1	Peptidase_M18	0	0	0	0	0	18	0	0	Aminopeptidase I zinc metalloprotease (M18)	Metallo
TRINITY_DN104605_c2_g1	Metallophos	1	14	120	26	23	36	0	23	Calcineurin-like phosphoesterase	Metallo
TRINITY_DN19237_c0_g1	Metallothio_11	0	3	0	0	0	0	24	45	Metallothionein family 11	Metallo
TRINITY_DN90753_c0_g2	Metallophos	0	1	3	9	2	7	0	3	Calcineurin-like phosphoesterase	Metallo
TRINITY_DN138931_c1_g1	Peptidase_M24	9	6	4	14	1	0	5	4	Metallopeptidase family M24	Metallo
TRINITY_DN1897693_c0_g1	Metallophos	0	0	7	0	4	0	0	0	Calcineurin-like phosphoesterase	Metallo
TRINITY_DN60204_c0_g1	Metallophos	2	0	31.15	1	7	1	0	0	Calcineurin-like phosphoesterase	Metallo
TRINITY_DN49310_c0_g3	Metallophos	0	0	0	0	2	14	0	3	Calcineurin-like phosphoesterase	Metallo
TRINITY_DN122283_c0_g1	Metallophos	0	0	85.96	1	6	0	0	0	Calcineurin-like phosphoesterase	Metallo
TRINITY_DN745323_c0_g1	Aspzincin_M35	0	0	0	0	0	0	2	0	Lysine-specific metallo-endopeptidase	Metallo
TRINITY_DN505717_c0_g1	HypA	0	1	1	10	0	0	0	8	Hydrogenase/urease nickel incorporation metallochaperone hypA	Metallo
TRINITY_DN1096378_c0_g1	Reprolysin_5	0	0	0	0	0	0	22	0	Metallo-peptidase family M12	Metallo
TRINITY_DN7292_c0_g1	Metallothio_Euk	3	7	237	2	7	0	0	1	Eukaryotic metallothionein	Metallo
TRINITY_DN399066_c0_g1	Metallophos	5	5	12	1	11	7	2	3	Calcineurin-like phosphoesterase	Metallo
TRINITY_DN1482986_c0_g1	Metallothio_Euk	0	0	0	3	0	0	0	6	Eukaryotic metallothionein	Metallo
TRINITY_DN994577_c0_g1	Metallophos	0	0	0	0	0	0	0	9	Calcineurin-like phosphoesterase	Metallo
TRINITY_DN119832_c2_g2	Metallophos	0	0	5	0	2	0	0	0	Calcineurin-like phosphoesterase	Metallo
TRINITY_DN1516811_c0_g1	Peptidase_M24	0	0	9	0	0	0	0	2	Metallopeptidase family M24	Metallo
TRINITY_DN1683086_c0_g1	Metallophos	0	0	0	0	0	0	0	13	Calcineurin-like phosphoesterase	Metallo
TRINITY_DN1854240_c0_g1	Metallophos	16	0	2	12	0	0	0	1	Calcineurin-like phosphoesterase	Metallo
TRINITY_DN3054_c0_g1	Lactamase_B	543	592	800	1438	442	279.55	561	217	Metallo-beta-lactamase superfamily	Metallo
TRINITY_DN989452_c0_g1	Metallophos	7	0	0	2	0	0	0	8	Calcineurin-like phosphoesterase	Metallo
TRINITY_DN1890299_c0_g1	Metallothi_Euk2	5	0	8	0	0	0	0	0	Eukaryotic metallothionein	Metallo
TRINITY_DN692240_c0_g1	Metallophos	4	4	10	2	0	0	0	0	Calcineurin-like phosphoesterase	Metallo
TRINITY_DN1440807_c0_g1	Metallophos	1	0	2	0	3	0	0	5	Calcineurin-like phosphoesterase	Metallo
TRINITY_DN438459_c0_g1	Metallophos	0	0	0	0	30	0	0	8	Calcineurin-like phosphoesterase	Metallo
TRINITY_DN84456_c0_g1	Metallophos	0	0	3	0	0	0	0	0	Calcineurin-like phosphoesterase	Metallo
TRINITY_DN1702984_c0_g1	Metallophos	0	0	5	0	0	0	0	0	Calcineurin-like phosphoesterase	Metallo
TRINITY_DN95001_c0_g1	Metallophos	0	1	73	3	1	0	0	0	Calcineurin-like phosphoesterase	Metallo
TRINITY_DN118631_c0_g1	Metallophos	2	0	6	34	5	0	0	10	Calcineurin-like phosphoesterase	Metallo
TRINITY_DN46782_c1_g1	Peptidase_M24	10	4	9	3	9	0	1	4	Metallopeptidase family M24	Metallo
TRINITY_DN120640_c0_g1	Metallophos	8	3	8	10	21	0	2	2	Calcineurin-like phosphoesterase	Metallo
TRINITY_DN1895347_c0_g1	Metallophos	1	0	32	0	4	0	0	0	Calcineurin-like phosphoesterase	Metallo
TRINITY_DN680022_c0_g1	Peptidase_M36	0	0	0	0	0	23	0	0	Fungalysin metallopeptidase (M36)	Metallo
TRINITY_DN1155649_c0_g1	Lactamase_B	0	0	13	0	1	0	0	0	Metallo-beta-lactamase superfamily	Metallo
TRINITY_DN371112_c0_g1	Metallophos	0	0	5	0	1	0	0	5	Calcineurin-like phosphoesterase	Metallo
TRINITY_DN22687_c11_g1	Metallophos	3	3	3	0	0	0	0	0	Calcineurin-like phosphoesterase	Metallo
TRINITY_DN48191_c0_g1	Metallophos	2	4	16	8	12	18	6	16	Calcineurin-like phosphoesterase	Metallo
TRINITY_DN228041_c0_g1	Aspzincin_M35	0	1	17	0	0	0	3	0	Lysine-specific metallo-endopeptidase	Metallo
TRINITY_DN278227_c0_g1	Metallophos_C	0	2	5	0	0	0	2	4	Iron/zinc purple acid phosphatase-like protein C	Metallo
TRINITY_DN1412427_c0_g1	Metalloenzyme	0	0	9	0	0	0	0	0	Metalloenzyme superfamily	Metallo
TRINITY_DN116653_c0_g1	RMMBL	1	2	2	20	12	44	18	10	Zn-dependent metallo-hydrolase RNA specificity domain	Metallo
TRINITY_DN217972_c0_g1	Reprolysin_5	2	1	3	3	0	3	0	12	Metallo-peptidase family M12	Metallo
TRINITY_DN287198_c0_g1	Lactamase_B	0	0	0	0	3	0	7	0	Metallo-beta-lactamase superfamily	Metallo
TRINITY_DN797622_c0_g1	Peptidase_M4_C	0	0	15	0	0	0	0	8	Thermolysin metallopeptidase alpha-helical domain	Metallo
TRINITY_DN511163_c0_g1	Metallophos	3	0	0	0	0	0	0	7	Calcineurin-like phosphoesterase	Metallo
TRINITY_DN2027496_c0_g1	Metallophos	2	0	2	2	1	0	1	5	Calcineurin-like phosphoesterase	Metallo
TRINITY_DN1425916_c0_g1	Reprolysin_5	1	0	0	0	0	0	0	0	Metallo-peptidase family M12	Metallo
TRINITY_DN1604400_c1_g1	MetallophosC	0	0	0	0	0	0	0	25	C terminal of Calcineurin-like phosphoesterase	Metallo
TRINITY_DN339009_c0_g1	Peptidase_M24	2	1	3	0	5	0	0	4	Metallopeptidase family M24	Metallo
TRINITY_DN295856_c0_g1	Lactamase_B_6	0	0	0	0	11	0	0	0	Metallo-beta-lactamase superfamily domain	Metallo
TRINITY_DN23487_c0_g1	DUF2201_N	26	36	8	0	22	12	14	59	Putative metallopeptidase domain	Metallo
TRINITY_DN901333_c0_g1	Reprolysin_5	0	0	3	0	0	0	0	15	Metallo-peptidase family M12	Metallo
TRINITY_DN1078152_c0_g1	Peptidase_M32	0	0	0	0	0	0	0	3	Carboxypeptidase Taq (M32) metallopeptidase	Metallo
TRINITY_DN1686063_c0_g1	Lactamase_B	0	0	0	0	3	0	0	2	Metallo-beta-lactamase superfamily	Metallo
TRINITY_DN1850164_c0_g1	Lactamase_B	0	1	0	0	0	0	3	0	Metallo-beta-lactamase superfamily	Metallo
TRINITY_DN441310_c0_g1	Peptidase_M36	0	1	0	0	26	1	22	2	Fungalysin metallopeptidase (M36)	Metallo
TRINITY_DN116547_c1_g1	Metallophos	5	2	9	5	17	0	6	15	Calcineurin-like phosphoesterase	Metallo
TRINITY_DN875355_c0_g1	Lactamase_B_6	0	0	4	0	1	14	0	4	Metallo-beta-lactamase superfamily domain	Metallo
TRINITY_DN1324619_c0_g1	Reprolysin_2	0	0	20	0	0	0	0	0	Metallo-peptidase family M12B Reprolysin-like	Metallo
TRINITY_DN89871_c0_g3	Reprolysin_5	2	0	0	3	18	7	22	1	Metallo-peptidase family M12	Metallo
TRINITY_DN1058107_c0_g1	Metallophos	0	0	5	0	6	0	0	0	Calcineurin-like phosphoesterase	Metallo
TRINITY_DN300808_c0_g1	Metallophos	2	0	0	1	2	0	0	0	Calcineurin-like phosphoesterase	Metallo
TRINITY_DN675486_c0_g1	Lactamase_B	0	0	23	0	0	0	0	0	Metallo-beta-lactamase superfamily	Metallo
TRINITY_DN564085_c0_g1	Peptidase_M24	0	1	9	0	4	6	1	1	Metallopeptidase family M24	Metallo
TRINITY_DN171440_c0_g3	Metallophos	0	0	0	0	7	0	0	1	Calcineurin-like phosphoesterase	Metallo
TRINITY_DN1106257_c0_g1	Metalloenzyme	0	0	0	0	5	0	0	0	Metalloenzyme superfamily	Metallo
TRINITY_DN234740_c0_g1	Metallothio	7	0	13	2	3	11	0	0	Metallothionein	Metallo
TRINITY_DN1070000_c0_g1	Peptidase_M24	0	0	0	0	0	0	0	0	Metallopeptidase family M24	Metallo
TRINITY_DN403338_c0_g1	Zn_peptidase_2	0	0	0	4	1	0	1	12	Putative neutral zinc metallopeptidase	Metallo
TRINITY_DN730361_c0_g1	Peptidase_M24	0	0	17	0	0	0	0	5	Metallopeptidase family M24	Metallo
TRINITY_DN31788_c0_g1	Metallophos	13	24	0	4	0	32	0	9	Calcineurin-like phosphoesterase	Metallo
TRINITY_DN1892158_c0_g1	Metallophos	0	0	5	0	0	0	0	0	Calcineurin-like phosphoesterase	Metallo
TRINITY_DN1036710_c0_g1	Metallophos	7	10	0	1	2	0	0	3	Calcineurin-like phosphoesterase	Metallo
TRINITY_DN1480470_c0_g1	Metallophos	0	1	5	2	0	2	0	0	Calcineurin-like phosphoesterase	Metallo
TRINITY_DN1071050_c0_g1	Metallophos	0	0	0	0	2	0	0	0	Calcineurin-like phosphoesterase	Metallo
TRINITY_DN436062_c0_g1	Metallophos	2	3	0	0	0	0	3	7	Calcineurin-like phosphoesterase	Metallo
TRINITY_DN1586791_c0_g1	Aspzincin_M35	4	2	7	7	5	0	0	4	Lysine-specific metallo-endopeptidase	Metallo
TRINITY_DN44105_c3_g1	Metallophos	0	2	20	2	6	0	0	12	Calcineurin-like phosphoesterase	Metallo
TRINITY_DN488215_c0_g1	Metallophos	0	0	5	0	3	0	0	0	Calcineurin-like phosphoesterase	Metallo
TRINITY_DN1342172_c0_g1	Metallophos	0	0	0	0	0	0	0	18	Calcineurin-like phosphoesterase	Metallo
TRINITY_DN34895_c0_g1	Metallophos	6	4	13	19	11	20	34	56	Calcineurin-like phosphoesterase	Metallo
TRINITY_DN138856_c0_g1	Peptidase_M24	0	0	29	0	0	0	0	0	Metallopeptidase family M24	Metallo
TRINITY_DN1449602_c0_g1	Metallophos	0	0	0	0	22	0	0	6	Calcineurin-like phosphoesterase	Metallo
TRINITY_DN341377_c0_g1	Metallophos	1	2	7	3	0	0	0	0	Calcineurin-like phosphoesterase	Metallo
TRINITY_DN328761_c0_g1	Peptidase_M24	0	7	10	0	0	0	0	3	Metallopeptidase family M24	Metallo
TRINITY_DN1286284_c0_g1	Peptidase_M24	0	0	0	9	0	0	0	0	Metallopeptidase family M24	Metallo
TRINITY_DN1984506_c0_g1	Metallophos	0	3	2	0	0	0	0	0	Calcineurin-like phosphoesterase	Metallo
TRINITY_DN1145876_c0_g1	Metallophos	0	0	10	0	0	0	0	0	Calcineurin-like phosphoesterase	Metallo
TRINITY_DN1119027_c0_g1	KMPT-N	0	2	4	9	0	0	0	0	KTSC and Metallopeptidase N-terminal fusion domain	Metallo
TRINITY_DN1607891_c0_g1	Metallophos	7	1	0	2	0	0	0	0	Calcineurin-like phosphoesterase	Metallo
TRINITY_DN764446_c0_g1	Metallophos	0	2	0	4	19	4	0	0	Calcineurin-like phosphoesterase	Metallo
TRINITY_DN1555301_c0_g1	Metallophos_2	10	1	13	0	2	0	0	1	Calcineurin-like phosphoesterase superfamily domain	Metallo
TRINITY_DN583040_c0_g1	Peptidase_M73	0	0	0	0	0	0	0	0	Camelysin metallo-endopeptidase	Metallo
TRINITY_DN81857_c0_g1	Metallophos	3	1	14	2	4	0	1	12	Calcineurin-like phosphoesterase	Metallo
TRINITY_DN57076_c0_g1	Metallophos	91	3	9	1	13	0	3	72	Calcineurin-like phosphoesterase	Metallo
TRINITY_DN42283_c0_g1	Metallophos	8	6	0	0	0	50	21.74	24	Calcineurin-like phosphoesterase	Metallo
TRINITY_DN1731377_c0_g1	Peptidase_M18	0	0	0	0	0	0	0	7	Aminopeptidase I zinc metalloprotease (M18)	Metallo
TRINITY_DN1754465_c0_g1	Peptidase_M24	0	0	2	0	5	0	0	2	Metallopeptidase family M24	Metallo
TRINITY_DN59035_c2_g1	Metallophos	8	6	6	6	10	1	2	5	Calcineurin-like phosphoesterase	Metallo
TRINITY_DN690171_c0_g1	Metallophos	0	1	8	0	18	0	0	147	Calcineurin-like phosphoesterase	Metallo
TRINITY_DN262711_c0_g1	Peptidase_M24	2	0	0	5	0	17	1	0	Metallopeptidase family M24	Metallo
TRINITY_DN586135_c0_g1	Metallophos	0	0	4	1	0	0	0	0	Calcineurin-like phosphoesterase	Metallo
TRINITY_DN1338199_c0_g1	Metallophos	0	0	4	0	4	0	0	0	Calcineurin-like phosphoesterase	Metallo
TRINITY_DN280792_c0_g1	Peptidase_M24	0	0	44	0	0	0	0	1	Metallopeptidase family M24	Metallo
TRINITY_DN281898_c0_g1	Peptidase_M36	0	0	1	0	2	0	4	27	Fungalysin metallopeptidase (M36)	Metallo
TRINITY_DN137733_c0_g1	Metallophos	0	0	2	5	2	0	0	6	Calcineurin-like phosphoesterase	Metallo
TRINITY_DN544030_c0_g1	Peptidase_M24	1	1	0	0	0	0	0	2	Metallopeptidase family M24	Metallo
TRINITY_DN148726_c0_g1	Metallophos	0	0	2	2	0	49	3	0	Calcineurin-like phosphoesterase	Metallo
TRINITY_DN1388473_c0_g1	Peptidase_M18	0	0	0	0	0	0	0	8	Aminopeptidase I zinc metalloprotease (M18)	Metallo
TRINITY_DN263108_c0_g1	Lactamase_B	5	0	1	12	0	8	1	3	Metallo-beta-lactamase superfamily	Metallo
TRINITY_DN1120427_c0_g1	Peptidase_M24	0	1	8	0	0	0	0	0	Metallopeptidase family M24	Metallo
TRINITY_DN204161_c0_g1	Zincin_2	2	0	0	0	0	0	5	1	Zincin-like metallopeptidase	Metallo
TRINITY_DN1953393_c0_g1	Reprolysin_5	0	1	1	0	7	0	0	0	Metallo-peptidase family M12	Metallo
TRINITY_DN84334_c0_g1	Metallophos	15	0	7.58	0	0	0	3	2	Calcineurin-like phosphoesterase	Metallo
TRINITY_DN359609_c0_g2	Peptidase_M24	2	0	3	2	0	0	0	0	Metallopeptidase family M24	Metallo
TRINITY_DN108912_c0_g1	Metallophos	0	4	47	2	16	0	2	6	Calcineurin-like phosphoesterase	Metallo
TRINITY_DN952320_c0_g1	Metallophos	9	1	19	3	22	10	6	20	Calcineurin-like phosphoesterase	Metallo
TRINITY_DN61718_c7_g1	Metallophos	1	0	0	0	0	0	0	2	Calcineurin-like phosphoesterase	Metallo
TRINITY_DN52331_c0_g2	Metallophos	0	8	16	0	37	0	55	28	Calcineurin-like phosphoesterase	Metallo
TRINITY_DN219184_c0_g2	Peptidase_M32	0	0	6	1	5	0	0	4	Carboxypeptidase Taq (M32) metallopeptidase	Metallo
TRINITY_DN589669_c0_g1	Lactamase_B_6	4	0	7	15.11	0	0	0	0	Metallo-beta-lactamase superfamily domain	Metallo
TRINITY_DN350031_c0_g1	Peptidase_M24	0	0	11	0	0	0	0	1	Metallopeptidase family M24	Metallo
TRINITY_DN1353141_c0_g1	Metallophos	10	0	11	0	0	0	0	3	Calcineurin-like phosphoesterase	Metallo
TRINITY_DN137250_c0_g1	Metallophos	1	0	4	5	0	0	0	6	Calcineurin-like phosphoesterase	Metallo
TRINITY_DN163011_c0_g1	Metallophos	1	8	1	0	0	0	0	2	Calcineurin-like phosphoesterase	Metallo
TRINITY_DN1853100_c0_g1	Metallophos	0	3	0	3	3	0	0	0	Calcineurin-like phosphoesterase	Metallo
TRINITY_DN1989207_c0_g1	Metallophos_C	0	0	0	0	0	3	0	0	Iron/zinc purple acid phosphatase-like protein C	Metallo
TRINITY_DN23088_c0_g1	Metallophos	13	8	5	9	6	12	13	20	Calcineurin-like phosphoesterase	Metallo
TRINITY_DN1646998_c0_g1	Peptidase_M24	0	0	7	0	0	0	0	0	Metallopeptidase family M24	Metallo
TRINITY_DN224101_c0_g2	Metallophos	6	0	6	2	0	10	2	0	Calcineurin-like phosphoesterase	Metallo
TRINITY_DN982481_c0_g1	Peptidase_M24	3	3	0	8	80	0	0	17	Metallopeptidase family M24	Metallo
TRINITY_DN161364_c0_g1	Peptidase_M18	0	0	0	0	0	8	0	4	Aminopeptidase I zinc metalloprotease (M18)	Metallo
TRINITY_DN116813_c0_g2	Metallophos	0	0	1	9	2	45	1	0	Calcineurin-like phosphoesterase	Metallo
TRINITY_DN766712_c0_g1	Metallophos	0	0	0	0	11	0	0	0	Calcineurin-like phosphoesterase	Metallo
TRINITY_DN814670_c0_g1	Peptidase_M24	0	0	22	1	0	2	0	0	Metallopeptidase family M24	Metallo
TRINITY_DN127201_c0_g1	Metallophos	0	0	0	0	0	0	0	44	Calcineurin-like phosphoesterase	Metallo
TRINITY_DN507106_c0_g1	Metallophos	0	1	8	0	1	0	2	0	Calcineurin-like phosphoesterase	Metallo
TRINITY_DN207579_c0_g1	Peptidase_M24	0	0	0	0	6	0	0	0	Metallopeptidase family M24	Metallo
TRINITY_DN50816_c0_g1	Peptidase_M24	5	10	71	24	42	3	10	14	Metallopeptidase family M24	Metallo
TRINITY_DN1681110_c0_g1	Peptidase_M24	0	0	0	0	10	0	0	3	Metallopeptidase family M24	Metallo
TRINITY_DN1513496_c0_g1	RMMBL	0	0	0	0	0	0	0	9	Zn-dependent metallo-hydrolase RNA specificity domain	Metallo
TRINITY_DN184610_c0_g1	Metallophos	0	0	0	1	35	0	0	0	Calcineurin-like phosphoesterase	Metallo
TRINITY_DN671944_c0_g1	Metallophos	0	0	0	0	0	0	0	14	Calcineurin-like phosphoesterase	Metallo
TRINITY_DN1196045_c0_g1	Metallophos	0	0	0	0	0	0	5	5	Calcineurin-like phosphoesterase	Metallo
TRINITY_DN1672138_c0_g1	RMMBL	0	0	6	4	0	0	0	1	Zn-dependent metallo-hydrolase RNA specificity domain	Metallo
TRINITY_DN438565_c0_g1	Reprolysin_5	0	0	0	5	0	150	0	2	Metallo-peptidase family M12	Metallo
TRINITY_DN126791_c0_g1	Peptidase_M24	18	5	1	21	13	10	14	27	Metallopeptidase family M24	Metallo
TRINITY_DN86052_c0_g1	Metallophos	1	3	15	5	7	21	3	0	Calcineurin-like phosphoesterase	Metallo
TRINITY_DN493594_c0_g1	Metallophos	0	2	4	7	3	6	0	0	Calcineurin-like phosphoesterase	Metallo
TRINITY_DN60643_c0_g2	Aspzincin_M35	0	0	20	9	9	2	1	3	Lysine-specific metallo-endopeptidase	Metallo
TRINITY_DN34153_c0_g1	Metallophos	144	29	73	15	2	0	3	29	Calcineurin-like phosphoesterase	Metallo
TRINITY_DN203565_c0_g1	Zincin_2	4	0	0	3.04	8	7	19	3	Zincin-like metallopeptidase	Metallo
TRINITY_DN59362_c0_g1	Metallophos	5	5	3	11	6	8	10	6	Calcineurin-like phosphoesterase	Metallo
TRINITY_DN90955_c1_g1	Metalloenzyme	33	0	28	43	12	14	18	86	Metalloenzyme superfamily	Metallo
TRINITY_DN430404_c0_g1	Metallophos	0	2	4	0	2	0	0	0	Calcineurin-like phosphoesterase	Metallo
TRINITY_DN1611709_c0_g1	Metallophos	0	0	0	0	2	5	2	0	Calcineurin-like phosphoesterase	Metallo
TRINITY_DN815151_c0_g1	Metallophos	0	0	3	0	2	0	1	2	Calcineurin-like phosphoesterase	Metallo
TRINITY_DN1801160_c0_g1	Peptidase_M24	0	5	13	14	6	0	0	1	Metallopeptidase family M24	Metallo
TRINITY_DN1649385_c0_g1	Metallophos	13	0	0	2	0	0	2	0	Calcineurin-like phosphoesterase	Metallo
TRINITY_DN250056_c0_g1	Peptidase_M36	0	0	7	0	0	0	0	0	Fungalysin metallopeptidase (M36)	Metallo
TRINITY_DN301169_c0_g1	Metallophos_C	0	0	0	0	4	0	0	0	Iron/zinc purple acid phosphatase-like protein C	Metallo
TRINITY_DN564613_c0_g1	Peptidase_M24	2	0	10	0	4	9	1	10	Metallopeptidase family M24	Metallo
TRINITY_DN507386_c0_g1	Peptidase_M24	6	0	0	11	0	0	0	0	Metallopeptidase family M24	Metallo
TRINITY_DN13795_c0_g3	Metallophos	12	5	3	32	84	116	34	41	Calcineurin-like phosphoesterase	Metallo
TRINITY_DN129234_c0_g2	Metallophos	0	0	21	9	0	0	4	2	Calcineurin-like phosphoesterase	Metallo
TRINITY_DN4351_c0_g4	Metallothio_6	0	3	23	7	23	13	5	0	Metallothionein	Metallo
TRINITY_DN1770523_c0_g1	Peptidase_M18	0	0	0	0	17	0	0	0	Aminopeptidase I zinc metalloprotease (M18)	Metallo
TRINITY_DN1390407_c0_g1	DUF2201_N	0	0	9	2	0	0	0	0	Putative metallopeptidase domain	Metallo
TRINITY_DN794165_c0_g1	Peptidase_M4_C	0	0	0	3	0	0	0	8	Thermolysin metallopeptidase alpha-helical domain	Metallo
TRINITY_DN1658846_c0_g1	Metalloenzyme	0	0	3	0	4	0	0	0	Metalloenzyme superfamily	Metallo
TRINITY_DN29508_c0_g1	Peptidase_M18	0	2	157	1	13	8	0	8	Aminopeptidase I zinc metalloprotease (M18)	Metallo
TRINITY_DN684672_c0_g1	Metallophos	0	0	21	0	0	0	0	0	Calcineurin-like phosphoesterase	Metallo
TRINITY_DN18664_c0_g1	Metallophos	0	1	4	16	5	19	0	45	Calcineurin-like phosphoesterase	Metallo
TRINITY_DN1783837_c0_g1	Lactamase_B	2	0	0	6	0	0	1	0	Metallo-beta-lactamase superfamily	Metallo
TRINITY_DN84235_c0_g2	Metallophos	0	2	0	10	21	0	1	0	Calcineurin-like phosphoesterase	Metallo
TRINITY_DN760796_c0_g1	Lactamase_B	0	0	0	0	3	0	0	4	Metallo-beta-lactamase superfamily	Metallo
TRINITY_DN638456_c0_g1	Metallophos	0	0	0	0	0	0	0	6	Calcineurin-like phosphoesterase	Metallo
TRINITY_DN956724_c0_g1	Metallophos	6	0	0	2	0	0	0	0	Calcineurin-like phosphoesterase	Metallo
TRINITY_DN28625_c0_g1	Zn_peptidase_2	0	1	158	3	3	0	0	0	Putative neutral zinc metallopeptidase	Metallo
TRINITY_DN397991_c0_g1	Metallophos	0	0	0	0	0	0	2	21	Calcineurin-like phosphoesterase	Metallo
TRINITY_DN1122654_c0_g1	Peptidase_M24	0	0	2	9	0	0	0	0	Metallopeptidase family M24	Metallo
TRINITY_DN278085_c0_g1	Metallophos	0	1	2	6	0	0	3	5	Calcineurin-like phosphoesterase	Metallo
TRINITY_DN61718_c4_g1	Metallophos	0	0	11	0	9	1	2	9	Calcineurin-like phosphoesterase	Metallo
TRINITY_DN113577_c0_g1	Aspzincin_M35	3	1	1	0	0	11	2	15	Lysine-specific metallo-endopeptidase	Metallo
TRINITY_DN1121027_c0_g1	Peptidase_M18	0	0	0	0	0	0	0	15	Aminopeptidase I zinc metalloprotease (M18)	Metallo
TRINITY_DN101609_c0_g1	Metallophos	0	0	42	5	0	0	0	0	Calcineurin-like phosphoesterase	Metallo
TRINITY_DN309211_c0_g1	Peptidase_M24	0	0	2	0	0	12	0	0	Metallopeptidase family M24	Metallo
TRINITY_DN523804_c0_g1	Metallophos	1	0	2	0	4	0	0	4	Calcineurin-like phosphoesterase	Metallo
TRINITY_DN989936_c0_g1	Peptidase_M24	0	4	19	0	4	0	1	13	Metallopeptidase family M24	Metallo
TRINITY_DN233788_c0_g1	Lactamase_B	0	1	0	0	0	0	7	4	Metallo-beta-lactamase superfamily	Metallo
TRINITY_DN22772_c1_g1	Metallophos_2	0	0	46	1	1	0	0	9	Calcineurin-like phosphoesterase superfamily domain	Metallo
TRINITY_DN73194_c0_g2	TIMP	0	0	3	0	0	26	0	24	Tissue inhibitor of metalloproteinase	Metallo
TRINITY_DN212201_c0_g1	Metallophos	0	0	27	0	0	0	0	0	Calcineurin-like phosphoesterase	Metallo
TRINITY_DN1771413_c0_g1	Metallophos	0	0	2	0	0	0	0	0	Calcineurin-like phosphoesterase	Metallo
TRINITY_DN60400_c0_g1	Peptidase_M24	0	2	62	0	0	0	0	0	Metallopeptidase family M24	Metallo
TRINITY_DN294167_c0_g1	Peptidase_M24	0	0	1	1	4	0	0	0	Metallopeptidase family M24	Metallo
TRINITY_DN146773_c0_g1	Metallophos	3	0	0	0	6	0	0	2	Calcineurin-like phosphoesterase	Metallo
TRINITY_DN1294111_c0_g1	Reprolysin	0	0	1	0	1	0	0	4	Reprolysin (M12B) family zinc metalloprotease	Metallo
TRINITY_DN576733_c0_g1	Metallophos	0	0	5	0	4	0	0	17	Calcineurin-like phosphoesterase	Metallo
TRINITY_DN531272_c0_g1	Metallophos	0	0	15	0	0	0	0	0	Calcineurin-like phosphoesterase	Metallo
TRINITY_DN1043117_c0_g1	Metallophos	0	1	17	0	2	0	2	3	Calcineurin-like phosphoesterase	Metallo
TRINITY_DN74246_c0_g1	Metallophos_2	2	1	64	0	11	19	0	0	Calcineurin-like phosphoesterase superfamily domain	Metallo
TRINITY_DN337018_c0_g1	Zincin_2	2	2	0	5	1	4	2	0	Zincin-like metallopeptidase	Metallo
TRINITY_DN1817170_c0_g1	Aspzincin_M35	0	0	0	0	5	0	0	6	Lysine-specific metallo-endopeptidase	Metallo
TRINITY_DN402413_c0_g1	Peptidase_M24	0	0	10	1	5	0	0	4	Metallopeptidase family M24	Metallo
TRINITY_DN13717_c0_g1	Zincin_2	9	24	174	82	1	14	17	110	Zincin-like metallopeptidase	Metallo
TRINITY_DN16342_c0_g1	IMPa_N_2	19	16	12	21	3	109	0	2	Immunomodulating metalloprotease N-terminal domain	Metallo
TRINITY_DN1098748_c0_g1	Metallophos	0	2	15	0	0	0	0	0	Calcineurin-like phosphoesterase	Metallo
TRINITY_DN33878_c0_g3	Metallophos	0	2	0	3	4	0	0	0	Calcineurin-like phosphoesterase	Metallo
TRINITY_DN217239_c0_g2	Peptidase_M24	12	1	3	0	1	0	1	14	Metallopeptidase family M24	Metallo
TRINITY_DN77554_c0_g1	Peptidase_M4_C	4	7	163	1	12	0	0	5	Thermolysin metallopeptidase alpha-helical domain	Metallo
TRINITY_DN82649_c1_g1	Metallophos_2	0	5	22	3	14	0	0	2	Calcineurin-like phosphoesterase superfamily domain	Metallo
TRINITY_DN1577657_c0_g1	Peptidase_M24	14	0	3	1	0	0	0	3	Metallopeptidase family M24	Metallo
TRINITY_DN969432_c0_g1	Reprolysin_2	0	0	2	0	9	0	1	11	Metallo-peptidase family M12B Reprolysin-like	Metallo
TRINITY_DN726823_c0_g1	Metallophos	0	0	50	0	0	0	0	3	Calcineurin-like phosphoesterase	Metallo
TRINITY_DN52828_c2_g1	Metallophos	0	0	9	0	14	0	0	3	Calcineurin-like phosphoesterase	Metallo
TRINITY_DN150487_c0_g1	Metallophos	1	0	4	0	7	0	3	0	Calcineurin-like phosphoesterase	Metallo
TRINITY_DN59098_c0_g1	Metallophos	0	0	0	0	0	46	0	0	Calcineurin-like phosphoesterase	Metallo
TRINITY_DN120845_c0_g2	Metallophos_C	0	0	24	0	0	0	0	0	Iron/zinc purple acid phosphatase-like protein C	Metallo
TRINITY_DN1374399_c0_g1	Reprolysin_5	0	0	0	0	0	0	29.98	2	Metallo-peptidase family M12	Metallo
TRINITY_DN36911_c0_g1	Metallophos	15	9	13	97	0	0	2	3	Calcineurin-like phosphoesterase	Metallo
TRINITY_DN1587001_c0_g1	Metallophos	0	0	0	1	0	0	2	224	Calcineurin-like phosphoesterase	Metallo
TRINITY_DN1789742_c0_g1	Metallophos	0	2	0	0	0	14	15	11	Calcineurin-like phosphoesterase	Metallo
TRINITY_DN1108772_c0_g1	Metallophos	0	1	2	1	0	0	0	3	Calcineurin-like phosphoesterase	Metallo
TRINITY_DN88831_c1_g1	PrsW-protease	0	0	14	0	0	0	0	0	PrsW family intramembrane metalloprotease	Metallo
TRINITY_DN1797367_c0_g1	Metallophos	0	0	21	0	0	0	0	0	Calcineurin-like phosphoesterase	Metallo
TRINITY_DN34399_c0_g1	Metallophos	12	11	28	7	15	0	8	9	Calcineurin-like phosphoesterase	Metallo
TRINITY_DN1298223_c0_g1	Peptidase_M24	0	0	0	3	0	0	0	48	Metallopeptidase family M24	Metallo
TRINITY_DN478094_c0_g1	Metallophos	2	0	0	0	0	0	0	0	Calcineurin-like phosphoesterase	Metallo
TRINITY_DN1324071_c0_g1	Aspzincin_M35	0	0	0	0	0	0	1	56	Lysine-specific metallo-endopeptidase	Metallo
TRINITY_DN414904_c0_g1	Metallophos	2	1	19	1	5	8	0	0	Calcineurin-like phosphoesterase	Metallo
TRINITY_DN487225_c0_g1	Peptidase_M24	0	0	0	0	9	0	0	0	Metallopeptidase family M24	Metallo
TRINITY_DN50728_c0_g2	Peptidase_M24	8	4	0	0	0	34	9	18	Metallopeptidase family M24	Metallo
TRINITY_DN987937_c0_g1	Reprolysin_5	5	0	2	3	0	0	6	2	Metallo-peptidase family M12	Metallo
TRINITY_DN1657519_c0_g1	Metallophos	0	0	0	0	0	0	0	7	Calcineurin-like phosphoesterase	Metallo
TRINITY_DN59035_c1_g1	Metallophos	0	0	0	0	0	0	0	44	Calcineurin-like phosphoesterase	Metallo
TRINITY_DN797427_c0_g1	Metallothio_Euk	6	1	19	2	0	9	0	1	Eukaryotic metallothionein	Metallo
TRINITY_DN101524_c0_g1	Metallophos	0	0	0	0	35	0	11	0	Calcineurin-like phosphoesterase	Metallo
TRINITY_DN443403_c0_g1	Metallophos	0	0	0	0	0	0	3	23	Calcineurin-like phosphoesterase	Metallo
TRINITY_DN93345_c0_g1	Peptidase_M24	0	0	0	0	0	17	0	0	Metallopeptidase family M24	Metallo
TRINITY_DN238157_c0_g1	Metallophos	5	2	3	3	2	0	0	3	Calcineurin-like phosphoesterase	Metallo
TRINITY_DN1759991_c0_g1	Metallophos	1	2	1	6	5	13	3	20	Calcineurin-like phosphoesterase	Metallo
TRINITY_DN25197_c1_g1	Metallophos	5	0	27	0	5	0	0	5	Calcineurin-like phosphoesterase	Metallo
TRINITY_DN1451257_c0_g1	Metallophos	0	0	0	0	0	0	0	0	Calcineurin-like phosphoesterase	Metallo
TRINITY_DN116813_c0_g4	Metallophos	6	1	0	1	1	0	4	4	Calcineurin-like phosphoesterase	Metallo
TRINITY_DN44105_c1_g1	Metallophos	0	4	34	10	37.57	0	11	16	Calcineurin-like phosphoesterase	Metallo
TRINITY_DN288236_c0_g1	Peptidase_M24	6	1	0	4	2	4	2	0	Metallopeptidase family M24	Metallo
TRINITY_DN1970822_c0_g1	Metallophos	0	1	6	0	0	0	0	0	Calcineurin-like phosphoesterase	Metallo
TRINITY_DN1044527_c0_g1	Metallophos	0	0	0	0	0	0	0	57	Calcineurin-like phosphoesterase	Metallo
TRINITY_DN23809_c0_g1	Metallophos_2	0	4	127	0	6	0	0	1	Calcineurin-like phosphoesterase superfamily domain	Metallo
TRINITY_DN686425_c0_g1	Metallophos	14	3	0	2	4	0	0	0	Calcineurin-like phosphoesterase	Metallo
TRINITY_DN820120_c0_g1	Peptidase_M4	1	1	10	0	0	0	3	1	Thermolysin metallopeptidase catalytic domain	Metallo
TRINITY_DN40229_c1_g1	Metallophos	0	0	5	0	2	14	0	0	Calcineurin-like phosphoesterase	Metallo
TRINITY_DN212923_c0_g1	PmbA_TldD_C	1	2	4	29	6	36	18	5	PmbA/TldA metallopeptidase C-terminal domain	Metallo
TRINITY_DN1274325_c0_g1	Zincin_2	0	0	2	4	2	0	0	0	Zincin-like metallopeptidase	Metallo
TRINITY_DN56332_c0_g1	IMPa_helical	7	4	30	25	0	0	8	36.5	Immunomodulating metalloprotease helical domain	Metallo
TRINITY_DN1874366_c0_g1	Metallophos	0	0	11	2	4	0	0	2	Calcineurin-like phosphoesterase	Metallo
TRINITY_DN438004_c0_g1	Peptidase_M24	28	0	0	0	0	0	0	30	Metallopeptidase family M24	Metallo
TRINITY_DN733259_c0_g1	Peptidase_M36	0	0	0	0	0	0	0	8	Fungalysin metallopeptidase (M36)	Metallo
TRINITY_DN308425_c0_g1	Metallophos_C	0	4	3	0	0	0	2	0	Iron/zinc purple acid phosphatase-like protein C	Metallo
TRINITY_DN1105376_c0_g1	Metallophos	0	0	7	6	1	0	0	0	Calcineurin-like phosphoesterase	Metallo
TRINITY_DN17008_c0_g1	Metallophos	0	4	5	7	60	16	7	10	Calcineurin-like phosphoesterase	Metallo
TRINITY_DN70623_c0_g1	Metallophos	0	5	27	10	4	56	4	7	Calcineurin-like phosphoesterase	Metallo
TRINITY_DN513731_c0_g1	Metallopep	0	0	0	0	0	0	2	3	Putative peptidase family	Metallo
TRINITY_DN62111_c0_g1	Metallophos_C	6	2	1	7	2	22	1	9	Iron/zinc purple acid phosphatase-like protein C	Metallo
TRINITY_DN450398_c0_g1	Metallophos	0	0	0	21	0	0	0	0	Calcineurin-like phosphoesterase	Metallo
TRINITY_DN1175152_c0_g1	Aspzincin_M35	0	0	0	0	0	0	0	0	Lysine-specific metallo-endopeptidase	Metallo
TRINITY_DN193186_c0_g1	Peptidase_M36	0	0	0	0	0	24	0	0	Fungalysin metallopeptidase (M36)	Metallo
TRINITY_DN1298318_c0_g1	Peptidase_M24	0	0	10	0	3	0	0	1	Metallopeptidase family M24	Metallo
TRINITY_DN133861_c0_g1	Zincin_2	0	2	4	0	0	6	0	0	Zincin-like metallopeptidase	Metallo
TRINITY_DN244655_c0_g1	Metallophos	2	10	22	12	0	0	3	14	Calcineurin-like phosphoesterase	Metallo
TRINITY_DN116489_c5_g1	Metallophos	0	0	11	0	0	0	0	0	Calcineurin-like phosphoesterase	Metallo
TRINITY_DN129234_c0_g4	Metallophos	0	0	5	0	2	0	3	1	Calcineurin-like phosphoesterase	Metallo
TRINITY_DN123409_c0_g1	Aspzincin_M35	4	13	10	18	0	4	5	1	Lysine-specific metallo-endopeptidase	Metallo
TRINITY_DN1157029_c0_g1	Metallophos	5	0	0	0	4	0	0	0	Calcineurin-like phosphoesterase	Metallo
TRINITY_DN135423_c0_g1	Metallophos	0	1	156	1	31	0	0	42	Calcineurin-like phosphoesterase	Metallo
TRINITY_DN46421_c0_g2	Metallophos	1	2	9	3	3	5	5	23	Calcineurin-like phosphoesterase	Metallo
TRINITY_DN985852_c0_g1	Peptidase_M18	15	0	3	0	0	0	0	0	Aminopeptidase I zinc metalloprotease (M18)	Metallo
TRINITY_DN785077_c0_g1	Metallophos	0	0	7	1	7	0	0	5	Calcineurin-like phosphoesterase	Metallo
TRINITY_DN679174_c0_g1	Lactamase_B	2	0	13	0	3	39	0	0	Metallo-beta-lactamase superfamily	Metallo
TRINITY_DN435469_c0_g1	Metallophos	0	0	8	1	2	6	0	0	Calcineurin-like phosphoesterase	Metallo
TRINITY_DN1821784_c0_g1	Metallophos	3	1	0	0	4	0	3	9.46	Calcineurin-like phosphoesterase	Metallo
TRINITY_DN1289827_c0_g1	Metallophos	5	1	0	0	8	0	5	16	Calcineurin-like phosphoesterase	Metallo
TRINITY_DN214436_c0_g1	Lactamase_B_6	0	1	0	0	0	16	1	4	Metallo-beta-lactamase superfamily domain	Metallo
TRINITY_DN1110998_c0_g1	TIMP	4	0	3	0	0	4	6	0	Tissue inhibitor of metalloproteinase	Metallo
TRINITY_DN967408_c0_g1	Metallophos	0	0	48.03	0	2	0	0	17	Calcineurin-like phosphoesterase	Metallo
TRINITY_DN48251_c0_g2	Metallothio_5	2	12	114	0	2	0	12	0	Metallothionein family 5	Metallo
TRINITY_DN1047246_c0_g1	Peptidase_M24	10	0	3	20	5	15	0	0	Metallopeptidase family M24	Metallo
TRINITY_DN1199001_c0_g1	Lactamase_B	0	0	3	0	2	0	0	0	Metallo-beta-lactamase superfamily	Metallo
TRINITY_DN769948_c0_g1	Metallophos	0	0	2	2	2	2	3	7	Calcineurin-like phosphoesterase	Metallo
TRINITY_DN138058_c0_g1	Metallophos	22	1	0	5	0	0	3	4	Calcineurin-like phosphoesterase	Metallo
TRINITY_DN1087445_c0_g1	Metallophos	0	0	0	0	3	0	5	0	Calcineurin-like phosphoesterase	Metallo
TRINITY_DN1633394_c0_g1	Aspzincin_M35	0	0	23	0	2	0	0	4	Lysine-specific metallo-endopeptidase	Metallo
TRINITY_DN121069_c0_g3	Metallophos	0	2	18	1	0	0	1	5	Calcineurin-like phosphoesterase	Metallo
TRINITY_DN146267_c0_g1	Metallophos	5	7	4	8	10	0	0	3	Calcineurin-like phosphoesterase	Metallo
TRINITY_DN116547_c0_g3	Metallophos	0	0	0	0	0	0	0	140	Calcineurin-like phosphoesterase	Metallo
TRINITY_DN11751_c4_g2	Metallophos	0	0	5	0	3	0	0	1	Calcineurin-like phosphoesterase	Metallo
TRINITY_DN119483_c0_g1	Metallophos	0	1	0	0	5	0	2	4	Calcineurin-like phosphoesterase	Metallo
TRINITY_DN447001_c0_g1	Metallophos	0	0	5	2	19	0	3	22	Calcineurin-like phosphoesterase	Metallo
TRINITY_DN1249135_c0_g1	Metallophos_2	0	0	0	0	0	0	0	21	Calcineurin-like phosphoesterase superfamily domain	Metallo
TRINITY_DN523235_c0_g1	Metallophos_C	6	3	8	11	1	1	3	2	Iron/zinc purple acid phosphatase-like protein C	Metallo
TRINITY_DN90374_c0_g3	Metallophos	0	0	39	2	0	0	0	2	Calcineurin-like phosphoesterase	Metallo
TRINITY_DN451188_c0_g1	Lactamase_B	0	2	61	2	2	0	0	3	Metallo-beta-lactamase superfamily	Metallo
TRINITY_DN1559923_c0_g1	Peptidase_M32	0	0	11	1	1	0	0	0	Carboxypeptidase Taq (M32) metallopeptidase	Metallo
TRINITY_DN445063_c0_g1	Peptidase_M24	0	3	49	0	14	20	3	14	Metallopeptidase family M24	Metallo
TRINITY_DN1686319_c0_g1	Metallophos	0	0	12	1	11	0	0	6	Calcineurin-like phosphoesterase	Metallo
TRINITY_DN360218_c0_g1	Peptidase_M24	0	0	3	0	6	0	4	3	Metallopeptidase family M24	Metallo
TRINITY_DN152202_c0_g1	Lactamase_B	1	1	3	1	5	2	0	4	Metallo-beta-lactamase superfamily	Metallo
TRINITY_DN275427_c1_g1	Peptidase_M24	3	2	0	4	0	0	2	0	Metallopeptidase family M24	Metallo
TRINITY_DN36911_c3_g2	Metallophos	1	3	4	0	11.98	16	3	3	Calcineurin-like phosphoesterase	Metallo
TRINITY_DN23434_c0_g1	Metallophos	0	6	26	0	0	0	0	0	Calcineurin-like phosphoesterase	Metallo
TRINITY_DN988645_c0_g1	Metallophos	0	0	0	0	2	0	0	15	Calcineurin-like phosphoesterase	Metallo
TRINITY_DN808061_c0_g1	Metallophos	0	0	1	0	0	4	4	0	Calcineurin-like phosphoesterase	Metallo
TRINITY_DN54812_c0_g1	Metallophos	0	0	0	0	0	0	0	16	Calcineurin-like phosphoesterase	Metallo
TRINITY_DN95896_c0_g1	Metallophos	8	0	9	1	0	0	0	1	Calcineurin-like phosphoesterase	Metallo
TRINITY_DN149510_c0_g1	Metallophos	0	0	8	0	1	0	0	0	Calcineurin-like phosphoesterase	Metallo
TRINITY_DN560169_c0_g1	Metallophos	7	0	0	0	0	0	0	0	Calcineurin-like phosphoesterase	Metallo
TRINITY_DN66917_c0_g1	Aspzincin_M35	53	6	35	10	3	76	17	6	Lysine-specific metallo-endopeptidase	Metallo
TRINITY_DN721813_c0_g1	Metallophos	0	0	4	0	4	16	0	0	Calcineurin-like phosphoesterase	Metallo
TRINITY_DN438139_c0_g1	Metallophos_2	0	0	0	0	9	0	0	0	Calcineurin-like phosphoesterase superfamily domain	Metallo
TRINITY_DN1080949_c0_g1	Zincin_2	0	0	0	1	5	1	0	3	Zincin-like metallopeptidase	Metallo
TRINITY_DN90005_c0_g1	Metallophos	0	0	50	0	2	24	0	0	Calcineurin-like phosphoesterase	Metallo
TRINITY_DN1561568_c0_g1	Metallophos_C	0	0	0	0	4	0	0	23	Iron/zinc purple acid phosphatase-like protein C	Metallo
TRINITY_DN688655_c0_g1	Metallophos	5	0	2	0	0	0	0	15	Calcineurin-like phosphoesterase	Metallo
TRINITY_DN1731185_c0_g1	Metallophos	0	3	1	0	0	0	1	0	Calcineurin-like phosphoesterase	Metallo
TRINITY_DN149535_c0_g2	Metallophos	0	0	6	0	0	0	0	6	Calcineurin-like phosphoesterase	Metallo
TRINITY_DN157224_c0_g2	Peptidase_M24	0	0	0	0	8	0	0	6	Metallopeptidase family M24	Metallo
TRINITY_DN569311_c0_g1	Metallophos	0	0	0	0	11	14	0	4	Calcineurin-like phosphoesterase	Metallo
TRINITY_DN1319964_c0_g1	Peptidase_M24	2	0	3	0	0	0	11	8	Metallopeptidase family M24	Metallo
TRINITY_DN573948_c0_g1	Metallophos	5	2	0	5	10	0	0	2	Calcineurin-like phosphoesterase	Metallo
TRINITY_DN36911_c2_g2	Metallophos	17	6	2	3	2	2	5	40	Calcineurin-like phosphoesterase	Metallo
TRINITY_DN890002_c0_g1	TIMP	0	0	3	0	0	0	0	0	Tissue inhibitor of metalloproteinase	Metallo
TRINITY_DN33251_c0_g1	Zn_peptidase_2	12	21	14	52	2	38	16	2	Putative neutral zinc metallopeptidase	Metallo
TRINITY_DN216673_c0_g1	RMMBL	0	1	1	5	0	0	0	0	Zn-dependent metallo-hydrolase RNA specificity domain	Metallo
TRINITY_DN1450842_c0_g1	Peptidase_M24	0	0	0	0	0	0	0	28	Metallopeptidase family M24	Metallo
TRINITY_DN180561_c2_g1	Metallophos	0	0	0	0	0	17	3	14	Calcineurin-like phosphoesterase	Metallo
TRINITY_DN119632_c0_g1	Metallophos	0	0	13	2	2	0	0	0	Calcineurin-like phosphoesterase	Metallo
TRINITY_DN1275652_c0_g1	Peptidase_M18	0	4	4	0	0	0	0	0	Aminopeptidase I zinc metalloprotease (M18)	Metallo
TRINITY_DN245107_c0_g2	DUF6775	0	0	4	0	0	0	0	17	Probable metallopeptidase family (DUF6775)	Metallo
TRINITY_DN893193_c0_g1	Metallophos	0	0	11	0	2	0	0	5	Calcineurin-like phosphoesterase	Metallo
TRINITY_DN1433598_c0_g1	Peptidase_M24	4	0	2	1	0	10	2	3	Metallopeptidase family M24	Metallo
TRINITY_DN966135_c0_g1	Reprolysin_5	0	0	0	6	100	1	27	0	Metallo-peptidase family M12	Metallo
TRINITY_DN321663_c0_g1	Metallophos	4	2.35	17	4	8	0	0	3	Calcineurin-like phosphoesterase	Metallo
TRINITY_DN52875_c0_g2	Metallophos	4	8	5	6	3	11	9	19	Calcineurin-like phosphoesterase	Metallo
TRINITY_DN702366_c0_g1	Metallophos	0	0	0	0	0	0	0	11	Calcineurin-like phosphoesterase	Metallo
TRINITY_DN664335_c0_g1	Metallophos	0	0	0	0	0	6	7	8	Calcineurin-like phosphoesterase	Metallo
TRINITY_DN90646_c0_g1	Metallophos	0	8	34	3	6	0	3	10	Calcineurin-like phosphoesterase	Metallo
TRINITY_DN9301_c0_g1	Metallophos	0	5	99	0	280	0	2	28	Calcineurin-like phosphoesterase	Metallo
TRINITY_DN1776249_c0_g1	Metallophos	0	0	0	0	62	0	0	17	Calcineurin-like phosphoesterase	Metallo
TRINITY_DN1143221_c0_g1	Metallophos_2	2	2	6	22	0	0	0	0	Calcineurin-like phosphoesterase superfamily domain	Metallo
TRINITY_DN1169231_c0_g1	Reprolysin_5	3	0	8	4	0	0	0	0	Metallo-peptidase family M12	Metallo
TRINITY_DN108454_c0_g2	Zincin_2	0	0	1	4	1	18	7	0	Zincin-like metallopeptidase	Metallo
TRINITY_DN19532_c0_g1	Metallophos	19	9	0	0	5	280	16	85	Calcineurin-like phosphoesterase	Metallo
TRINITY_DN197266_c0_g1	Peptidase_M24	0	0	0	0	0	0	0	0	Metallopeptidase family M24	Metallo
TRINITY_DN43768_c0_g1	Tox-MPTase5	3	0	2	8	8	33	30	51	Metallopeptidase toxin 5	Metallo
TRINITY_DN452102_c0_g1	Metalloenzyme	0	0	0	2	0	0	0	8	Metalloenzyme superfamily	Metallo
TRINITY_DN1444429_c0_g1	Aspzincin_M35	0	0	0	0	1	0	6	0	Lysine-specific metallo-endopeptidase	Metallo
TRINITY_DN230936_c0_g1	Lactamase_B	0	0	0	0	0	0	0	0	Metallo-beta-lactamase superfamily	Metallo
TRINITY_DN1369406_c0_g1	Peptidase_M24	4	0	2	0	1	16	0	0	Metallopeptidase family M24	Metallo
TRINITY_DN112959_c1_g1	Metallophos	3	2	7	0	3	4	2	38	Calcineurin-like phosphoesterase	Metallo
TRINITY_DN676462_c0_g1	Metallophos	0	0	0	0	5	0	4	10	Calcineurin-like phosphoesterase	Metallo
TRINITY_DN115415_c0_g1	Metallophos	0	0	3	0	0	0	0	3	Calcineurin-like phosphoesterase	Metallo
TRINITY_DN1757081_c0_g1	Peptidase_M4_C	0	0	11	0	5	0	0	0	Thermolysin metallopeptidase alpha-helical domain	Metallo
TRINITY_DN130426_c0_g1	Metallophos	0	0	0	5	10	0	0	0	Calcineurin-like phosphoesterase	Metallo
TRINITY_DN438822_c0_g1	Aspzincin_M35	0	2	6	0	0	6	22	6	Lysine-specific metallo-endopeptidase	Metallo
TRINITY_DN1339857_c0_g1	Peptidase_M24	0	0	15	0	0	0	0	0	Metallopeptidase family M24	Metallo
TRINITY_DN175715_c0_g1	Metallophos	0	0	0	0	0	0	0	12	Calcineurin-like phosphoesterase	Metallo
TRINITY_DN388101_c0_g1	HypA	0	0	0	0	0	0	1	14	Hydrogenase/urease nickel incorporation metallochaperone hypA	Metallo
[truncated: 1,916 more rows]
