# Supplementary material for: Effects of global change drivers on the expression of pathogenicity and stress genes in dryland soil fungi
Source: mSphere. 2024 Oct 30;9(11):e00658-24. doi: 10.1128/msphere.00658-24 (PMC11580470; doi:10.1128/msphere.00658-24)
Supplement: Table S4 — Transcripts for stress response in interspace samples. [file msphere.00658-24-s0004.xlsx]

## Sheet: Sheet1
Supplementary Table 4. Transcripts for stress response in interspace samples.
query_name	target_name	301C	306C	327Di	329Di	314Dr	320Dr	332DxD	339DxD	description_of_target	transcripts
TRINITY_DN1281901_c0_g1	ABATE	0	0	0	0	0	0	19	0	Putative stress-induced transcription regulator	Stress
TRINITY_DN3831_c1_g2	HSP70	11	1	0	9.07	22	10	88.09	10.52	Hsp70 protein	Heat shock protein
TRINITY_DN105185_c0_g1	HSP20	0	0	0	0	0	0	0	0	Hsp20/alpha crystallin family	Heat shock protein
TRINITY_DN33351_c0_g1	HSP90	9	16.5	14	1	0	2	0	0	Hsp90 protein	Heat shock protein
TRINITY_DN47393_c0_g1	HSP70	27	1	1	53	1	6	0	11	Hsp70 protein	Heat shock protein
TRINITY_DN78856_c0_g1	HSP70	0	0	0	0	14	0	0	0	Hsp70 protein	Heat shock protein
TRINITY_DN685255_c0_g1	HSP20	4	0	6	23	3	3	0	12	Hsp20/alpha crystallin family	Heat shock protein
TRINITY_DN562696_c0_g1	HSP20	0	0	0	0	11	0	0	0	Hsp20/alpha crystallin family	Heat shock protein
TRINITY_DN17501_c0_g1	HSP20	0	6	56	0	0	0	0	0	Hsp20/alpha crystallin family	Heat shock protein
TRINITY_DN739308_c0_g1	HSP70	0	0	0	0	0	0	0	20	Hsp70 protein	Heat shock protein
TRINITY_DN9329_c0_g1	HSP90	17	10	15	11	1	6	5	7	Hsp90 protein	Heat shock protein
TRINITY_DN1097185_c0_g1	HSP70	0	4	0	0	0	0	0	7	Hsp70 protein	Heat shock protein
TRINITY_DN22432_c0_g1	HSP20	0	31	82	0	0	8	4	1	Hsp20/alpha crystallin family	Heat shock protein
TRINITY_DN14146_c0_g1	HSP70	18	22	0	4	0	0	0	0	Hsp70 protein	Heat shock protein
TRINITY_DN432119_c0_g1	HSP70	0	10	0	4	0	0	5	0	Hsp70 protein	Heat shock protein
TRINITY_DN1405068_c0_g1	HSP20	0	0	0	0	0	0	10	0	Hsp20/alpha crystallin family	Heat shock protein
TRINITY_DN311156_c0_g1	HSP70	0	5	0	0	0	0	0	0	Hsp70 protein	Heat shock protein
TRINITY_DN26812_c0_g1	HSP70	4	0	7	12.01	3	5	24	19	Hsp70 protein	Heat shock protein
TRINITY_DN9118_c0_g1	HSP70	0	68	112	0	54	0	0	6	Hsp70 protein	Heat shock protein
TRINITY_DN13878_c0_g1	HSP20	0	33	1	20	0	0	0	0	Hsp20/alpha crystallin family	Heat shock protein
TRINITY_DN13732_c4_g1	HSP90	0	0	10	2	0	8	16	0	Hsp90 protein	Heat shock protein
TRINITY_DN26541_c2_g1	HSP20	0	3.21	0	0	49	2	0	0	Hsp20/alpha crystallin family	Heat shock protein
TRINITY_DN30059_c0_g1	H2O2_YaaD	3	2	0	0	1	5	0	13	Peroxide stress protein YaaA	Stress
TRINITY_DN84538_c1_g2	HSP70	0	14	4	34	0	3	1	14	Hsp70 protein	Heat shock protein
TRINITY_DN52730_c0_g1	HSP20	12	0	0	0	0	29	0	6	Hsp20/alpha crystallin family	Heat shock protein
TRINITY_DN629650_c0_g1	HSP70	0	0	0	16	4	0	0	8	Hsp70 protein	Heat shock protein
TRINITY_DN1110983_c0_g1	HSP20	0	0	0	0	0	0	0	0	Hsp20/alpha crystallin family	Heat shock protein
TRINITY_DN520918_c0_g1	HSP20	0	0	59	1	0	3	0	0	Hsp20/alpha crystallin family	Heat shock protein
TRINITY_DN18313_c0_g1	HSP70	20	17	0	7	0	3	2	0	Hsp70 protein	Heat shock protein
TRINITY_DN90977_c0_g1	HSP70	0	0	0	5	0	0	92	0	Hsp70 protein	Heat shock protein
TRINITY_DN1148408_c0_g1	Trehalose_PPase	0	25	3	20	0	11	0	0	Trehalose-phosphatase	Trehalose
TRINITY_DN1422391_c0_g1	HSP90	6	0	0	6	0	3	0	6	Hsp90 protein	Heat shock protein
TRINITY_DN1088810_c0_g1	Usp	0	0	0	0	0	1	0	8	Universal stress protein family	Stress
TRINITY_DN945371_c0_g1	HSP20	0	0	0	0	0	0	6	2	Hsp20/alpha crystallin family	Heat shock protein
TRINITY_DN146553_c0_g1	HSP20	0	29	6	0	3	4	0	1	Hsp20/alpha crystallin family	Heat shock protein
TRINITY_DN191959_c0_g1	HSP20	0	14	0	0	0	0	0	0	Hsp20/alpha crystallin family	Heat shock protein
TRINITY_DN585146_c0_g1	HSP20	34	0	0	0	0	0	0	0	Hsp20/alpha crystallin family	Heat shock protein
TRINITY_DN15455_c3_g1	HSP70	0	0	0	0	0	0	106.22	0	Hsp70 protein	Heat shock protein
TRINITY_DN3947_c1_g1	HSP70	19	7	6	1	0	5	5	5	Hsp70 protein	Heat shock protein
TRINITY_DN992_c1_g1	HSP70	724	55.07	1470	1649	16	46	162.17	221.99	Hsp70 protein	Heat shock protein
TRINITY_DN693199_c1_g1	ThuA	11	23	48	12	39	31	82	12	Trehalose utilisation	Trehalose
TRINITY_DN152610_c0_g1	Glucan_synthase	0	0	0	1	0	0	10	0	13-beta-glucan synthase component	13-beta-glucan synthase
TRINITY_DN131422_c0_g1	HSP70	2	0	1	1	2	6	3	0	Hsp70 protein	Heat shock protein
TRINITY_DN63781_c0_g1	Mid2	0	21	0	0	0	0	4	0	Mid2 like cell wall stress sensor	Stress
TRINITY_DN26134_c0_g1	HSP90	27	11	0	18	5	5	4	24	Hsp90 protein	Heat shock protein
TRINITY_DN236523_c0_g1	HSP9_HSP12	48	1	0	0	1	0	6	0	Heat shock protein 9/12	Heat shock protein
TRINITY_DN1213978_c0_g1	HSP70	9	3	0	6	3	0	18	3	Hsp70 protein	Heat shock protein
TRINITY_DN1357_c3_g1	HSP70	13	75.99	38	12.95	8	29	6	3	Hsp70 protein	Heat shock protein
TRINITY_DN551244_c0_g1	HSP20	0	0	0	0	0	0	60	0	Hsp20/alpha crystallin family	Heat shock protein
TRINITY_DN61239_c0_g2	HSP70	48.92	55	23	17	4	45	47	19	Hsp70 protein	Heat shock protein
TRINITY_DN207_c9_g1	HSP70	8	6	1	1	0	4	3	1	Hsp70 protein	Heat shock protein
TRINITY_DN1354051_c0_g1	HSP20	0	0	5	0	0	0	0	0	Hsp20/alpha crystallin family	Heat shock protein
TRINITY_DN1166502_c0_g1	Usp	0	0	0	0	3	0	1	0	Universal stress protein family	Stress
TRINITY_DN25975_c0_g1	HSP20	12	14	35	87	65	34	24	11	Hsp20/alpha crystallin family	Heat shock protein
TRINITY_DN13651_c1_g1	HSP70	0	0	0	6	7	11	227	5	Hsp70 protein	Heat shock protein
TRINITY_DN1161903_c0_g1	HSP90	4	0	3	2	0	6	0	11	Hsp90 protein	Heat shock protein
TRINITY_DN24113_c0_g1	HSP70	28	0	0	8	4	0	1	17	Hsp70 protein	Heat shock protein
TRINITY_DN1356528_c0_g1	Usp	0	0	0	0	0	0	25	0	Universal stress protein family	Stress
TRINITY_DN433825_c0_g1	HSP70	8	0	3	0	0	1	0	0	Hsp70 protein	Heat shock protein
TRINITY_DN750420_c0_g1	HSP70	2	0	0	0	0	3	0	0	Hsp70 protein	Heat shock protein
TRINITY_DN1803_c1_g2	HSP70	27.01	8	43.99	35	0	1	5	7.48	Hsp70 protein	Heat shock protein
TRINITY_DN10292_c1_g1	HSP90	36	20	0	8	11	6	10	2	Hsp90 protein	Heat shock protein
TRINITY_DN6147_c0_g1	HSP70	24	5	150	24	8	0	11	4	Hsp70 protein	Heat shock protein
TRINITY_DN908626_c0_g1	HSP70	43	0	6	27	0	3	1	10	Hsp70 protein	Heat shock protein
TRINITY_DN17478_c0_g1	HSP20	24	2	0	12	2	8	1	0	Hsp20/alpha crystallin family	Heat shock protein
TRINITY_DN14283_c0_g1	HSP70	26	98.29	10	4	47.61	16	14	22	Hsp70 protein	Heat shock protein
TRINITY_DN6886_c3_g1	HSP70	33	35	29	19	11	6	21	18	Hsp70 protein	Heat shock protein
TRINITY_DN1184636_c0_g1	HSP20	0	0	35	0	0	0	0	0	Hsp20/alpha crystallin family	Heat shock protein
TRINITY_DN131728_c0_g1	HSP20	0	0	2	52	0	2	0	2	Hsp20/alpha crystallin family	Heat shock protein
TRINITY_DN1227400_c0_g1	HSP70	3	1	2	0	0	0	0	0	Hsp70 protein	Heat shock protein
TRINITY_DN1383363_c0_g1	SIN1	0	1	0	0	3	0	0	1	Stress-activated map kinase interacting protein 1 (SIN1)	Stress
TRINITY_DN808624_c0_g1	HSP70	6	5	19	0	0	0	0	0	Hsp70 protein	Heat shock protein
TRINITY_DN23079_c0_g1	HSP90	26	52	13	20	23	9	20	9	Hsp90 protein	Heat shock protein
TRINITY_DN615905_c0_g1	Usp	0	0	0	277	11	0	2	99	Universal stress protein family	Stress
TRINITY_DN590753_c0_g1	HSP20	0	10	0	0	3	2	0	11	Hsp20/alpha crystallin family	Heat shock protein
TRINITY_DN775233_c0_g1	HSP20	0	0	0	0	0	0	13	0	Hsp20/alpha crystallin family	Heat shock protein
TRINITY_DN410790_c0_g1	HSP70	0	0	0	2	0	12	0	3	Hsp70 protein	Heat shock protein
TRINITY_DN25555_c0_g1	HSP20	0	0	0	0	0	82	0	0	Hsp20/alpha crystallin family	Heat shock protein
TRINITY_DN102918_c0_g1	HSP70	0	0	0	0	0	124	0	0	Hsp70 protein	Heat shock protein
TRINITY_DN74563_c0_g5	HSP70	15	0	0	0	0	0	0	11	Hsp70 protein	Heat shock protein
TRINITY_DN258324_c0_g1	HSP20	0	0	0	0	0	0	0	0	Hsp20/alpha crystallin family	Heat shock protein
TRINITY_DN12735_c0_g1	HSP90	6	2	23	35	5	21	6.09	14	Hsp90 protein	Heat shock protein
TRINITY_DN44928_c0_g1	HSP70	0	10	0	0	1	5	0	2	Hsp70 protein	Heat shock protein
TRINITY_DN66286_c0_g1	Dabb	0	0	0	0	1	8	0	3	Stress responsive A/B Barrel Domain	Stress
TRINITY_DN32288_c0_g1	HSP20	128	22	114	8	0	1	0	22	Hsp20/alpha crystallin family	Heat shock protein
TRINITY_DN414_c0_g1	HSP70	56	25	49	30	69	157	204	20	Hsp70 protein	Heat shock protein
TRINITY_DN732711_c0_g1	HSP20	0	0	0	3	7	5	0	0	Hsp20/alpha crystallin family	Heat shock protein
TRINITY_DN71448_c0_g2	HSP70	3	0	0	7	24	7	24	5	Hsp70 protein	Heat shock protein
TRINITY_DN124124_c0_g1	YflT	0	0	0	0	7	7	6	3	Heat induced stress protein YflT domain	Stress
TRINITY_DN959044_c0_g1	HSP70	0	0	0	3	5	0	0	4	Hsp70 protein	Heat shock protein
TRINITY_DN12719_c0_g1	HSP70	68	135	19	26	5	6	3	7	Hsp70 protein	Heat shock protein
TRINITY_DN107717_c0_g1	HSP70	1	10	2	3	4	6	2	80	Hsp70 protein	Heat shock protein
TRINITY_DN96460_c0_g1	HSP70	0	0	9	0	0	0	0	0	Hsp70 protein	Heat shock protein
TRINITY_DN80349_c0_g1	HSP90	2	13	1	7.98	3	22.94	1	10	Hsp90 protein	Heat shock protein
TRINITY_DN43343_c0_g1	HSP70	0	0	0	0	17	2	0	2	Hsp70 protein	Heat shock protein
TRINITY_DN90432_c0_g1	HSP90	0	6	0	0	0	0	0	0	Hsp90 protein	Heat shock protein
TRINITY_DN511599_c0_g1	HSP20	0	0	0	0	9	8	30	3	Hsp20/alpha crystallin family	Heat shock protein
TRINITY_DN34412_c0_g1	HSP70	0	10	3	11	23	4	23	15	Hsp70 protein	Heat shock protein
TRINITY_DN13405_c1_g1	HSP70	8	0	0	10	7	6	4	4	Hsp70 protein	Heat shock protein
TRINITY_DN719872_c0_g1	HSP20	0	0	4	9	0	0	0	6	Hsp20/alpha crystallin family	Heat shock protein
TRINITY_DN333113_c0_g1	HSP70	0	0	0	0	4	0	1	0	Hsp70 protein	Heat shock protein
TRINITY_DN946506_c0_g1	HSP20	4	0	58	2	0	7	2	0	Hsp20/alpha crystallin family	Heat shock protein
TRINITY_DN1090902_c0_g1	SURNod19	0	0	0	6	3	0	0	0	Stress up-regulated Nod 19	Stress
TRINITY_DN17299_c0_g1	HSP70	0	0	0	25	73	15	2	7	Hsp70 protein	Heat shock protein
TRINITY_DN18940_c0_g3	HSP70	4	24.71	22.55	11	11	0	4	1	Hsp70 protein	Heat shock protein
TRINITY_DN1375842_c0_g1	Aft1_OSA	4	0	0	0	0	0	0	2	Aft1 osmotic stress response (OSM) domain	Stress
TRINITY_DN981267_c0_g1	HSP70	1	15	5	0	1	0	14	1	Hsp70 protein	Heat shock protein
TRINITY_DN182419_c0_g1	HSP20	0	0	0	53	0	0	0	6	Hsp20/alpha crystallin family	Heat shock protein
TRINITY_DN729810_c0_g1	HSP9_HSP12	20	0	3	0	0	45	5	3	Heat shock protein 9/12	Heat shock protein
TRINITY_DN517317_c0_g1	HSP70	0	0	0	0	0	0	0	12	Hsp70 protein	Heat shock protein
TRINITY_DN15455_c0_g1	HSP70	44	16	5	15	2	0	0	34	Hsp70 protein	Heat shock protein
TRINITY_DN29121_c0_g1	HSP20	0	0	14	16	0	12	0	9	Hsp20/alpha crystallin family	Heat shock protein
TRINITY_DN981269_c0_g1	HSP70	6	3	0	0	3	0	0	0	Hsp70 protein	Heat shock protein
TRINITY_DN435880_c0_g1	HSP70	10	8	3	0	0	0	0	0	Hsp70 protein	Heat shock protein
TRINITY_DN351264_c0_g1	HSP20	9	10	0	12	2	3	1	8	Hsp20/alpha crystallin family	Heat shock protein
TRINITY_DN1157417_c0_g1	HSP70	17	3	3	0	2	1	0	5	Hsp70 protein	Heat shock protein
TRINITY_DN34245_c0_g1	HSP70	20	2	25	21	1	1	0	7	Hsp70 protein	Heat shock protein
TRINITY_DN89158_c0_g1	HSP70	0	0	0	0	0	0	33	0	Hsp70 protein	Heat shock protein
TRINITY_DN1136311_c0_g1	HSP70	0	0	0	0	0	0	14	0	Hsp70 protein	Heat shock protein
TRINITY_DN14896_c1_g1	HSP70	0	0	0	0	3	0	0	3	Hsp70 protein	Heat shock protein
TRINITY_DN701499_c0_g1	HSP9_HSP12	22	11	8	66	0	5	2	0	Heat shock protein 9/12	Heat shock protein
TRINITY_DN19647_c0_g1	HSP70	0	0	0	0	4	15	14	0	Hsp70 protein	Heat shock protein
TRINITY_DN172487_c0_g1	HSP70	0	10	7	0	6	0	0	1	Hsp70 protein	Heat shock protein
TRINITY_DN219938_c0_g1	Usp	25	8	39	0	0	4	0	13	Universal stress protein family	Stress
TRINITY_DN52768_c0_g1	Usp	20	0	26	22	0	0	0	7	Universal stress protein family	Stress
TRINITY_DN742066_c0_g1	HSBP1	0	0	0	23	0	0	0	3	Heat shock factor binding protein 1	Heat shock protein
TRINITY_DN766227_c0_g1	Usp	0	0	0	0	0	4	0	0	Universal stress protein family	Stress
TRINITY_DN89034_c0_g1	Usp	0	0	11	5	0	0	0	29	Universal stress protein family	Stress
TRINITY_DN78562_c0_g1	HSP70	7	3	1	4	6	4	4	0	Hsp70 protein	Heat shock protein
TRINITY_DN4350_c0_g2	HSP70	0	7	0	0	4	0	1	0	Hsp70 protein	Heat shock protein
TRINITY_DN549277_c0_g1	HSP70	0	5	0	0	0	0	4	0	Hsp70 protein	Heat shock protein
TRINITY_DN17577_c1_g1	HSP70	0	5	0	0	0	0	13	0	Hsp70 protein	Heat shock protein
TRINITY_DN30145_c0_g2	HSP70	0	1	0	0	0	0	0	0	Hsp70 protein	Heat shock protein
TRINITY_DN1319499_c0_g1	RhlB	0	7	16	8	3	8	1	1	ATP-dependent RNA helicase RhlB	RNA helicase
TRINITY_DN978773_c0_g1	HSP70	2	9	0	0	2	14	3	0	Hsp70 protein	Heat shock protein
TRINITY_DN42189_c0_g1	HSP20	0	3	12	0	6	15	0	0	Hsp20/alpha crystallin family	Heat shock protein
TRINITY_DN137389_c0_g1	HSP20	0	0	0	0	0	0	0	5	Hsp20/alpha crystallin family	Heat shock protein
TRINITY_DN369616_c0_g1	HSP90	9	1	10	4	0	10	3	11	Hsp90 protein	Heat shock protein
TRINITY_DN5101_c0_g1	HSP70	139	0	356.27	361.99	1	13	12	33	Hsp70 protein	Heat shock protein
TRINITY_DN1358765_c0_g1	Usp	0	0	0	0	0	0	34	0	Universal stress protein family	Stress
TRINITY_DN590731_c0_g1	HSP20	0	0	0	2	0	0	0	6	Hsp20/alpha crystallin family	Heat shock protein
TRINITY_DN1318473_c0_g1	HSP70	12	31	0	1	10	0	23	0	Hsp70 protein	Heat shock protein
TRINITY_DN6475_c0_g4	HSP70	18	12	5	0	11	17	1	19	Hsp70 protein	Heat shock protein
TRINITY_DN78987_c1_g1	HSP70	0	4	0	0	1	0	0	0	Hsp70 protein	Heat shock protein
TRINITY_DN29764_c0_g1	HSP70	9	0	0	0	2	1	1	17	Hsp70 protein	Heat shock protein
TRINITY_DN374486_c0_g1	Viral_helicase1	0	0	0	0	0	0	46	0	Viral (Superfamily 1) RNA helicase	RNA helicase
TRINITY_DN278541_c0_g1	HSP20	0	0	0	15	0	6	0	7	Hsp20/alpha crystallin family	Heat shock protein
TRINITY_DN59951_c4_g1	HSP20	0	27	0	0	1	0	0	0	Hsp20/alpha crystallin family	Heat shock protein
TRINITY_DN982491_c0_g1	HSP20	0	0	0	0	5	0	3	0	Hsp20/alpha crystallin family	Heat shock protein
TRINITY_DN185668_c0_g1	HSP9_HSP12	0	17	0	0	0	0	0	0	Heat shock protein 9/12	Heat shock protein
TRINITY_DN517212_c0_g1	HSP70	9	5	0	0	0	0	17	0	Hsp70 protein	Heat shock protein
TRINITY_DN69360_c0_g1	HSP70	0	8	3	15	5	0	6	6	Hsp70 protein	Heat shock protein
TRINITY_DN1341617_c0_g1	HSP20	8	0	1	0	2	1	0	0	Hsp20/alpha crystallin family	Heat shock protein
TRINITY_DN84400_c0_g1	HSP20	0	0	0	0	0	7	34	0	Hsp20/alpha crystallin family	Heat shock protein
TRINITY_DN1384736_c0_g1	HSP70	0	9	0	0	5	1	0	0	Hsp70 protein	Heat shock protein
TRINITY_DN975729_c0_g1	HSP70	0	0	0	0	0	0	0	10	Hsp70 protein	Heat shock protein
TRINITY_DN18455_c1_g1	HSP70	19	2	0	0	2	10	10	1	Hsp70 protein	Heat shock protein
TRINITY_DN234329_c0_g1	HSP20	0	0	0	0	13	0	8	0	Hsp20/alpha crystallin family	Heat shock protein
TRINITY_DN935267_c0_g1	Glucan_synthase	0	0	0	0	5	0	9	0	13-beta-glucan synthase component	13-beta-glucan synthase
TRINITY_DN77336_c0_g1	HSP20	0	6	1	16	6	0	0	26	Hsp20/alpha crystallin family	Heat shock protein
TRINITY_DN26421_c0_g2	HSP70	9	0	0	0	5	21	0	3	Hsp70 protein	Heat shock protein
TRINITY_DN153204_c0_g1	HSP20	0	0	1	3	0	2	0	0	Hsp20/alpha crystallin family	Heat shock protein
TRINITY_DN1376486_c0_g1	HSP70	0	0	0	0	11	0	0	3	Hsp70 protein	Heat shock protein
TRINITY_DN12008_c0_g1	HSP70	1	9	8	9	4	5	0	6	Hsp70 protein	Heat shock protein
TRINITY_DN284222_c0_g1	HSP20	0	77	210	0	0	0	0	0	Hsp20/alpha crystallin family	Heat shock protein
TRINITY_DN47937_c0_g2	HSP20	18	1	2	21	5	3	2	4	Hsp20/alpha crystallin family	Heat shock protein
TRINITY_DN1632_c2_g1	HSP90	35	0	18	4	0	10	10	0	Hsp90 protein	Heat shock protein
TRINITY_DN207_c1_g4	HSP70	6	21.62	0	17	4	7	7	10.27	Hsp70 protein	Heat shock protein
TRINITY_DN36117_c0_g1	HSP70	0	0	0	0	0	0	43	0	Hsp70 protein	Heat shock protein
TRINITY_DN1234230_c0_g1	HSP70	0	0	0	0	0	0	0	0	Hsp70 protein	Heat shock protein
TRINITY_DN10398_c0_g2	HSP90	0	0	3	13	2	11	13.36	0	Hsp90 protein	Heat shock protein
TRINITY_DN1160579_c0_g1	Usp	0	0	0	0	2	0	4	0	Universal stress protein family	Stress
TRINITY_DN20849_c5_g1	HSP70	16	12	16	10	0	9	0	8	Hsp70 protein	Heat shock protein
TRINITY_DN8406_c0_g1	HSP90	0	1	0	0	2	502	0	0	Hsp90 protein	Heat shock protein
TRINITY_DN18155_c0_g1	HSP20	28	6	50	11	1	20	0	1	Hsp20/alpha crystallin family	Heat shock protein
TRINITY_DN38472_c0_g1	HSP20	103	7	371	235	1	56	0	7	Hsp20/alpha crystallin family	Heat shock protein
TRINITY_DN3058_c0_g2	HSP70	76	31	102.39	100.01	50	48	24.59	50.93	Hsp70 protein	Heat shock protein
TRINITY_DN88882_c0_g1	HSP70	0	157	0	0	0	0	0	3	Hsp70 protein	Heat shock protein
TRINITY_DN165422_c0_g1	HSP90	0	18	0	21	0	0	0	0	Hsp90 protein	Heat shock protein
TRINITY_DN53211_c0_g1	HSP20	0	10	0	0	0	5	0	0	Hsp20/alpha crystallin family	Heat shock protein
TRINITY_DN837927_c0_g1	HSP90	4	0	37	0	0	0	0	0	Hsp90 protein	Heat shock protein
TRINITY_DN56081_c0_g1	HSP70	17	0	2	41	130	24	0	15	Hsp70 protein	Heat shock protein
TRINITY_DN946_c0_g1	HSP90	113	29	193.01	131	18	113	75.2	55	Hsp90 protein	Heat shock protein
TRINITY_DN24752_c0_g3	HSP20	15	4	0	79	0	10	0	10	Hsp20/alpha crystallin family	Heat shock protein
TRINITY_DN48260_c0_g1	CYSTM	12	41	11	8	4	0	2	0	Cysteine-rich TM module stress tolerance	Stress
TRINITY_DN701610_c0_g1	Usp	4	0	4	3	10	2	20	0	Universal stress protein family	Stress
TRINITY_DN7114_c5_g1	HSP70	0	4	0	4	4	0	4	0	Hsp70 protein	Heat shock protein
TRINITY_DN10292_c7_g1	HSP90	0	30	22	0	0	0	19	0	Hsp90 protein	Heat shock protein
TRINITY_DN105791_c0_g1	HSP70	0	6	0	0	0	12	0	1	Hsp70 protein	Heat shock protein
TRINITY_DN79276_c0_g1	HSP70	0	0	1	0	0	8	2	0	Hsp70 protein	Heat shock protein
TRINITY_DN1183130_c0_g1	HSP70	1	18	4	0	0	6	0	0	Hsp70 protein	Heat shock protein
TRINITY_DN718852_c0_g1	HSP90	0	2	1	0	0	1	11	5	Hsp90 protein	Heat shock protein
TRINITY_DN12186_c0_g1	HSP70	10	0	0	0	9	4	15	0	Hsp70 protein	Heat shock protein
TRINITY_DN27908_c0_g1	CYSTM	0	6	0	0	0	3	0	0	Cysteine-rich TM module stress tolerance	Stress
TRINITY_DN1446165_c0_g1	HSP70	25	5	0	0	0	0	0	0	Hsp70 protein	Heat shock protein
TRINITY_DN690442_c0_g1	HSP20	2	110	0	0	3	0	14	12	Hsp20/alpha crystallin family	Heat shock protein
TRINITY_DN68663_c1_g1	HSP70	0	0	32	15	0	3	0	1	Hsp70 protein	Heat shock protein
TRINITY_DN28008_c0_g1	YflT	0	84	1	0	13	2	0	1	Heat induced stress protein YflT domain	Stress
TRINITY_DN37920_c0_g1	HSP90	6	0	0	60	0	0	23	3	Hsp90 protein	Heat shock protein
TRINITY_DN13609_c0_g1	HSP70	0	30	35	5	7	14	1	28	Hsp70 protein	Heat shock protein
TRINITY_DN1131577_c0_g1	HSP20	0	0	0	0	0	0	0	0	Hsp20/alpha crystallin family	Heat shock protein
TRINITY_DN24594_c0_g2	HSP70	10	1	2	11	0	8	0	22.68	Hsp70 protein	Heat shock protein
TRINITY_DN48798_c0_g1	HSP20	0	8	3	9	8	7	63	2	Hsp20/alpha crystallin family	Heat shock protein
TRINITY_DN1176505_c0_g1	HSP70	0	0	0	0	0	0	0	10	Hsp70 protein	Heat shock protein
TRINITY_DN1305912_c0_g1	HSP20	1	0	7	7	0	3	0	4	Hsp20/alpha crystallin family	Heat shock protein
TRINITY_DN5034_c20_g1	NPH-II	0	0	0	0	0	0	8	0	RNA helicase NPH-II	RNA helicase
TRINITY_DN1035327_c0_g1	HSP70	0	0	0	0	1	3	5	5	Hsp70 protein	Heat shock protein
TRINITY_DN73102_c0_g2	HSP90	1	3	4	0	0	0	0	0	Hsp90 protein	Heat shock protein
TRINITY_DN12337_c0_g1	HSP20	42	82	70.98	64	77	25	13	44	Hsp20/alpha crystallin family	Heat shock protein
TRINITY_DN178754_c0_g1	HSP20	0	0	0	0	0	0	8	0	Hsp20/alpha crystallin family	Heat shock protein
TRINITY_DN7427_c3_g1	HSP70	9	15	9	4	3	0	0	2	Hsp70 protein	Heat shock protein
TRINITY_DN363_c4_g1	HSP20	0	316.71	0	0	8	9	8	64	Hsp20/alpha crystallin family	Heat shock protein
TRINITY_DN72729_c0_g1	HSP70	0	10	4	0	2	0	0	4	Hsp70 protein	Heat shock protein
TRINITY_DN47524_c0_g1	HSP70	9	0	0	0	2	0	78	5	Hsp70 protein	Heat shock protein
TRINITY_DN36456_c0_g2	HSP90	14	9	0	7	3	26.93	0	9	Hsp90 protein	Heat shock protein
TRINITY_DN14546_c3_g1	HSP70	0	0	0	0	1	0	16	0	Hsp70 protein	Heat shock protein
TRINITY_DN792613_c0_g1	HSP20	0	0	0	8	6	11	16	0	Hsp20/alpha crystallin family	Heat shock protein
TRINITY_DN45349_c0_g1	HSP70	14	0	55	0	0	0	0	16	Hsp70 protein	Heat shock protein
TRINITY_DN40167_c0_g1	HSP90	0	1	20	15	0	0	9	0	Hsp90 protein	Heat shock protein
TRINITY_DN22875_c0_g1	HSP70	0	0	0	0	0	3	50	1	Hsp70 protein	Heat shock protein
TRINITY_DN35418_c0_g1	HSP70	0	0	0	5	0	2	33	0	Hsp70 protein	Heat shock protein
TRINITY_DN602783_c0_g1	HSP20	6	0	17	21	0	0	0	0	Hsp20/alpha crystallin family	Heat shock protein
TRINITY_DN295365_c0_g1	Glucan_synthase	0	0	0	0	2	11	0	4	13-beta-glucan synthase component	13-beta-glucan synthase
TRINITY_DN946_c4_g1	HSP90	5	2	11	0	0	46	3	6	Hsp90 protein	Heat shock protein
TRINITY_DN40164_c0_g3	HSP90	0	6	0	7	23	4	95	10	Hsp90 protein	Heat shock protein
TRINITY_DN15814_c0_g1	HSP70	8	0	0	2	77	13	0	9	Hsp70 protein	Heat shock protein
TRINITY_DN829939_c0_g1	HSP90	0	0	0	0	8	6	0	0	Hsp90 protein	Heat shock protein
TRINITY_DN508266_c0_g1	HSP20	0	0	0	0	0	0	0	67	Hsp20/alpha crystallin family	Heat shock protein
TRINITY_DN26443_c0_g2	HSP9_HSP12	0	48	1	0	1	14	0	0	Heat shock protein 9/12	Heat shock protein
TRINITY_DN15319_c0_g1	HSP20	54	41	59	45	0	3	0	140	Hsp20/alpha crystallin family	Heat shock protein
TRINITY_DN191128_c0_g2	HSP70	0	0	0	0	0	0	2	0	Hsp70 protein	Heat shock protein
TRINITY_DN1407801_c0_g1	HSP90	0	0	0	0	0	0	0	46	Hsp90 protein	Heat shock protein
TRINITY_DN897180_c0_g1	HSP90	0	14	0	0	0	0	0	0	Hsp90 protein	Heat shock protein
TRINITY_DN6158_c0_g4	HSP90	0	11	11	0	0	9	22	2	Hsp90 protein	Heat shock protein
TRINITY_DN664402_c0_g1	HSP70	4	0	0	5	0	0	0	0	Hsp70 protein	Heat shock protein
TRINITY_DN74884_c0_g1	HSP70	0	0	0	0	0	4	0	7	Hsp70 protein	Heat shock protein
TRINITY_DN1952_c3_g1	HSP70	10	0	5	31	4	8	24	21	Hsp70 protein	Heat shock protein
TRINITY_DN3136_c0_g1	HSP70	23	10	23	26	1	25	0	24	Hsp70 protein	Heat shock protein
TRINITY_DN10874_c0_g1	HSP70	10	0	0	0	5	2	0	9	Hsp70 protein	Heat shock protein
TRINITY_DN15143_c1_g2	HSP70	6	0	2	5	9	0	2	5	Hsp70 protein	Heat shock protein
TRINITY_DN393546_c0_g1	HSP70	0	0	0	0	2	0	8	0	Hsp70 protein	Heat shock protein
TRINITY_DN639602_c0_g1	HSP70	2	0	0	6	6	2	0	2	Hsp70 protein	Heat shock protein
TRINITY_DN239523_c0_g1	HSP70	0	0	0	0	0	0	0	0	Hsp70 protein	Heat shock protein
TRINITY_DN141936_c0_g1	Usp	0	0	0	0	3	0	12	0	Universal stress protein family	Stress
TRINITY_DN6772_c1_g2	HSP70	0	1	0	0	0	0	34	0	Hsp70 protein	Heat shock protein
TRINITY_DN279668_c0_g1	HSP90	0	0	0	0	2	0	0	0	Hsp90 protein	Heat shock protein
TRINITY_DN38312_c0_g1	HSP20	0	0	0	0	1	0	36	0	Hsp20/alpha crystallin family	Heat shock protein
TRINITY_DN19693_c0_g1	HSP20	22	2	5	45	6	22	0	10	Hsp20/alpha crystallin family	Heat shock protein
TRINITY_DN47272_c0_g1	HSP70	0	0	3	7	0	6	18	7	Hsp70 protein	Heat shock protein
TRINITY_DN1201585_c0_g1	Usp	22	0	0	0	0	0	0	3	Universal stress protein family	Stress
TRINITY_DN106162_c0_g1	HSP20	13	0	2	1	0	0	0	4	Hsp20/alpha crystallin family	Heat shock protein
TRINITY_DN987242_c0_g1	HSP90	0	0	0	0	0	0	11	0	Hsp90 protein	Heat shock protein
TRINITY_DN101995_c1_g3	UPF1_Zn_bind	0	0	0	42	0	0	0	5.43	RNA helicase (UPF2 interacting domain)	RNA helicase
TRINITY_DN195979_c0_g1	YflT	0	0	0	0	5	0	26	0	Heat induced stress protein YflT domain	Stress
TRINITY_DN1148402_c0_g1	HSP90	0	0	5	0	3	0	5	4	Hsp90 protein	Heat shock protein
TRINITY_DN11042_c0_g1	HSP70	17	0	22	17	27	14	0	134	Hsp70 protein	Heat shock protein
TRINITY_DN19441_c0_g1	HSP70	0	50.38	0	0	0	0	0	0	Hsp70 protein	Heat shock protein
TRINITY_DN14162_c1_g2	HSP70	14	16	10	5.39	0	5	0	8	Hsp70 protein	Heat shock protein
TRINITY_DN40781_c0_g1	HSP70	1	0	0	1	6	13	0	0	Hsp70 protein	Heat shock protein
TRINITY_DN148348_c0_g1	HSP70	4	9	0	0	3	5	18	0	Hsp70 protein	Heat shock protein
TRINITY_DN1105280_c0_g1	HSP20	9	0	8	0	3	19	0	15	Hsp20/alpha crystallin family	Heat shock protein
TRINITY_DN564681_c0_g1	HSP90	0	0	0	0	0	0	33	0	Hsp90 protein	Heat shock protein
TRINITY_DN552476_c0_g1	HSP20	0	0	0	0	0	0	6	0	Hsp20/alpha crystallin family	Heat shock protein
TRINITY_DN108162_c0_g1	HSP70	103.13	7	58.38	49	51.87	88	200.98	8	Hsp70 protein	Heat shock protein
TRINITY_DN1348356_c0_g1	HSP70	0	0	0	0	0	9	0	0	Hsp70 protein	Heat shock protein
TRINITY_DN51261_c1_g1	KGG	0	7	10	0	0	4	0	0	Stress-induced bacterial acidophilic repeat motif	Stress
TRINITY_DN37308_c0_g1	HSP70	20	17	0	16	5	0	0	5	Hsp70 protein	Heat shock protein
TRINITY_DN5034_c23_g1	HSP70	41	43	51	7	16	25	0	17	Hsp70 protein	Heat shock protein
TRINITY_DN207706_c0_g1	HSP70	9	0	16	0	0	0	6	16	Hsp70 protein	Heat shock protein
TRINITY_DN379863_c0_g1	HSP70	0	0	5	0	0	0	0	0	Hsp70 protein	Heat shock protein
TRINITY_DN611190_c0_g1	HSP70	0	0	0	0	0	0	19	0	Hsp70 protein	Heat shock protein
TRINITY_DN82884_c1_g1	HSP20	0	2	3	43	3	8	0	6	Hsp20/alpha crystallin family	Heat shock protein
TRINITY_DN348968_c0_g1	HSP20	0	0	0	0	4	0	0	0	Hsp20/alpha crystallin family	Heat shock protein
TRINITY_DN14546_c0_g1	HSP70	22	24	11	2	10	0	0	22	Hsp70 protein	Heat shock protein
TRINITY_DN2343_c0_g1	HSP70	177	408.07	354.58	98	138.5	65.42	29	30	Hsp70 protein	Heat shock protein
TRINITY_DN451458_c0_g1	HSP70	0	0	0	18	0	0	0	1	Hsp70 protein	Heat shock protein
TRINITY_DN705285_c0_g1	HSP20	0	0	0	21	1	1	0	1	Hsp20/alpha crystallin family	Heat shock protein
TRINITY_DN24119_c0_g1	HSP70	0	0	6	0	0	2	0	0	Hsp70 protein	Heat shock protein
TRINITY_DN41409_c0_g1	HSP20	0	5	12	2	0	5	0	6	Hsp20/alpha crystallin family	Heat shock protein
TRINITY_DN714002_c0_g1	HSP70	0	0	0	0	0	40	0	0	Hsp70 protein	Heat shock protein
TRINITY_DN23455_c1_g1	HSP70	0	0	0	35	0	15	0	0	Hsp70 protein	Heat shock protein
TRINITY_DN38017_c0_g1	HSP20	209	0	0	0	0	0	0	0	Hsp20/alpha crystallin family	Heat shock protein
TRINITY_DN1206330_c0_g1	HSP70	24	0	12	0	0	0	0	0	Hsp70 protein	Heat shock protein
TRINITY_DN57570_c0_g1	HSP70	0	7	5	1	17	15	1	2	Hsp70 protein	Heat shock protein
TRINITY_DN596407_c0_g1	HSP20	0	0	0	0	0	0	13	0	Hsp20/alpha crystallin family	Heat shock protein
TRINITY_DN6185_c0_g1	HSP20	25	11	64	109	17	12	19	35	Hsp20/alpha crystallin family	Heat shock protein
TRINITY_DN1861_c1_g2	HSP70	72	63	34	24	9	6	121	7	Hsp70 protein	Heat shock protein
TRINITY_DN9079_c1_g1	HSP20	0	0	0	0	0	19	0	6	Hsp20/alpha crystallin family	Heat shock protein
TRINITY_DN615134_c0_g1	HSP90	0	0	0	0	1	0	0	4	Hsp90 protein	Heat shock protein
TRINITY_DN1148120_c0_g1	HSP70	0	0	0	8	8	0	1	2	Hsp70 protein	Heat shock protein
TRINITY_DN30630_c0_g2	HSP70	12	23	70.03	83	5	19	5	24.29	Hsp70 protein	Heat shock protein
TRINITY_DN316257_c0_g1	HSP70	0	20	0	0	1	0	0	0	Hsp70 protein	Heat shock protein
TRINITY_DN65523_c0_g1	Trehalose_PPase	0	7	2	0	8	14	299	0	Trehalose-phosphatase	Trehalose
TRINITY_DN862754_c0_g1	HSP90	0	0	0	6	5	0	0	9	Hsp90 protein	Heat shock protein
TRINITY_DN229_c0_g1	HSP70	3.13	0	0	0	2	181.79	0	3	Hsp70 protein	Heat shock protein
TRINITY_DN348754_c0_g1	HSP70	5	0	28	32	2	3	2	0	Hsp70 protein	Heat shock protein
TRINITY_DN511860_c0_g1	HSP20	0	7	0	3	3	0	6	0	Hsp20/alpha crystallin family	Heat shock protein
TRINITY_DN2861_c0_g1	HSP70	6	10	0	0	34	2	22	0	Hsp70 protein	Heat shock protein
TRINITY_DN7427_c4_g1	HSP70	0	0	30	0	1	0	0	0	Hsp70 protein	Heat shock protein
TRINITY_DN758247_c0_g1	YflT	0	0	4	6	4	6	0	1	Heat induced stress protein YflT domain	Stress
TRINITY_DN666_c1_g2	HSP70	1988.21	90.08	178.47	252.84	1184.77	587.36	2593.06	148.24	Hsp70 protein	Heat shock protein
TRINITY_DN139_c0_g1	HSP90	11	2	13	1	186	96.49	16	12	Hsp90 protein	Heat shock protein
TRINITY_DN10292_c0_g1	HSP90	0	0	0	0	0	0	59.18	0	Hsp90 protein	Heat shock protein
TRINITY_DN2979_c0_g1	HSP90	17	62.66	58	17	20.29	9	15	16.22	Hsp90 protein	Heat shock protein
TRINITY_DN1301102_c0_g1	Usp	0	8	0	4	0	5	0	0	Universal stress protein family	Stress
TRINITY_DN153204_c1_g1	HSP20	0	0	0	0	0	0	0	0	Hsp20/alpha crystallin family	Heat shock protein
TRINITY_DN67061_c0_g1	HSP20	15	33	0	11	20	0	15	12	Hsp20/alpha crystallin family	Heat shock protein
TRINITY_DN476855_c0_g1	HSP70	0	9	0	0	0	0	0	0	Hsp70 protein	Heat shock protein
TRINITY_DN1111393_c0_g1	HSP20	34	0	0	0	0	0	0	0	Hsp20/alpha crystallin family	Heat shock protein
TRINITY_DN107595_c0_g1	HSP20	8	10	15	7	3	6	0	12	Hsp20/alpha crystallin family	Heat shock protein
TRINITY_DN23959_c0_g1	HSP70	0	51	0	0	0	0	0	0	Hsp70 protein	Heat shock protein
TRINITY_DN1875_c0_g1	HSP20	199	110	179	225	52	139	46	111	Hsp20/alpha crystallin family	Heat shock protein
TRINITY_DN938_c3_g1	HSP70	11	21	5	22	3	24	7	1	Hsp70 protein	Heat shock protein
TRINITY_DN612889_c0_g1	Pro-MCH	34	0	0	7	0	0	0	0	Pro-melanin-concentrating hormone (Pro-MCH)	Melanin
TRINITY_DN940750_c0_g1	HSP70	0	0	0	16	11	3	0	5	Hsp70 protein	Heat shock protein
TRINITY_DN1129397_c0_g1	HSP70	0	0	6	0	6	1	0	0	Hsp70 protein	Heat shock protein
TRINITY_DN912320_c0_g1	HSP20	0	1	90	0	0	0	0	0	Hsp20/alpha crystallin family	Heat shock protein
TRINITY_DN43589_c0_g1	HSP20	7	15	4	12	9	8	0	19	Hsp20/alpha crystallin family	Heat shock protein
TRINITY_DN1459667_c0_g1	HSP70	6	0	0	0	0	0	3	0	Hsp70 protein	Heat shock protein
TRINITY_DN3058_c1_g1	HSP70	102	58.07	3	46	32	3.23	16	51	Hsp70 protein	Heat shock protein
TRINITY_DN19794_c0_g1	CYSTM	0	1	0	0	0	13	0	0	Cysteine-rich TM module stress tolerance	Stress
TRINITY_DN14146_c1_g1	HSP70	22	2	6	0	0	5	139	0	Hsp70 protein	Heat shock protein
TRINITY_DN1188767_c0_g1	HSP70	0	0	0	0	0	0	0	13	Hsp70 protein	Heat shock protein
TRINITY_DN696661_c0_g1	HSP20	0	0	0	3	0	0	0	5	Hsp20/alpha crystallin family	Heat shock protein
TRINITY_DN42050_c0_g1	HSP20	15	9	21	22	4	8	0	1	Hsp20/alpha crystallin family	Heat shock protein
TRINITY_DN665957_c0_g1	HSP70	0	0	0	0	0	2	0	5	Hsp70 protein	Heat shock protein
TRINITY_DN112397_c0_g1	HSP70	8	0	8	10	0	0	0	8	Hsp70 protein	Heat shock protein
TRINITY_DN5559_c0_g1	HSP90	8	29	15	49.55	15	6	302	12	Hsp90 protein	Heat shock protein
TRINITY_DN778224_c0_g1	Usp	0	0	0	5	3	0	4	4	Universal stress protein family	Stress
TRINITY_DN1147347_c0_g1	HSP20	0	0	5	0	0	11	5	0	Hsp20/alpha crystallin family	Heat shock protein
TRINITY_DN360524_c0_g1	Usp	0	0	0	21	0	0	0	4	Universal stress protein family	Stress
TRINITY_DN51178_c0_g1	HSP70	4	48	5	0	14	43	9	3	Hsp70 protein	Heat shock protein
TRINITY_DN994629_c0_g1	HSP70	0	1	0	0	1	1	0	5	Hsp70 protein	Heat shock protein
TRINITY_DN44168_c0_g1	HSP70	0	6	2	0	0	0	0	0	Hsp70 protein	Heat shock protein
TRINITY_DN6589_c3_g1	HSP70	0	0	0	0	36	0	0	0	Hsp70 protein	Heat shock protein
TRINITY_DN9850_c0_g1	HSP90	0	87	0	7	0	0	0	0	Hsp90 protein	Heat shock protein
TRINITY_DN2410_c0_g1	HSP70	79	77.8	18	66	18	52	33	28	Hsp70 protein	Heat shock protein
TRINITY_DN496179_c0_g1	HSP20	0	0	0	0	0	3	0	0	Hsp20/alpha crystallin family	Heat shock protein
TRINITY_DN16836_c0_g2	HSP70	8	51	17	0	10	12	2	6	Hsp70 protein	Heat shock protein
TRINITY_DN567360_c0_g1	HSP20	0	0	36	6	0	3	0	1	Hsp20/alpha crystallin family	Heat shock protein
TRINITY_DN18319_c0_g1	HSP70	15	15	10	12	4	3	1	7	Hsp70 protein	Heat shock protein
TRINITY_DN113793_c0_g3	HSP20	0	0	0	16	0	0	0	5	Hsp20/alpha crystallin family	Heat shock protein
TRINITY_DN4208_c3_g1	HSP70	3	6	7	11	7	0	0	0	Hsp70 protein	Heat shock protein
TRINITY_DN982843_c0_g1	HSP70	97	0	1	43	22	0	4	22	Hsp70 protein	Heat shock protein
TRINITY_DN10590_c0_g1	HSP20	67	83	48	134	59	164	23	207.1	Hsp20/alpha crystallin family	Heat shock protein
TRINITY_DN259281_c0_g2	HSP20	0	0	0	0	0	0	24	0	Hsp20/alpha crystallin family	Heat shock protein
TRINITY_DN32937_c0_g1	HSP70	25	11	0	28	0	12	0	28	Hsp70 protein	Heat shock protein
TRINITY_DN22267_c0_g1	HSP90	0	0	0	16	0	6	0	7	Hsp90 protein	Heat shock protein
TRINITY_DN14896_c0_g1	HSP70	168	0	26	0	0	2	0	9	Hsp70 protein	Heat shock protein
TRINITY_DN44521_c0_g1	HSP20	0	14	8	10	4	15	4	7	Hsp20/alpha crystallin family	Heat shock protein
TRINITY_DN928375_c0_g1	HSP20	0	0	0	0	0	2	0	158	Hsp20/alpha crystallin family	Heat shock protein
TRINITY_DN1411132_c0_g1	Viral_helicase1	0	24	0	0	0	0	0	0	Viral (Superfamily 1) RNA helicase	RNA helicase
TRINITY_DN38952_c0_g1	HSP20	32	32	9	28	518	50	0	33	Hsp20/alpha crystallin family	Heat shock protein
TRINITY_DN204400_c0_g1	HSP70	8	0	0	0	1	0	0	0	Hsp70 protein	Heat shock protein
TRINITY_DN216698_c0_g1	HSP20	0	0	39	0	0	0	0	0	Hsp20/alpha crystallin family	Heat shock protein
TRINITY_DN78316_c0_g1	HSP70	0	5	0	0	11	5	0	0	Hsp70 protein	Heat shock protein
TRINITY_DN131092_c0_g2	Glucan_synthase	27	0	0	0	0	0	0	0	13-beta-glucan synthase component	13-beta-glucan synthase
TRINITY_DN1204136_c0_g1	HSP90	0	0	0	57	0	0	0	16	Hsp90 protein	Heat shock protein
TRINITY_DN52768_c1_g1	Usp	39	0	38	46	0	0	0	2	Universal stress protein family	Stress
TRINITY_DN5384_c0_g1	HSP90	9	77	0	5	59.34	3	14.37	0	Hsp90 protein	Heat shock protein
TRINITY_DN60615_c0_g2	HSP20	0	0	0	0	0	0	0	0	Hsp20/alpha crystallin family	Heat shock protein
TRINITY_DN50181_c0_g3	Usp	3	5	7	7	3	0	13	2	Universal stress protein family	Stress
TRINITY_DN527689_c0_g1	Usp	0	0	4	0	0	0	29	0	Universal stress protein family	Stress
TRINITY_DN10476_c0_g2	HSP70	9	16	12	0	2	7	11	3	Hsp70 protein	Heat shock protein
TRINITY_DN36780_c0_g1	KGG	0	0	8	1	14	0	54	0	Stress-induced bacterial acidophilic repeat motif	Stress
TRINITY_DN242596_c0_g1	HSP70	0	0	0	0	0	6	19	0	Hsp70 protein	Heat shock protein
TRINITY_DN1019268_c0_g1	HSP70	1	0	8	11	6	0	0	2	Hsp70 protein	Heat shock protein
TRINITY_DN586556_c0_g1	HSP90	1	0	1	0	1	19	0	13	Hsp90 protein	Heat shock protein
TRINITY_DN6211_c2_g1	HSP90	8	0	0	7	4	12	0	0	Hsp90 protein	Heat shock protein
TRINITY_DN68738_c0_g2	HSP70	5	4	2	0	0	0	0	0	Hsp70 protein	Heat shock protein
TRINITY_DN18354_c1_g1	HSP70	107	9	4	0	0	5	0	6	Hsp70 protein	Heat shock protein
TRINITY_DN4070_c1_g1	HSP70	79	0	26	29	22	20	4	77	Hsp70 protein	Heat shock protein
TRINITY_DN131178_c0_g1	HSP70	5	3	1	29	11	0	0	1	Hsp70 protein	Heat shock protein
TRINITY_DN645445_c0_g1	HSP70	7	11	0	0	0	0	0	0	Hsp70 protein	Heat shock protein
TRINITY_DN21470_c0_g1	HSP90	0	0	21	0	2	12	0	22	Hsp90 protein	Heat shock protein
TRINITY_DN956656_c0_g1	HSP20	0	0	0	0	0	0	11	0	Hsp20/alpha crystallin family	Heat shock protein
TRINITY_DN65565_c0_g1	HSP70	5	26	0	0	3	29	3	0	Hsp70 protein	Heat shock protein
TRINITY_DN96639_c0_g1	HSP70	0	0	6	41	0	0	0	1	Hsp70 protein	Heat shock protein
TRINITY_DN5910_c0_g1	HSP9_HSP12	0	10	3	56.38	6	11.73	6	5	Heat shock protein 9/12	Heat shock protein
TRINITY_DN575625_c0_g1	HSP70	26	0	8	10	2	0	1	2	Hsp70 protein	Heat shock protein
TRINITY_DN1170861_c0_g1	HSP20	6	0	0	0	7	0	1	0	Hsp20/alpha crystallin family	Heat shock protein
TRINITY_DN569342_c0_g1	RhlB	0	27	0	0	0	0	0	0	ATP-dependent RNA helicase RhlB	RNA helicase
TRINITY_DN241128_c0_g1	HSP70	0	0	3	0	2	0	0	0	Hsp70 protein	Heat shock protein
TRINITY_DN448046_c0_g1	HSP90	0	0	0	0	5	0	0	17.64	Hsp90 protein	Heat shock protein
TRINITY_DN1293269_c0_g1	Usp	0	0	0	0	1	0	0	0	Universal stress protein family	Stress
TRINITY_DN89132_c0_g1	HSP20	0	9	3	0	0	0	0	0	Hsp20/alpha crystallin family	Heat shock protein
TRINITY_DN616518_c0_g1	HSP70	0	0	0	0	0	0	0	0	Hsp70 protein	Heat shock protein
TRINITY_DN108162_c1_g1	HSP70	0	0	1	0	3	0	19	1	Hsp70 protein	Heat shock protein
TRINITY_DN250124_c0_g1	HSP90	0	0	0	0	0	3	8	0	Hsp90 protein	Heat shock protein
TRINITY_DN309521_c0_g1	HSP20	0	1	10	0	0	0	0	0	Hsp20/alpha crystallin family	Heat shock protein
TRINITY_DN13405_c0_g1	HSP70	33	11	15	20	15	50	49	14	Hsp70 protein	Heat shock protein
TRINITY_DN193_c0_g2	HSP90	482	14	56.76	56.01	58	114.59	117.92	25	Hsp90 protein	Heat shock protein
TRINITY_DN34412_c1_g1	HSP70	6	2	4	1.04	24	14	14	3	Hsp70 protein	Heat shock protein
TRINITY_DN37411_c0_g1	HSP90	11	5	7	4	5	30	0	12	Hsp90 protein	Heat shock protein
TRINITY_DN264723_c0_g1	HSP20	37	0	30	21	4	13	0	13	Hsp20/alpha crystallin family	Heat shock protein
TRINITY_DN5744_c0_g1	HSP90	62	67	18	14	24	9	13	88	Hsp90 protein	Heat shock protein
TRINITY_DN796370_c0_g1	HSP20	13	0	13	51	0	19	0	19	Hsp20/alpha crystallin family	Heat shock protein
TRINITY_DN15455_c1_g1	HSP70	14	0	13	16	2	7	80.52	10	Hsp70 protein	Heat shock protein
TRINITY_DN766481_c0_g1	Usp	0	9	0	0	1	2	2	3	Universal stress protein family	Stress
TRINITY_DN894514_c0_g1	HSP20	0	0	0	0	0	0	0	7	Hsp20/alpha crystallin family	Heat shock protein
TRINITY_DN1378225_c0_g1	HSP20	0	0	0	0	11	0	0	0	Hsp20/alpha crystallin family	Heat shock protein
TRINITY_DN16801_c0_g1	HSP90	2	0	26	1	0	13	7	21	Hsp90 protein	Heat shock protein
TRINITY_DN4938_c2_g1	HSP70	0	0	0	0	25	0	0	0	Hsp70 protein	Heat shock protein
TRINITY_DN1142673_c0_g1	HSP70	30	0	0	0	2	0	0	4	Hsp70 protein	Heat shock protein
TRINITY_DN935753_c0_g1	Usp	0	0	0	0	0	0	0	0	Universal stress protein family	Stress
TRINITY_DN1017308_c0_g1	HSP20	0	0	0	0	6	2	0	0	Hsp20/alpha crystallin family	Heat shock protein
TRINITY_DN982283_c0_g1	HSP20	0	0	10	0	0	2	0	0	Hsp20/alpha crystallin family	Heat shock protein
TRINITY_DN5404_c4_g1	HSP20	0	0	0	0	5	0	0	0	Hsp20/alpha crystallin family	Heat shock protein
TRINITY_DN12232_c0_g2	HSP70	0	24	5	17	23	0	17	15	Hsp70 protein	Heat shock protein
TRINITY_DN727831_c0_g1	HSP20	0	0	6	0	0	0	0	21	Hsp20/alpha crystallin family	Heat shock protein
TRINITY_DN1436173_c0_g1	HSP70	4	0	0	0	0	0	0	15	Hsp70 protein	Heat shock protein
TRINITY_DN538056_c0_g1	Usp	0	0	2	0	7	4	32	4	Universal stress protein family	Stress
TRINITY_DN160222_c0_g1	HSP70	8	0	2	5	3	13	0	12	Hsp70 protein	Heat shock protein
TRINITY_DN992_c2_g3	HSP70	0	31.02	15	49	113	14	4	22	Hsp70 protein	Heat shock protein
TRINITY_DN26853_c1_g1	HSP90	0	0	5	4	0	14	0	11	Hsp90 protein	Heat shock protein
TRINITY_DN81520_c0_g1	HSP70	28	0	0	0	1	2	0	1	Hsp70 protein	Heat shock protein
TRINITY_DN76576_c1_g1	HSP70	11	0	3	7	2	25	0	18	Hsp70 protein	Heat shock protein
TRINITY_DN2668_c1_g1	HSP70	16	22	29	1	112	22	12	8	Hsp70 protein	Heat shock protein
TRINITY_DN7003_c1_g1	HSP70	0	0	0	0	11	0	0	0	Hsp70 protein	Heat shock protein
TRINITY_DN1803_c0_g1	HSP70	58	82	119	84	18	60	101	28	Hsp70 protein	Heat shock protein
TRINITY_DN278381_c0_g1	HSP70	0	0	3	1	10	0	1	2	Hsp70 protein	Heat shock protein
TRINITY_DN255446_c0_g1	HSP33	3	3	0	0	0	0	0	0	Hsp33 protein	Heat shock protein
TRINITY_DN948129_c0_g1	HSP20	0	0	0	10	0	8	32	0	Hsp20/alpha crystallin family	Heat shock protein
TRINITY_DN69614_c1_g1	HSP70	0	37	0	11	0	0	0	0	Hsp70 protein	Heat shock protein
TRINITY_DN296466_c0_g1	Trehalose_PPase	0	12	0	0	1	0	0	0	Trehalose-phosphatase	Trehalose
TRINITY_DN1302537_c0_g1	Usp	0	0	0	0	1	0	6	0	Universal stress protein family	Stress
TRINITY_DN630480_c0_g1	HSP70	0	0	5	3	6	0	0	7	Hsp70 protein	Heat shock protein
TRINITY_DN123197_c0_g1	HSP20	7	0	6	0	3	6	0	4	Hsp20/alpha crystallin family	Heat shock protein
TRINITY_DN34832_c0_g1	HSP20	0	8	9	0	0	0	0	0	Hsp20/alpha crystallin family	Heat shock protein
TRINITY_DN1401975_c0_g1	HSP70	0	0	0	0	0	0	2	0	Hsp70 protein	Heat shock protein
TRINITY_DN35946_c0_g1	HSP70	4	3	5	51	3	35	41	9	Hsp70 protein	Heat shock protein
TRINITY_DN11593_c0_g3	HSP90	5	6	0	41	0	4	0	19	Hsp90 protein	Heat shock protein
TRINITY_DN565806_c0_g1	HSP70	4	3	5	13	0	0	4	0	Hsp70 protein	Heat shock protein
TRINITY_DN9070_c0_g1	HSP90	7	26	70	9	10	22	0	13	Hsp90 protein	Heat shock protein
TRINITY_DN20105_c0_g3	HSP20	0	0	0	0	0	27	0	0	Hsp20/alpha crystallin family	Heat shock protein
TRINITY_DN660921_c0_g1	HSP33	0	0	14	5	0	0	0	0	Hsp33 protein	Heat shock protein
TRINITY_DN1182267_c0_g1	HSP70	17	12	11	4	0	0	0	2	Hsp70 protein	Heat shock protein
TRINITY_DN7876_c0_g5	HSP70	9	4	1	31.93	43	14	244.91	16.48	Hsp70 protein	Heat shock protein
TRINITY_DN75489_c0_g1	HSP70	0	0	0	14	4	0	3	16	Hsp70 protein	Heat shock protein
TRINITY_DN590513_c0_g1	Usp	0	0	0	12	0	3	0	3	Universal stress protein family	Stress
TRINITY_DN4207_c2_g1	HSP9_HSP12	35	0	0	0	0	6	0	0	Heat shock protein 9/12	Heat shock protein
TRINITY_DN1343017_c0_g1	HSP20	0	0	0	0	5	190	28	2	Hsp20/alpha crystallin family	Heat shock protein
TRINITY_DN906_c0_g1	HSP20	37	22	0	50	13	81	30	26	Hsp20/alpha crystallin family	Heat shock protein
TRINITY_DN24189_c0_g2	HSP20	0	1	0	26	5	0.98	1	0	Hsp20/alpha crystallin family	Heat shock protein
TRINITY_DN806658_c0_g1	HSP90	12	0	0	0	10	0	0	0	Hsp90 protein	Heat shock protein
TRINITY_DN1182592_c0_g1	HSP90	0	0	0	0	0	0	4	0	Hsp90 protein	Heat shock protein
TRINITY_DN18455_c0_g1	HSP70	38	43	22.96	5	10	66	21	13	Hsp70 protein	Heat shock protein
TRINITY_DN50576_c0_g3	HSP70	19	0	0	11	7	40	0	86	Hsp70 protein	Heat shock protein
TRINITY_DN1091613_c0_g1	HSP20	0	0	4	0	2	4	2	0	Hsp20/alpha crystallin family	Heat shock protein
TRINITY_DN82827_c0_g1	HSP20	0	0	0	0	2	0	13	0	Hsp20/alpha crystallin family	Heat shock protein
TRINITY_DN49820_c0_g1	HSP70	2	7	0	0	2	0	59	5	Hsp70 protein	Heat shock protein
TRINITY_DN411787_c0_g1	HSP70	0	0	0	0	9	0	2	0	Hsp70 protein	Heat shock protein
TRINITY_DN365751_c0_g1	RhlB	11	0	0	6	1	3	0	4	ATP-dependent RNA helicase RhlB	RNA helicase
TRINITY_DN686305_c0_g1	Mid2	0	0	0	0	4	0	4	0	Mid2 like cell wall stress sensor	Stress
TRINITY_DN1455003_c0_g1	HSP90	0	0	0	0	8	0	5	0	Hsp90 protein	Heat shock protein
TRINITY_DN132068_c0_g1	HSP90	13	2	0	0	1	0	0	4	Hsp90 protein	Heat shock protein
TRINITY_DN38018_c0_g1	HSP70	0	0	0	0	8	1	27	0	Hsp70 protein	Heat shock protein
TRINITY_DN177738_c1_g1	HSP70	10	4	1	3	9	0	4	3	Hsp70 protein	Heat shock protein
TRINITY_DN9949_c0_g1	HSP70	12	0	7	3	114	0	4	1	Hsp70 protein	Heat shock protein
TRINITY_DN172954_c0_g1	HSP70	0	0	2	0	0	2	0	3	Hsp70 protein	Heat shock protein
TRINITY_DN318262_c0_g1	Glucan_synthase	8	3	0	0	1	1	10	0	13-beta-glucan synthase component	13-beta-glucan synthase
TRINITY_DN199459_c0_g1	Glucan_synthase	0	0	11	11	27	16	15	6	13-beta-glucan synthase component	13-beta-glucan synthase
TRINITY_DN3831_c0_g1	HSP70	24	6	1.03	35	26.75	26	135	13	Hsp70 protein	Heat shock protein
TRINITY_DN240106_c0_g1	HSP20	0	0	0	0	7	0	0	0	Hsp20/alpha crystallin family	Heat shock protein
TRINITY_DN170597_c0_g1	HSP20	0	9	0	9	0	20	0	15.77	Hsp20/alpha crystallin family	Heat shock protein
TRINITY_DN71059_c0_g1	HSP20	0	0	0	0	0	0	0	0	Hsp20/alpha crystallin family	Heat shock protein
TRINITY_DN112751_c0_g1	YflT	0	0	1	0	11	9	1	1	Heat induced stress protein YflT domain	Stress
TRINITY_DN499397_c0_g1	HSP20	0	7	0	0	0	0	0	0	Hsp20/alpha crystallin family	Heat shock protein
TRINITY_DN1175623_c0_g1	HSP20	0	0	8	9	0	8	0	6	Hsp20/alpha crystallin family	Heat shock protein
TRINITY_DN1365818_c0_g1	HSP70	0	0	0	0	0	0	12	0	Hsp70 protein	Heat shock protein
TRINITY_DN116261_c0_g2	HSP70	0	12	8	0	0	3	0	0	Hsp70 protein	Heat shock protein
TRINITY_DN105753_c0_g1	HSP20	0	14	25	40	0	10	0	4	Hsp20/alpha crystallin family	Heat shock protein
TRINITY_DN260333_c0_g1	Usp	0	0	0	0	18	0	4	0	Universal stress protein family	Stress
TRINITY_DN389907_c0_g1	HSP20	0	0	0	0	0	0	14	0	Hsp20/alpha crystallin family	Heat shock protein
TRINITY_DN556810_c0_g1	HSP90	0	0	0	0	0	1	1	3	Hsp90 protein	Heat shock protein
TRINITY_DN24308_c1_g1	HSP70	24	29	0	0	7	0	0	1	Hsp70 protein	Heat shock protein
TRINITY_DN190742_c0_g1	HSP70	0	0	0	0	0	33	1	0	Hsp70 protein	Heat shock protein
TRINITY_DN34873_c0_g1	HSP70	29	9	0	21	0	6	20	29	Hsp70 protein	Heat shock protein
TRINITY_DN71317_c0_g1	HSP20	5	0	7	6	34	9	55	2	Hsp20/alpha crystallin family	Heat shock protein
TRINITY_DN761278_c0_g1	HSP70	0	0	5	13	10	0	1	1	Hsp70 protein	Heat shock protein
TRINITY_DN187916_c0_g1	HSP20	7	6	0	7	1	0	5	0	Hsp20/alpha crystallin family	Heat shock protein
TRINITY_DN1180095_c0_g1	HSP90	0	11	0	0	0	0	0	0	Hsp90 protein	Heat shock protein
TRINITY_DN1098601_c0_g1	HSP70	0	0	0	0	0	0	129.46	0	Hsp70 protein	Heat shock protein
TRINITY_DN908759_c0_g1	HSP20	6	0	2	0	0	0	35	4	Hsp20/alpha crystallin family	Heat shock protein
TRINITY_DN386598_c0_g1	HSP20	4	5	4	8	0	12	0	2	Hsp20/alpha crystallin family	Heat shock protein
TRINITY_DN63647_c0_g1	HSP70	0	5	2	8	0	0	0	5	Hsp70 protein	Heat shock protein
TRINITY_DN47864_c0_g1	HSP70	25	0	1	7	1	0	0	2	Hsp70 protein	Heat shock protein
TRINITY_DN374174_c0_g1	HSP90	0	0	6	1	0	6	3	2	Hsp90 protein	Heat shock protein
TRINITY_DN683828_c0_g1	Turandot	0	0	0	0	4	0	0	0	Stress-inducible humoral factor Turandot	Stress
TRINITY_DN68529_c0_g1	HSP90	0	0	0	0	0	0	0	0	Hsp90 protein	Heat shock protein
TRINITY_DN132941_c0_g1	HSP70	21	55	14	19	55	8	31	24	Hsp70 protein	Heat shock protein
TRINITY_DN17051_c0_g1	HSP20	0	6	0	3	2	4	0	1	Hsp20/alpha crystallin family	Heat shock protein
TRINITY_DN67427_c0_g1	Usp	0	0	0	0	0	0	0	123	Universal stress protein family	Stress
TRINITY_DN1166_c0_g1	HSP20	132	168	743	1087	116	197	33	228	Hsp20/alpha crystallin family	Heat shock protein
TRINITY_DN1106751_c0_g1	ABATE	0	0	1	0	0	0	0	5	Putative stress-induced transcription regulator	Stress
TRINITY_DN34075_c0_g1	HSP70	0	0	13	0	6	20	1	0	Hsp70 protein	Heat shock protein
TRINITY_DN103178_c0_g1	HSP70	5	17	11	9	0	8	0	2	Hsp70 protein	Heat shock protein
TRINITY_DN633769_c0_g1	HSP70	0	0	0	0	0	0	0	17	Hsp70 protein	Heat shock protein
TRINITY_DN1237_c2_g2	HSP70	23	8	3	0	1	5	0	10	Hsp70 protein	Heat shock protein
TRINITY_DN123184_c0_g1	Usp	13	33	8	59	0	7	20	110	Universal stress protein family	Stress
TRINITY_DN60092_c0_g1	HSP70	13	0	0	0	5	6	29	1	Hsp70 protein	Heat shock protein
TRINITY_DN169023_c0_g1	HSP90	0	1	46	0	6	0	0	3	Hsp90 protein	Heat shock protein
TRINITY_DN228084_c0_g1	HSP20	0	0	0	0	37	0	4	0	Hsp20/alpha crystallin family	Heat shock protein
TRINITY_DN16803_c0_g1	HSP70	0	95	2	0	0	0	0	0	Hsp70 protein	Heat shock protein
TRINITY_DN60462_c0_g1	HSP20	0	6	4	0	35	1	0	0	Hsp20/alpha crystallin family	Heat shock protein
TRINITY_DN105724_c0_g1	ABATE	0	0	0	0	0	0	0	0	Putative stress-induced transcription regulator	Stress
TRINITY_DN243963_c0_g1	Mid2	0	0	0	0	2	0	7	1	Mid2 like cell wall stress sensor	Stress
TRINITY_DN65776_c0_g1	HSP90	6	0	0	0	0	2	0	13	Hsp90 protein	Heat shock protein
TRINITY_DN719381_c0_g1	Usp	0	2	0	0	0	0	0	0	Universal stress protein family	Stress
TRINITY_DN11391_c0_g1	HSP70	36	0	28	21	0	0	0	2	Hsp70 protein	Heat shock protein
TRINITY_DN17808_c0_g1	HSP20	236	0	2	0	0	0	0	66	Hsp20/alpha crystallin family	Heat shock protein
TRINITY_DN1359980_c0_g1	HSP20	35	0	0	0	0	0	0	0	Hsp20/alpha crystallin family	Heat shock protein
TRINITY_DN1297832_c0_g1	HSP20	0	0	0	0	0	0	70	0	Hsp20/alpha crystallin family	Heat shock protein
TRINITY_DN1401_c3_g1	HSP70	15	0	0	24	6	0	7	7	Hsp70 protein	Heat shock protein
TRINITY_DN1323533_c0_g1	HSP70	6	0	0	5	0	1	0	1	Hsp70 protein	Heat shock protein
TRINITY_DN388170_c0_g1	HSP20	0	0	0	0	0	0	0	32	Hsp20/alpha crystallin family	Heat shock protein
TRINITY_DN987805_c0_g1	HSP70	18	0	0	0	6	0	0	0	Hsp70 protein	Heat shock protein
TRINITY_DN46276_c0_g2	HSP70	1	3	0	1	2	0	0	2	Hsp70 protein	Heat shock protein
TRINITY_DN7163_c1_g2	HSP70	0	0	0	23	0	0	0	14	Hsp70 protein	Heat shock protein
TRINITY_DN962483_c0_g1	HSP20	0	0	0	0	10	0	4	0	Hsp20/alpha crystallin family	Heat shock protein
TRINITY_DN28414_c0_g5	HSP70	21	5	0	0	6	5	2	3	Hsp70 protein	Heat shock protein
TRINITY_DN908043_c0_g1	HSP90	0	0	0	0	0	0	135.73	0	Hsp90 protein	Heat shock protein
TRINITY_DN5692_c0_g1	HSP90	65	10	13.04	25.99	252.87	25.51	0	39.05	Hsp90 protein	Heat shock protein
TRINITY_DN526834_c0_g1	Usp	0	0	0	7	0	0	0	0	Universal stress protein family	Stress
TRINITY_DN16360_c3_g1	HSP70	0	0	0	0	0	38	0	0	Hsp70 protein	Heat shock protein
TRINITY_DN22134_c0_g1	HSP20	37	0	10	31	1	25	3	12	Hsp20/alpha crystallin family	Heat shock protein
TRINITY_DN4626_c0_g2	HSP70	11	33	24	24	4	4	17.8	11	Hsp70 protein	Heat shock protein
TRINITY_DN263_c11_g1	HSP90	2	0	4	6	3	1.61	121.02	4	Hsp90 protein	Heat shock protein
TRINITY_DN15143_c0_g2	HSP70	2	8	0	0	0	0	1	0	Hsp70 protein	Heat shock protein
TRINITY_DN763219_c0_g1	HSP20	0	3	0	0	0	4	0	0	Hsp20/alpha crystallin family	Heat shock protein
TRINITY_DN304054_c0_g1	Usp	1	0	5	1	5	0	1	9	Universal stress protein family	Stress
TRINITY_DN532038_c0_g1	DUF2075	0	0	9	0	1	4	22	0	Schlafen group 3 DNA/RNA helicase domain	RNA helicase
TRINITY_DN17647_c0_g1	HSP70	0	17	10	0	142	0	0	0	Hsp70 protein	Heat shock protein
TRINITY_DN378884_c0_g1	HSP70	0	0	4	0	0	0	4	0	Hsp70 protein	Heat shock protein
TRINITY_DN162830_c0_g2	HSP90	0	0	48	0	0	0	0	2	Hsp90 protein	Heat shock protein
TRINITY_DN8156_c0_g1	HSP90	7	3	38	0	49	4.6	9	4	Hsp90 protein	Heat shock protein
TRINITY_DN31886_c0_g1	HSP20	546	0	0	0	13	0	18	0	Hsp20/alpha crystallin family	Heat shock protein
TRINITY_DN46876_c0_g2	HSP70	55	0	0	10	23	5	35.13	17	Hsp70 protein	Heat shock protein
TRINITY_DN707801_c0_g1	ABATE	0	0	0	0	6	4	0	0	Putative stress-induced transcription regulator	Stress
TRINITY_DN152903_c0_g1	HSP20	0	0	0	0	12	5	0	3	Hsp20/alpha crystallin family	Heat shock protein
TRINITY_DN116412_c1_g1	HSP20	0	0	0	0	0	0	0	0	Hsp20/alpha crystallin family	Heat shock protein
TRINITY_DN289690_c0_g1	ABATE	0	0	3	0	4	12	77	0	Putative stress-induced transcription regulator	Stress
TRINITY_DN29461_c0_g2	HSP70	0	0	0	0	0	0	0	0	Hsp70 protein	Heat shock protein
TRINITY_DN2065_c0_g3	HSP90	14	104.8	0	6	81.93	3	47	7	Hsp90 protein	Heat shock protein
TRINITY_DN3520_c0_g1	HSP70	19	9	33	57.54	33	30	20	31.98	Hsp70 protein	Heat shock protein
TRINITY_DN646547_c0_g1	HSP90	0	0	0	0	0	0	0	11	Hsp90 protein	Heat shock protein
TRINITY_DN684080_c0_g1	Usp	0	0	0	0	0	0	0	10	Universal stress protein family	Stress
TRINITY_DN1285868_c0_g1	HSP20	0	0	0	0	0	4	0	0	Hsp20/alpha crystallin family	Heat shock protein
TRINITY_DN943707_c1_g1	HSP70	0	0	9	0	0	0	0	0	Hsp70 protein	Heat shock protein
TRINITY_DN10992_c0_g1	HSP20	99	7	29	127	4	26	5	57	Hsp20/alpha crystallin family	Heat shock protein
TRINITY_DN26629_c0_g1	HSP70	18	19	0	56	8	11	0	32	Hsp70 protein	Heat shock protein
TRINITY_DN384884_c0_g1	HSP70	12	0	0	0	0	3	0	1	Hsp70 protein	Heat shock protein
TRINITY_DN1196012_c0_g1	HSP70	0	7	0	16	0	0	0	7	Hsp70 protein	Heat shock protein
TRINITY_DN7807_c0_g1	HSP20	7	0	0	0	127	310	30	18	Hsp20/alpha crystallin family	Heat shock protein
TRINITY_DN149839_c0_g1	HSP70	0	0	0	0	0	0	0	11	Hsp70 protein	Heat shock protein
TRINITY_DN1861_c2_g1	HSP70	0	3	23	11	8	16	5	0	Hsp70 protein	Heat shock protein
TRINITY_DN232537_c0_g1	Pro-MCH	0	0	0	0	0	0	8	0	Pro-melanin-concentrating hormone (Pro-MCH)	Melanin
TRINITY_DN277776_c0_g1	HSP20	3	0	3	0	0	1	0	0	Hsp20/alpha crystallin family	Heat shock protein
TRINITY_DN24566_c0_g2	HSP20	5	18	24	38	0	13	0	6	Hsp20/alpha crystallin family	Heat shock protein
TRINITY_DN11490_c0_g1	HSP20	56	0	57	10	0	0	0	8	Hsp20/alpha crystallin family	Heat shock protein
TRINITY_DN72753_c0_g1	HSP90	12	14	7	5	3	2	3	2	Hsp90 protein	Heat shock protein
TRINITY_DN1086802_c0_g1	Usp	0	0	0	0	0	0	4	0	Universal stress protein family	Stress
TRINITY_DN18517_c4_g2	HSP90	0	2	0	0	0	0	0	0	Hsp90 protein	Heat shock protein
TRINITY_DN112146_c0_g1	HSP20	11	0	0	6	0	2	1	0	Hsp20/alpha crystallin family	Heat shock protein
TRINITY_DN115013_c0_g1	HSP90	0	0	6	0	0	0	2	0	Hsp90 protein	Heat shock protein
TRINITY_DN40829_c1_g2	HSP70	14	0	0	5	0	20	0	17	Hsp70 protein	Heat shock protein
TRINITY_DN611440_c0_g1	HSP70	11	0	0	0	0	0	0	0	Hsp70 protein	Heat shock protein
TRINITY_DN61343_c0_g1	HSP9_HSP12	0	8	153	0	4	53	0	8	Heat shock protein 9/12	Heat shock protein
TRINITY_DN385161_c0_g1	HSP90	0	0	0	0	0	0	0	9	Hsp90 protein	Heat shock protein
TRINITY_DN123413_c0_g1	Glucan_synthase	0	0	0	0	0	0	17	0	13-beta-glucan synthase component	13-beta-glucan synthase
TRINITY_DN747053_c0_g1	KGG	0	0	0	0	35	0	0	0	Stress-induced bacterial acidophilic repeat motif	Stress
TRINITY_DN193221_c0_g2	HSP20	6	0	0	0	0	2	0	0	Hsp20/alpha crystallin family	Heat shock protein
TRINITY_DN11716_c2_g1	HSP20	0	0	5	0	0	0	0	1	Hsp20/alpha crystallin family	Heat shock protein
TRINITY_DN6693_c0_g1	HSP20	1	4	33	0	11	0	1	0	Hsp20/alpha crystallin family	Heat shock protein
TRINITY_DN6523_c2_g1	HSP70	0	45.37	0	0	0	0	0	0	Hsp70 protein	Heat shock protein
TRINITY_DN1192_c1_g1	HSP70	10	10	2	14.61	0	0	0	29	Hsp70 protein	Heat shock protein
TRINITY_DN263_c2_g1	HSP90	16	30	14	8	96	16	3	18	Hsp90 protein	Heat shock protein
TRINITY_DN49850_c0_g1	HSP9_HSP12	293	0	0	8	0	228	0	125	Heat shock protein 9/12	Heat shock protein
TRINITY_DN1237_c7_g2	HSP70	0	17	31	11	5	4	30.38	20	Hsp70 protein	Heat shock protein
TRINITY_DN33856_c1_g1	HSP20	1	6	17	15	26	20	0	8	Hsp20/alpha crystallin family	Heat shock protein
TRINITY_DN994384_c0_g1	Usp	1	8	0	0	0	3	0	1	Universal stress protein family	Stress
TRINITY_DN102409_c0_g1	HSP70	0	4	4	0	4	11	9	5	Hsp70 protein	Heat shock protein
TRINITY_DN2801_c0_g3	HSP70	3	0	19	0	3	1	2	5	Hsp70 protein	Heat shock protein
TRINITY_DN16109_c0_g2	HSP20	22	31	0	0	22	8	15	0	Hsp20/alpha crystallin family	Heat shock protein
TRINITY_DN684_c0_g1	HSP9_HSP12	33	22	28	99	46	159	10	10	Heat shock protein 9/12	Heat shock protein
TRINITY_DN9977_c0_g5	HSP70	0	0	0	0	0	0	0	0	Hsp70 protein	Heat shock protein
TRINITY_DN26649_c0_g1	HSP9_HSP12	0	629	8	3	0	0	0	4	Heat shock protein 9/12	Heat shock protein
TRINITY_DN38276_c0_g2	HSP70	8	0	0	6	1	9	28	5	Hsp70 protein	Heat shock protein
TRINITY_DN148007_c1_g1	HSP70	0	0	0	0	0	0	55	0	Hsp70 protein	Heat shock protein
TRINITY_DN702266_c0_g1	HSP20	0	0	0	0	1	0	4	0	Hsp20/alpha crystallin family	Heat shock protein
TRINITY_DN349160_c0_g1	HSP70	0	0	0	0	0	0	0	0	Hsp70 protein	Heat shock protein
TRINITY_DN1632_c0_g1	HSP90	91	16	7.42	58.77	19.61	28.96	29.81	53.65	Hsp90 protein	Heat shock protein
TRINITY_DN21773_c0_g1	HSP20	0	33	0	12	0	0	0	0	Hsp20/alpha crystallin family	Heat shock protein
TRINITY_DN29245_c0_g1	HSP90	9	4	0	0	3	0	0	13	Hsp90 protein	Heat shock protein
TRINITY_DN1022422_c0_g1	HSP70	0	4	0	0	9	0	0	0	Hsp70 protein	Heat shock protein
TRINITY_DN28414_c0_g4	HSP70	0	0	0	0	0	0	82.67	0	Hsp70 protein	Heat shock protein
TRINITY_DN2911_c0_g1	HSP20	19	0	29	262	0	0	6	321	Hsp20/alpha crystallin family	Heat shock protein
TRINITY_DN203697_c0_g1	Usp	0	17	5	6	0	0	3	2	Universal stress protein family	Stress
TRINITY_DN62478_c0_g1	HSP70	0	2	0	3	0	0	0	5	Hsp70 protein	Heat shock protein
TRINITY_DN292955_c0_g1	KGG	0	0	4	3	1	6	0	6	Stress-induced bacterial acidophilic repeat motif	Stress
TRINITY_DN602233_c0_g1	HSP70	0	0	0	0	7	0	0	0	Hsp70 protein	Heat shock protein
TRINITY_DN1144494_c0_g1	Usp	0	0	0	0	0	0	6	0	Universal stress protein family	Stress
TRINITY_DN40374_c0_g1	HSP70	0	0	0	1	6	0	16	2	Hsp70 protein	Heat shock protein
TRINITY_DN8287_c3_g1	HSP20	0	0	6	32	2	1	1	4	Hsp20/alpha crystallin family	Heat shock protein
TRINITY_DN21276_c0_g1	HSP70	0	0	2	2	1	0	2	0	Hsp70 protein	Heat shock protein
TRINITY_DN46574_c0_g1	HSP20	25	0	0	0	30	253	0	3	Hsp20/alpha crystallin family	Heat shock protein
TRINITY_DN40879_c0_g1	HSP90	16	16.42	12	7	5	17	97	9	Hsp90 protein	Heat shock protein
TRINITY_DN18630_c0_g1	HSP70	0	0	0	0	37	0	0	0	Hsp70 protein	Heat shock protein
TRINITY_DN103194_c0_g2	Glucan_synthase	0	0	0	50	0	0	0	62	13-beta-glucan synthase component	13-beta-glucan synthase
TRINITY_DN47642_c0_g2	HSP70	57.67	35	64.91	36	1	1	19	14	Hsp70 protein	Heat shock protein
TRINITY_DN69849_c0_g1	HSP90	0	39	0	0	0	0	0	0	Hsp90 protein	Heat shock protein
TRINITY_DN171501_c0_g1	HSP70	0	0	0	0	0	8	0	4	Hsp70 protein	Heat shock protein
TRINITY_DN194342_c0_g2	HSP90	9	0	0	0	0	0	2	26	Hsp90 protein	Heat shock protein
TRINITY_DN45747_c0_g2	HSP20	0	8	0	0	10	4	6	0	Hsp20/alpha crystallin family	Heat shock protein
TRINITY_DN22463_c0_g1	YflT	0	11	0	0	0	20	0	0	Heat induced stress protein YflT domain	Stress
TRINITY_DN869_c7_g1	HSP70	26.18	30	56.99	42	15	36	10	17	Hsp70 protein	Heat shock protein
TRINITY_DN911872_c0_g1	KGG	14	0	6	16	0	3	0	0	Stress-induced bacterial acidophilic repeat motif	Stress
TRINITY_DN960765_c0_g1	Usp	0	0	10	8	0	0	0	18	Universal stress protein family	Stress
TRINITY_DN748062_c0_g1	ThuA	0	0	0	15	0	0	0	0	Trehalose utilisation	Trehalose
TRINITY_DN14033_c0_g2	HSP20	10	7	9	6	5	6	1	0	Hsp20/alpha crystallin family	Heat shock protein
TRINITY_DN541129_c0_g1	HSP70	0	0	0	0	13	3	0	2	Hsp70 protein	Heat shock protein
TRINITY_DN31459_c0_g1	HSP70	22	0	5	1	0	3	0	13	Hsp70 protein	Heat shock protein
TRINITY_DN6305_c4_g1	HSP70	0	0	0	0	0	47	0	0	Hsp70 protein	Heat shock protein
TRINITY_DN9990_c0_g1	HSP70	15	17	0	0	13	4	21	9	Hsp70 protein	Heat shock protein
TRINITY_DN17558_c2_g1	HSP70	0	6	0	0	2	29	5	0	Hsp70 protein	Heat shock protein
TRINITY_DN3589_c2_g2	HSP70	0	0	0	1	8	4	0	4	Hsp70 protein	Heat shock protein
TRINITY_DN112601_c0_g2	Usp	0	0	0	0	0	7	16	0	Universal stress protein family	Stress
TRINITY_DN57757_c0_g1	HSP20	34	0	75	35	85	38	11	11	Hsp20/alpha crystallin family	Heat shock protein
TRINITY_DN36749_c0_g1	Trehalose_PPase	74	9	3	5	4	2	0	35	Trehalose-phosphatase	Trehalose
TRINITY_DN2065_c1_g1	HSP90	16.15	14	20.2	26.99	7	17.39	181.98	21	Hsp90 protein	Heat shock protein
TRINITY_DN347220_c0_g1	Viral_helicase1	0	0	0	0	0	0	0	15	Viral (Superfamily 1) RNA helicase	RNA helicase
TRINITY_DN154489_c0_g1	HSP70	5	3	0	0	0	0	0	10	Hsp70 protein	Heat shock protein
TRINITY_DN200857_c0_g1	Dabb	0	24	0	0	0	0	0	0	Stress responsive A/B Barrel Domain	Stress
TRINITY_DN262537_c0_g1	YflT	0	0	0	0	0	0	15	0	Heat induced stress protein YflT domain	Stress
TRINITY_DN9917_c0_g1	HSP70	23	0	10	27.99	2	13	0	8	Hsp70 protein	Heat shock protein
TRINITY_DN1362050_c0_g1	ABATE	0	0	0	6	0	4	0	4	Putative stress-induced transcription regulator	Stress
TRINITY_DN171202_c0_g1	HSP20	0	8	9	0	0	4	0	0	Hsp20/alpha crystallin family	Heat shock protein
TRINITY_DN884730_c0_g1	Usp	0	23	0	0	11	1	6	2	Universal stress protein family	Stress
TRINITY_DN886590_c0_g1	KGG	10	0	6	0	0	2	0	3	Stress-induced bacterial acidophilic repeat motif	Stress
TRINITY_DN240151_c0_g2	HSP70	0	0	0	0	0	7	0	0	Hsp70 protein	Heat shock protein
TRINITY_DN47639_c0_g1	HSP70	0	0	5	5	0	3	0	5	Hsp70 protein	Heat shock protein
TRINITY_DN35341_c0_g1	HSP70	0	0	0	0	0	0	250	0	Hsp70 protein	Heat shock protein
TRINITY_DN1461874_c0_g1	HSP70	0	0	0	0	2	0	16	0	Hsp70 protein	Heat shock protein
TRINITY_DN57874_c0_g1	Glucan_synthase	0	3	10	7	0	7	0	11	13-beta-glucan synthase component	13-beta-glucan synthase
TRINITY_DN60701_c1_g1	HSP90	5	3	8	1	4	2	17	1	Hsp90 protein	Heat shock protein
TRINITY_DN16706_c0_g1	HSP70	48	32.88	65.76	24	5	40.7	56	31	Hsp70 protein	Heat shock protein
TRINITY_DN207_c1_g2	HSP70	7	0	0	0	10	0	8	0	Hsp70 protein	Heat shock protein
TRINITY_DN8832_c0_g2	HSP70	0	2	0	3	0	6	3	3	Hsp70 protein	Heat shock protein
TRINITY_DN120277_c0_g1	HSP20	0	0	0	0	0	0	0	3	Hsp20/alpha crystallin family	Heat shock protein
TRINITY_DN63655_c0_g1	HSP70	11	0	0	0	0	7	32.54	1	Hsp70 protein	Heat shock protein
TRINITY_DN8821_c0_g3	HSP70	27	0	1	0	1	3	6	0	Hsp70 protein	Heat shock protein
TRINITY_DN389835_c0_g1	Trehalose_PPase	6	0	0	0	1	12	2	4	Trehalose-phosphatase	Trehalose
TRINITY_DN413_c0_g2	HSP20	283	255	553	288	5	730	0	298	Hsp20/alpha crystallin family	Heat shock protein
TRINITY_DN447053_c0_g1	HSP70	0	4	7	0	0	0	3	0	Hsp70 protein	Heat shock protein
TRINITY_DN432_c2_g1	HSP90	47	20	1	38	6	5	86	10	Hsp90 protein	Heat shock protein
TRINITY_DN161955_c1_g1	HSP70	0	0	0	0	0	0	0	0	Hsp70 protein	Heat shock protein
TRINITY_DN65477_c0_g1	HSP20	0	0	0	0	2	0	45	0	Hsp20/alpha crystallin family	Heat shock protein
TRINITY_DN950238_c0_g1	HSP70	0	0	24	0	1	4	0	0	Hsp70 protein	Heat shock protein
TRINITY_DN25027_c0_g1	HSP90	32	41	12	0	14	1	0	8	Hsp90 protein	Heat shock protein
TRINITY_DN201653_c0_g1	HSP20	42	3	1	7	10	1	0	20	Hsp20/alpha crystallin family	Heat shock protein
TRINITY_DN781264_c0_g1	HSP90	0	5	100	0	11	27	0	0	Hsp90 protein	Heat shock protein
TRINITY_DN1341655_c0_g1	HSP20	0	13	3	16	4	0	0	8	Hsp20/alpha crystallin family	Heat shock protein
TRINITY_DN71969_c0_g1	HSP70	3	7	10	28.45	0	3	0	3	Hsp70 protein	Heat shock protein
TRINITY_DN1080_c0_g2	HSP70	0	1	0	0	8	13	2	2	Hsp70 protein	Heat shock protein
TRINITY_DN8060_c0_g1	HSP20	8	8	33	11	26	283	3	39	Hsp20/alpha crystallin family	Heat shock protein
TRINITY_DN1389369_c0_g1	HSP70	4	6	1	0	4	0	5	1	Hsp70 protein	Heat shock protein
TRINITY_DN76415_c0_g1	HSP70	0	0	0	0	0	0	3	0	Hsp70 protein	Heat shock protein
TRINITY_DN6851_c0_g1	HSP70	24	6	6	12	3	7	8	0	Hsp70 protein	Heat shock protein
TRINITY_DN18995_c0_g1	KGG	12	15	1	0	41	2	69	3	Stress-induced bacterial acidophilic repeat motif	Stress
TRINITY_DN339640_c0_g1	HSP20	0	13	1	0	3	0	0	0	Hsp20/alpha crystallin family	Heat shock protein
TRINITY_DN55118_c1_g1	HSP90	1	1	0	0	2	9.24	7	5	Hsp90 protein	Heat shock protein
TRINITY_DN711364_c0_g1	KGG	0	0	0	0	0	7	0	24	Stress-induced bacterial acidophilic repeat motif	Stress
TRINITY_DN71394_c0_g1	HSP20	3	14	9	21	6	15	0	17	Hsp20/alpha crystallin family	Heat shock protein
TRINITY_DN1302766_c0_g1	HSP20	0	0	0	0	1	0	20	0	Hsp20/alpha crystallin family	Heat shock protein
TRINITY_DN731588_c0_g1	HSP70	0	0	0	0	0	0	4	0	Hsp70 protein	Heat shock protein
TRINITY_DN1250186_c0_g1	HSP70	0	0	0	0	8	0	0	0	Hsp70 protein	Heat shock protein
TRINITY_DN4938_c1_g2	HSP70	0	0	0	2	48	7	0	0	Hsp70 protein	Heat shock protein
TRINITY_DN716818_c0_g1	HSP90	0	0	8.65	0	28	0	2	0	Hsp90 protein	Heat shock protein
TRINITY_DN549125_c0_g1	UPF1_Zn_bind	0	0	0	0	0	0	0	2	RNA helicase (UPF2 interacting domain)	RNA helicase
TRINITY_DN278459_c0_g1	HSP70	0	0	0	0	0	0	11	3	Hsp70 protein	Heat shock protein
TRINITY_DN257418_c0_g1	HSP70	0	0	0	0	0	0	20	0	Hsp70 protein	Heat shock protein
TRINITY_DN1121594_c0_g1	HSP70	9	0	0	0	0	0	105.09	0	Hsp70 protein	Heat shock protein
TRINITY_DN29955_c0_g1	HSP70	0	41	8	13	9	1	5	5	Hsp70 protein	Heat shock protein
TRINITY_DN50478_c0_g1	HSP20	11	30	10	1	11	15	0	2	Hsp20/alpha crystallin family	Heat shock protein
TRINITY_DN716829_c0_g1	HSP90	4	5	13	0	20	6	0	6	Hsp90 protein	Heat shock protein
TRINITY_DN57831_c0_g1	HSP70	16	14	8	14	20	6	56	4	Hsp70 protein	Heat shock protein
TRINITY_DN1089053_c0_g1	HSP20	0	4	0	0	1	1	0	0	Hsp20/alpha crystallin family	Heat shock protein
TRINITY_DN1210561_c0_g1	HSP70	0	0	0	0	0	4	0	0	Hsp70 protein	Heat shock protein
TRINITY_DN79650_c0_g1	HSP70	13	1	3	12	8	8	9	6	Hsp70 protein	Heat shock protein
TRINITY_DN583570_c0_g1	HSP70	13	0	2	10	0	0	0	2	Hsp70 protein	Heat shock protein
TRINITY_DN50525_c0_g2	HSP20	6	24	0	0	3	7	119	0	Hsp20/alpha crystallin family	Heat shock protein
TRINITY_DN30352_c2_g1	HSP20	13	0	7	0	2	21	0	3	Hsp20/alpha crystallin family	Heat shock protein
TRINITY_DN73604_c0_g1	HSP70	0	27	0	0	1	0	0	0	Hsp70 protein	Heat shock protein
TRINITY_DN1116925_c0_g1	HSP70	0	0	0	0	0	122.93	0	0	Hsp70 protein	Heat shock protein
TRINITY_DN828728_c0_g1	Dabb	0	0	15	5	7	0	0	0	Stress responsive A/B Barrel Domain	Stress
TRINITY_DN733138_c0_g1	HSP20	2	0	0	0	0	6	0	0	Hsp20/alpha crystallin family	Heat shock protein
TRINITY_DN32176_c0_g1	HSP90	51	68	24	4	36	70.09	50	8	Hsp90 protein	Heat shock protein
TRINITY_DN116265_c0_g1	HSP70	1	13	0	3	0	0	0	0	Hsp70 protein	Heat shock protein
TRINITY_DN33021_c0_g3	HSP70	9	0	0	0	0	1	0	0	Hsp70 protein	Heat shock protein
TRINITY_DN168499_c0_g1	HSP20	0	0	0	6	1	0	0	0	Hsp20/alpha crystallin family	Heat shock protein
TRINITY_DN3206_c0_g1	HSP20	125	77	6	5	7	26	25	22	Hsp20/alpha crystallin family	Heat shock protein
TRINITY_DN39334_c1_g1	HSP20	0	6	5	6	0	0	0	0	Hsp20/alpha crystallin family	Heat shock protein
TRINITY_DN6485_c0_g1	HSP90	36	38	0	14	20	25	0	5	Hsp90 protein	Heat shock protein
TRINITY_DN110549_c0_g1	HSP20	7	10	0	40	79	8	21	5	Hsp20/alpha crystallin family	Heat shock protein
TRINITY_DN128156_c0_g1	HSP20	13	38	7	15	0	7	15	17	Hsp20/alpha crystallin family	Heat shock protein
TRINITY_DN56256_c0_g1	HSP70	14	0	1	4	16	22	34	8	Hsp70 protein	Heat shock protein
TRINITY_DN713875_c0_g1	HSP20	0	0	0	0	0	0	0	0	Hsp20/alpha crystallin family	Heat shock protein
TRINITY_DN244572_c0_g1	Usp	13	0	0	0	0	16	0	2	Universal stress protein family	Stress
TRINITY_DN83553_c0_g1	HSP70	0	0	0	1	2	0	0	0	Hsp70 protein	Heat shock protein
TRINITY_DN28127_c0_g1	HSP70	0	0	93	12	0	0	5	21	Hsp70 protein	Heat shock protein
TRINITY_DN551088_c0_g1	HSP20	0	0	0	0	0	0	0	0	Hsp20/alpha crystallin family	Heat shock protein
TRINITY_DN12147_c0_g1	HSP70	0	12	6	12	3	10	0	11	Hsp70 protein	Heat shock protein
TRINITY_DN52039_c0_g1	HSP20	7	17	3	0	0	9	0	1	Hsp20/alpha crystallin family	Heat shock protein
TRINITY_DN3481_c1_g1	HSP90	0	0	100	0	0	0	0	15	Hsp90 protein	Heat shock protein
TRINITY_DN226853_c0_g1	HSP70	0	0	0	0	3	0	10	0	Hsp70 protein	Heat shock protein
TRINITY_DN3895_c2_g1	HSP70	4	0	0	0	16	0	5	0	Hsp70 protein	Heat shock protein
TRINITY_DN591586_c0_g1	HSP90	0	0	0	12	0	0	0	3	Hsp90 protein	Heat shock protein
TRINITY_DN28403_c2_g1	HSP70	14	0	8	12	1	7	9.68	4	Hsp70 protein	Heat shock protein
TRINITY_DN360007_c0_g1	Usp	3	6	0	0	0	0	5	0	Universal stress protein family	Stress
TRINITY_DN69744_c0_g1	HSP20	0	14	0	0	5	5	0	2	Hsp20/alpha crystallin family	Heat shock protein
TRINITY_DN83099_c0_g2	HSP20	5	41	2	4	6	0	1	0	Hsp20/alpha crystallin family	Heat shock protein
TRINITY_DN298338_c0_g1	HSP70	0	3	0	0	4	0	8	0	Hsp70 protein	Heat shock protein
TRINITY_DN468_c1_g1	HSP90	3	24	8	17	5	3	0	22	Hsp90 protein	Heat shock protein
TRINITY_DN12263_c2_g1	KGG	0	0	0	4	0	0	0	5	Stress-induced bacterial acidophilic repeat motif	Stress
TRINITY_DN144991_c0_g1	HSP70	0	6	0	0	1	0	0	0	Hsp70 protein	Heat shock protein
TRINITY_DN1294555_c0_g1	HSP70	4	0	0	3	3	3	0	0	Hsp70 protein	Heat shock protein
TRINITY_DN715182_c0_g1	HSP20	0	0	0	0	0	0	42	0	Hsp20/alpha crystallin family	Heat shock protein
TRINITY_DN13665_c0_g1	HSP90	6	0	0	0	35	0	2	2	Hsp90 protein	Heat shock protein
TRINITY_DN61483_c1_g1	HSP70	0	0	0	0	31	0	0	0	Hsp70 protein	Heat shock protein
TRINITY_DN4797_c0_g1	HSP70	343.55	339.39	334.59	467.99	764.26	387.91	277	215.26	Hsp70 protein	Heat shock protein
TRINITY_DN15965_c1_g1	HSP90	3	0	0	0	17	2	18	0	Hsp90 protein	Heat shock protein
TRINITY_DN1208_c0_g1	HSP20	92	161.95	264	197.87	119.95	171	32	161.96	Hsp20/alpha crystallin family	Heat shock protein
TRINITY_DN769909_c0_g1	HSP20	0	0	0	0	6	0	0	0	Hsp20/alpha crystallin family	Heat shock protein
TRINITY_DN245862_c0_g1	HSP70	0	0	0	0	0	0	0	15	Hsp70 protein	Heat shock protein
TRINITY_DN3738_c0_g1	HSP70	106	47	1	25	17	37	56.29	8	Hsp70 protein	Heat shock protein
TRINITY_DN2572_c0_g1	HSP70	3	3	0	0	5	32	33	10	Hsp70 protein	Heat shock protein
TRINITY_DN25667_c0_g1	HSP90	0	0	0	0	4	0	24	0	Hsp90 protein	Heat shock protein
TRINITY_DN923_c1_g2	HSP90	23	18	12	4	4	3	76.88	20	Hsp90 protein	Heat shock protein
TRINITY_DN1032215_c0_g1	HSP70	0	6	0	35	0	0	0	0	Hsp70 protein	Heat shock protein
TRINITY_DN733118_c0_g1	HSP70	0	0	5	22	0	0	0	0	Hsp70 protein	Heat shock protein
TRINITY_DN160950_c0_g1	HSP70	0	14	0	5	1	0	0	0	Hsp70 protein	Heat shock protein
TRINITY_DN33150_c0_g1	HSP20	0	18	1	49	2	17	0	13	Hsp20/alpha crystallin family	Heat shock protein
TRINITY_DN1178055_c0_g1	HSP70	0	0	3	0	0	0	0	0	Hsp70 protein	Heat shock protein
TRINITY_DN100074_c0_g2	HSP70	0	2	0	0	0	0	7	0	Hsp70 protein	Heat shock protein
TRINITY_DN695650_c0_g1	HSP20	0	7	15	0	1	4	0	6	Hsp20/alpha crystallin family	Heat shock protein
TRINITY_DN17179_c2_g1	HSP70	40	0	79.92	68	0	0	8	11	Hsp70 protein	Heat shock protein
TRINITY_DN212488_c1_g1	HSP70	0	0	0	0	0	0	4	0	Hsp70 protein	Heat shock protein
TRINITY_DN18623_c0_g1	HSP70	0	28	18	0	1	14	18	3	Hsp70 protein	Heat shock protein
TRINITY_DN54159_c0_g1	HSP70	0	0	0	0	0	0	31	0	Hsp70 protein	Heat shock protein
TRINITY_DN575143_c0_g1	HSP70	0	0	0	0	11	0	0	4	Hsp70 protein	Heat shock protein
TRINITY_DN964925_c0_g1	Usp	0	0	4	0	10	0	0	0	Universal stress protein family	Stress
TRINITY_DN124980_c1_g1	HSP70	0	0	0	0	5	0	4	0	Hsp70 protein	Heat shock protein
TRINITY_DN16665_c0_g1	HSP70	12	6.19	17	8	6	64	22.28	4	Hsp70 protein	Heat shock protein
TRINITY_DN1370859_c0_g1	SDE2_2C	0	0	0	0	8	3	0	0	Replication stress response SDE2 C-terminal	Stress
TRINITY_DN572488_c0_g1	HSP70	3	0	3	0	0	2	0	2	Hsp70 protein	Heat shock protein
TRINITY_DN6485_c1_g3	HSP90	0	21	0	0	3	8	11	0	Hsp90 protein	Heat shock protein
TRINITY_DN116591_c0_g1	HSP90	0	0	2	4	1	19	0	7	Hsp90 protein	Heat shock protein
TRINITY_DN1185924_c0_g1	Usp	0	0	0	0	0	0	0	0	Universal stress protein family	Stress
TRINITY_DN29832_c1_g1	HSP20	6	0	9	32	42.3	12	3.74	5	Hsp20/alpha crystallin family	Heat shock protein
TRINITY_DN1427674_c0_g1	HSP70	0	0	3	5	11	0	0	5	Hsp70 protein	Heat shock protein
TRINITY_DN542654_c0_g1	HSP33	0	0	0	0	0	0	4	0	Hsp33 protein	Heat shock protein
TRINITY_DN115571_c0_g1	HSP70	1	0	15	0	0	20	0	16	Hsp70 protein	Heat shock protein
TRINITY_DN507672_c0_g1	HSP20	0	0	0	0	18	0	0	0	Hsp20/alpha crystallin family	Heat shock protein
TRINITY_DN741054_c0_g1	HSP20	0	0	0	0	0	0	20	0	Hsp20/alpha crystallin family	Heat shock protein
TRINITY_DN17350_c0_g1	HSP70	0	0	0	0	26	8	0	0	Hsp70 protein	Heat shock protein
TRINITY_DN53115_c0_g1	HSP70	0	14	0	18	0	4	0	7	Hsp70 protein	Heat shock protein
TRINITY_DN725520_c0_g1	HSP20	2146	0	0	0	0	0	0	0	Hsp20/alpha crystallin family	Heat shock protein
TRINITY_DN168484_c0_g1	Usp	0	0	0	0	0	0	8	0	Universal stress protein family	Stress
TRINITY_DN788395_c0_g1	HSP20	0	8	3	12	0	0	0	2	Hsp20/alpha crystallin family	Heat shock protein
TRINITY_DN1292820_c0_g1	HSP20	0	0	0	0	0	0	0	9	Hsp20/alpha crystallin family	Heat shock protein
TRINITY_DN2251_c1_g1	HSP20	6	11	9	0	20	226.62	2	1	Hsp20/alpha crystallin family	Heat shock protein
TRINITY_DN2583_c0_g3	HSP70	0	21	15	0	0	0	1	2	Hsp70 protein	Heat shock protein
TRINITY_DN169845_c0_g1	HSP20	0	13	0	0	0	0	0	0	Hsp20/alpha crystallin family	Heat shock protein
TRINITY_DN65634_c0_g1	HSP70	1	6	0	0	0	0	0	0	Hsp70 protein	Heat shock protein
TRINITY_DN201238_c1_g1	KGG	0	1	0	0	0	0	1	0	Stress-induced bacterial acidophilic repeat motif	Stress
TRINITY_DN5751_c4_g1	HSP20	0	0	18	0	5	0	0	0	Hsp20/alpha crystallin family	Heat shock protein
TRINITY_DN172066_c0_g1	HSP70	0	0	6	6	0	0	0	10	Hsp70 protein	Heat shock protein
TRINITY_DN107416_c0_g2	HSP20	0	0	0	0	0	0	215	0	Hsp20/alpha crystallin family	Heat shock protein
TRINITY_DN34877_c0_g2	HSP90	0	0	0	0	1	0	12	0	Hsp90 protein	Heat shock protein
TRINITY_DN1244264_c0_g1	HSP20	0	0	15	0	2	0	3	0	Hsp20/alpha crystallin family	Heat shock protein
TRINITY_DN966843_c0_g1	Trehalose_PPase	0	0	0	0	0	0	0	0	Trehalose-phosphatase	Trehalose
TRINITY_DN22865_c3_g1	HSP70	27	11	0	0	0	1	11	6	Hsp70 protein	Heat shock protein
TRINITY_DN6475_c4_g1	HSP70	0	0	61	0	0	15	0	0	Hsp70 protein	Heat shock protein
TRINITY_DN27216_c0_g2	HSP70	10	11	19	0	3	0	5	5	Hsp70 protein	Heat shock protein
TRINITY_DN28599_c1_g1	HSP70	11	8	1	8	0	0	0	3	Hsp70 protein	Heat shock protein
TRINITY_DN5729_c0_g1	HSP20	233	3	0	0	1382	79	108	73	Hsp20/alpha crystallin family	Heat shock protein
TRINITY_DN52602_c0_g1	HSP90	0	0	0	85.69	3	0	0	11.83	Hsp90 protein	Heat shock protein
TRINITY_DN130851_c0_g1	HSP70	0	17	2	0	0	0	0	0	Hsp70 protein	Heat shock protein
TRINITY_DN9719_c0_g1	HSP70	41	22	8	19	15	11	137	6	Hsp70 protein	Heat shock protein
TRINITY_DN40245_c0_g1	HSP70	41	0	0	23	0	0	22	6	Hsp70 protein	Heat shock protein
TRINITY_DN13006_c4_g1	HSP20	1	3	31	71	4	7	2	13	Hsp20/alpha crystallin family	Heat shock protein
TRINITY_DN59775_c0_g2	HSP20	8	5	3	3	0	0	2	0	Hsp20/alpha crystallin family	Heat shock protein
TRINITY_DN1237_c1_g1	HSP70	79.73	42	86	14	8	25	23	44	Hsp70 protein	Heat shock protein
TRINITY_DN958848_c0_g1	Usp	0	7	0	0	0	8	8	0	Universal stress protein family	Stress
TRINITY_DN102524_c0_g1	Usp	0	0	0	0	2	12	0	4	Universal stress protein family	Stress
TRINITY_DN7904_c0_g1	HSP20	3	8	9	4	4	4	8	4	Hsp20/alpha crystallin family	Heat shock protein
TRINITY_DN894997_c0_g1	HSP20	3	0	0	0	5	0	6	0	Hsp20/alpha crystallin family	Heat shock protein
TRINITY_DN1373078_c0_g1	HSP70	0	0	0	14	0	0	0	2	Hsp70 protein	Heat shock protein
TRINITY_DN491821_c0_g1	Usp	0	11	0	0	0	0	6	0	Universal stress protein family	Stress
TRINITY_DN86995_c0_g2	HSP20	6	11	0	4	3	0	0	6	Hsp20/alpha crystallin family	Heat shock protein
TRINITY_DN1208_c1_g2	HSP20	39	52	53	47	18.05	23	5	53.73	Hsp20/alpha crystallin family	Heat shock protein
TRINITY_DN264356_c0_g1	HSP20	0	0	9	3	0	6	0	1	Hsp20/alpha crystallin family	Heat shock protein
TRINITY_DN525747_c0_g1	Usp	0	0	0	0	0	0	27	0	Universal stress protein family	Stress
TRINITY_DN10353_c0_g2	HSP20	0	32	0	0	4	0	0	0	Hsp20/alpha crystallin family	Heat shock protein
TRINITY_DN831517_c0_g1	HSP70	0	0	8	0	0	0	0	0	Hsp70 protein	Heat shock protein
TRINITY_DN12867_c0_g1	HSP20	5	18	120	148	29	9	0	119	Hsp20/alpha crystallin family	Heat shock protein
TRINITY_DN89277_c0_g1	HSP20	0	0	0	6	0	12	6	0	Hsp20/alpha crystallin family	Heat shock protein
TRINITY_DN1230525_c0_g1	HSP70	0	0	0	0	0	0	0	12.21	Hsp70 protein	Heat shock protein
TRINITY_DN33856_c0_g1	HSP20	0	0	52	0	15	13	0	0	Hsp20/alpha crystallin family	Heat shock protein
TRINITY_DN1410197_c0_g1	HSP70	0	5	0	0	0	0	0	0	Hsp70 protein	Heat shock protein
TRINITY_DN251970_c0_g1	HSP70	9	6	0	13	0	0	0	0	Hsp70 protein	Heat shock protein
TRINITY_DN277291_c0_g1	HSP70	0	0	0	0	0	5	0	8	Hsp70 protein	Heat shock protein
TRINITY_DN11951_c0_g3	HSP70	16	28	21.36	10	41	0	2	10	Hsp70 protein	Heat shock protein
TRINITY_DN14093_c0_g3	HSP90	7	0	0	0	0	7	0	0	Hsp90 protein	Heat shock protein
TRINITY_DN1345928_c0_g1	Glucan_synthase	0	0	3	0	0	0	0	0	13-beta-glucan synthase component	13-beta-glucan synthase
TRINITY_DN5896_c0_g2	HSP70	0	0	0	26	1	0	0	3	Hsp70 protein	Heat shock protein
TRINITY_DN3831_c2_g1	HSP70	0	8	0	0	2	5	1226	4	Hsp70 protein	Heat shock protein
TRINITY_DN135356_c0_g1	HSP70	0	0	0	0	2	0	9	0	Hsp70 protein	Heat shock protein
TRINITY_DN28253_c0_g1	HSP90	0	113	0	0	0	0	0	0	Hsp90 protein	Heat shock protein
TRINITY_DN4188_c10_g1	HSP70	40	0	11	1	0	46	0	81	Hsp70 protein	Heat shock protein
TRINITY_DN1357_c0_g4	HSP70	0	13	59	0	43	1	11	7	Hsp70 protein	Heat shock protein
TRINITY_DN3664_c0_g1	HSP70	248.93	147.72	186	235.73	465.51	253.45	164.1	131.47	Hsp70 protein	Heat shock protein
TRINITY_DN17234_c0_g1	HSP20	11	28	0	30	9	4	0	5	Hsp20/alpha crystallin family	Heat shock protein
TRINITY_DN111916_c0_g1	Trehalose_PPase	0	11	23	5	3	22	5	13	Trehalose-phosphatase	Trehalose
TRINITY_DN273993_c0_g1	HSP20	5	4	0	10	0	5	0	30	Hsp20/alpha crystallin family	Heat shock protein
TRINITY_DN17_c1_g1	HSP20	204	146	192	853	348.97	141	10	212	Hsp20/alpha crystallin family	Heat shock protein
TRINITY_DN130112_c1_g1	HSP90	0	10	11	0	0	0	0	0	Hsp90 protein	Heat shock protein
TRINITY_DN507162_c0_g1	HSP20	11	6	2	1	0	10	0	6	Hsp20/alpha crystallin family	Heat shock protein
TRINITY_DN9021_c0_g1	HSP90	0	14	0	0	0	0	0	7	Hsp90 protein	Heat shock protein
TRINITY_DN1803_c2_g1	HSP70	107	124	106.48	69	76	70	35	65	Hsp70 protein	Heat shock protein
TRINITY_DN329645_c0_g1	HSP90	6	0	0	0	0	0	0	0	Hsp90 protein	Heat shock protein
TRINITY_DN15239_c0_g3	HSP20	0	6	0	13	4	2	0	6	Hsp20/alpha crystallin family	Heat shock protein
TRINITY_DN806387_c0_g1	Usp	0	0	0	0	0	0	47	0	Universal stress protein family	Stress
TRINITY_DN279699_c0_g1	HSP20	10	1	18	13	0	20	0	1	Hsp20/alpha crystallin family	Heat shock protein
TRINITY_DN27912_c1_g4	HSP20	0	6	11	10	0	0	0	0	Hsp20/alpha crystallin family	Heat shock protein
TRINITY_DN188878_c0_g1	HSP20	6	16	0	0	0	9	0	0	Hsp20/alpha crystallin family	Heat shock protein
TRINITY_DN63351_c0_g3	HSP70	2	5	8	18	15	2	11	4	Hsp70 protein	Heat shock protein
TRINITY_DN16275_c0_g1	HSP70	6	0	8	63.55	0	3	0	3	Hsp70 protein	Heat shock protein
TRINITY_DN55312_c0_g1	HSP70	1	10	0	1	1	0	0	0	Hsp70 protein	Heat shock protein
TRINITY_DN300202_c0_g1	Usp	7	0	0	0	0	4	0	0	Universal stress protein family	Stress
TRINITY_DN81460_c0_g2	HSP9_HSP12	0	0	0	0	0	0	0	0	Heat shock protein 9/12	Heat shock protein
TRINITY_DN67032_c0_g1	KGG	0	0	24	0	2	43	0	2	Stress-induced bacterial acidophilic repeat motif	Stress
TRINITY_DN1236089_c0_g1	HSP70	6	0	0	0	1	2	10	0	Hsp70 protein	Heat shock protein
TRINITY_DN8241_c0_g1	HSP90	9	1	3	24	0	0	5.8	0	Hsp90 protein	Heat shock protein
TRINITY_DN17071_c0_g2	HSP70	0	10	0	61	11	46	0	20	Hsp70 protein	Heat shock protein
TRINITY_DN122795_c0_g1	HSP70	0	0	0	6	0	1	0	0	Hsp70 protein	Heat shock protein
TRINITY_DN150606_c0_g1	HSP20	0	5	1	12	0	5	0	0	Hsp20/alpha crystallin family	Heat shock protein
TRINITY_DN90403_c1_g2	HSP20	0	7	28	10	7	4	0	1	Hsp20/alpha crystallin family	Heat shock protein
TRINITY_DN74053_c0_g1	HSP20	0	0	17	0	0	9	0	0	Hsp20/alpha crystallin family	Heat shock protein
TRINITY_DN287556_c0_g1	Usp	0	0	0	0	0	17	0	0	Universal stress protein family	Stress
TRINITY_DN896959_c0_g1	HSP20	0	0	0	0	0	0	43	0	Hsp20/alpha crystallin family	Heat shock protein
TRINITY_DN32494_c0_g1	HSP90	7	19	4	25	0	0	4	12	Hsp90 protein	Heat shock protein
TRINITY_DN22125_c0_g1	HSP20	9	13	10	4	13	4	7	5	Hsp20/alpha crystallin family	Heat shock protein
TRINITY_DN26629_c1_g1	HSP70	5	0	0	4	1	21	0	10	Hsp70 protein	Heat shock protein
TRINITY_DN631_c5_g1	HSP70	10	0	4	4	30	20	40	4	Hsp70 protein	Heat shock protein
TRINITY_DN71845_c0_g1	HSP20	14	0	6	0	0	4	0	0	Hsp20/alpha crystallin family	Heat shock protein
TRINITY_DN176628_c0_g1	HSP20	0	8	0	0	0	1	0	6	Hsp20/alpha crystallin family	Heat shock protein
TRINITY_DN344935_c0_g1	HSP20	0	0	0	18	4	0	0	1	Hsp20/alpha crystallin family	Heat shock protein
TRINITY_DN1157342_c0_g1	HSP70	0	0	0	0	0	0	0	8	Hsp70 protein	Heat shock protein
TRINITY_DN1317961_c0_g1	Usp	0	0	5	13	0	24	0	6	Universal stress protein family	Stress
TRINITY_DN274935_c0_g1	UPF1_1B_dom	7	0	16	0	0	0	0	1	RNA helicase UPF1 1B domain	RNA helicase
TRINITY_DN2872_c0_g1	HSP20	124	60	87	705	27	214	7	35	Hsp20/alpha crystallin family	Heat shock protein
TRINITY_DN1808_c0_g1	HSP20	50	91	48	42	111	47	23	65	Hsp20/alpha crystallin family	Heat shock protein
TRINITY_DN269621_c0_g1	HSP20	6	10	3	53	15	1	7	39	Hsp20/alpha crystallin family	Heat shock protein
TRINITY_DN7610_c2_g3	HSP70	32	9	26	25	33	14	2	15	Hsp70 protein	Heat shock protein
TRINITY_DN20085_c0_g1	HSP20	24	2	12	5	22	0	15	3	Hsp20/alpha crystallin family	Heat shock protein
TRINITY_DN1186933_c0_g1	HSP70	0	0	0	9	2	3	0	0	Hsp70 protein	Heat shock protein
TRINITY_DN18163_c0_g1	HSP70	12	0	0	16	0	0	0	0	Hsp70 protein	Heat shock protein
TRINITY_DN43660_c0_g1	HSP90	16	0	1	0	8	0	6.74	0	Hsp90 protein	Heat shock protein
TRINITY_DN492544_c0_g1	HSP20	69	4	0	0	2	1	0	5	Hsp20/alpha crystallin family	Heat shock protein
TRINITY_DN879523_c0_g1	HSP90	0	243.6	0	0	0	0	0	0	Hsp90 protein	Heat shock protein
TRINITY_DN113743_c0_g1	Glucan_synthase	0	5	11	0	1	9	0	5	13-beta-glucan synthase component	13-beta-glucan synthase
TRINITY_DN857544_c0_g1	UPF1_1B_dom	0	0	0	0	0	0	0	0	RNA helicase UPF1 1B domain	RNA helicase
TRINITY_DN3625_c0_g1	HSP20	65	14	95	53	7	249	0	62	Hsp20/alpha crystallin family	Heat shock protein
TRINITY_DN87055_c0_g1	HSP70	0	2	3	0	1	6	0	6	Hsp70 protein	Heat shock protein
TRINITY_DN6475_c3_g1	HSP70	35	24	51	10	16	51	71	7	Hsp70 protein	Heat shock protein
TRINITY_DN25342_c0_g1	HSP90	4	6	0	0	2	16	0	1	Hsp90 protein	Heat shock protein
TRINITY_DN6841_c0_g1	HSP90	583	2	1209	1891	14	17	25	342.17	Hsp90 protein	Heat shock protein
TRINITY_DN14_c2_g3	HSP70	88.2	20	8	46.99	45.24	19.1	15.05	29.44	Hsp70 protein	Heat shock protein
TRINITY_DN1237_c0_g2	HSP70	56	153	159.99	94	314	121	847	105	Hsp70 protein	Heat shock protein
TRINITY_DN48937_c0_g1	HSP70	8	2	1	31	0	0	0	2	Hsp70 protein	Heat shock protein
TRINITY_DN5843_c3_g1	HSP70	0	0	0	0	0	0	0	0	Hsp70 protein	Heat shock protein
TRINITY_DN106065_c0_g1	HSP70	6	0	0	0	0	1	0	2	Hsp70 protein	Heat shock protein
TRINITY_DN124980_c0_g1	HSP70	45	0	57	2	0	16	0	155	Hsp70 protein	Heat shock protein
TRINITY_DN50668_c0_g2	HSP20	0	0	15	7	0	1	0	0	Hsp20/alpha crystallin family	Heat shock protein
TRINITY_DN1223037_c0_g1	HSP20	43	0	0	0	0	9	0	0	Hsp20/alpha crystallin family	Heat shock protein
TRINITY_DN143091_c0_g2	HSP20	0	0	0	27	0	0	0	2	Hsp20/alpha crystallin family	Heat shock protein
TRINITY_DN212488_c0_g1	HSP70	0	0	0	0	0	0	11	0	Hsp70 protein	Heat shock protein
TRINITY_DN13010_c0_g1	HSP70	63	14	0	29	3	17	43	7	Hsp70 protein	Heat shock protein
TRINITY_DN215143_c0_g1	HSP70	0	0	0	0	0	0	0	0	Hsp70 protein	Heat shock protein
TRINITY_DN13209_c0_g1	HSP90	0	59	0	0	0	0	0	0	Hsp90 protein	Heat shock protein
TRINITY_DN1337_c1_g1	HSP70	0	5.98	0	32	47	1	0	12	Hsp70 protein	Heat shock protein
TRINITY_DN944684_c0_g1	Usp	0	10	0	0	0	0	3	0	Universal stress protein family	Stress
TRINITY_DN89591_c0_g1	HSP70	6	0	0	3	0	0	0	0	Hsp70 protein	Heat shock protein
TRINITY_DN1166031_c0_g1	HSP20	0	0	0	8	0	0	2	0	Hsp20/alpha crystallin family	Heat shock protein
TRINITY_DN2818_c0_g1	HSP70	0	350	0	0	6	0	0	0	Hsp70 protein	Heat shock protein
TRINITY_DN948610_c0_g1	SURNod19	0	14	0	0	2	0	0	0	Stress up-regulated Nod 19	Stress
TRINITY_DN8821_c0_g2	HSP70	0	26	3	6	0	0	0	0	Hsp70 protein	Heat shock protein
TRINITY_DN942006_c0_g1	HSP70	0	0	0	0	0	0	1	59	Hsp70 protein	Heat shock protein
TRINITY_DN1109950_c0_g1	HSP20	0	4	11	20	0	2	1	11	Hsp20/alpha crystallin family	Heat shock protein
TRINITY_DN10900_c0_g1	HSP20	34	64	4	79	19	15	7	44	Hsp20/alpha crystallin family	Heat shock protein
TRINITY_DN764436_c0_g1	HSP70	0	38	10	0	11	2.03	0	0	Hsp70 protein	Heat shock protein
TRINITY_DN1385819_c0_g1	HSP70	17	0	0	0	0	6	2	0	Hsp70 protein	Heat shock protein
TRINITY_DN57546_c0_g1	HSP70	7	0	0	4	0	8	0	4	Hsp70 protein	Heat shock protein
TRINITY_DN1572_c0_g1	HSP20	36	9	54	21	30	31	27	9	Hsp20/alpha crystallin family	Heat shock protein
TRINITY_DN25949_c0_g1	HSP20	15	0	0	101	1	0	0	34	Hsp20/alpha crystallin family	Heat shock protein
TRINITY_DN1187637_c0_g1	HSP20	0	1	0	0	11	0	0	0	Hsp20/alpha crystallin family	Heat shock protein
TRINITY_DN61052_c0_g2	HSP70	3	0	0	0	48	0	14	2	Hsp70 protein	Heat shock protein
TRINITY_DN713837_c0_g1	HSP20	6	1	0	0	0	789	0	13	Hsp20/alpha crystallin family	Heat shock protein
TRINITY_DN160503_c0_g1	Usp	11	0	0	0	0	0	4	5	Universal stress protein family	Stress
TRINITY_DN1000069_c0_g1	HSP70	0	0	0	0	0	0	0	25	Hsp70 protein	Heat shock protein
TRINITY_DN1177512_c0_g1	HSP90	0	0	0	0	0	12	0	2	Hsp90 protein	Heat shock protein
TRINITY_DN131950_c0_g1	HSP20	0	0	0	0	0	0	5	0	Hsp20/alpha crystallin family	Heat shock protein
TRINITY_DN51364_c0_g1	HSP20	15	0	6	0	4	6	0	1	Hsp20/alpha crystallin family	Heat shock protein
TRINITY_DN1331754_c0_g1	HSP9_HSP12	0	6	0	0	19	0	0	0	Heat shock protein 9/12	Heat shock protein
TRINITY_DN40503_c0_g1	HSP20	0	1	4	20	0	4	0	12	Hsp20/alpha crystallin family	Heat shock protein
TRINITY_DN283709_c0_g1	KGG	5	0	2	0	3	0	0	1	Stress-induced bacterial acidophilic repeat motif	Stress
TRINITY_DN1309555_c0_g1	HSP70	0	0	0	0	0	0	12	0	Hsp70 protein	Heat shock protein
TRINITY_DN210664_c0_g1	HSP70	22	0	0	0	0	0	4	0	Hsp70 protein	Heat shock protein
TRINITY_DN523_c0_g1	HSP70	176.76	633.97	296.58	165	151	209.27	131.08	158	Hsp70 protein	Heat shock protein
TRINITY_DN187673_c0_g1	HSP70	0	0	0	0	31	0	0	0	Hsp70 protein	Heat shock protein
TRINITY_DN787570_c0_g1	SUV3_C	0	0	2	2	0	10	0	4	Mitochondrial degradasome RNA helicase subunit C terminal	RNA helicase
TRINITY_DN1097489_c0_g1	HSP20	0	0	0	0	0	0	0	0	Hsp20/alpha crystallin family	Heat shock protein
TRINITY_DN793628_c0_g1	HSP20	0	0	8	30	0	7	0	18	Hsp20/alpha crystallin family	Heat shock protein
TRINITY_DN155164_c0_g1	HSP20	0	0	0	0	0	3	0	0	Hsp20/alpha crystallin family	Heat shock protein
TRINITY_DN115724_c0_g1	ThuA	0	0	0	0	0	8	6	0	Trehalose utilisation	Trehalose
TRINITY_DN1332591_c0_g1	HSP90	0	0	3	0	0	0	6	0	Hsp90 protein	Heat shock protein
TRINITY_DN33583_c0_g1	HSP20	0	32	0	0	0	0	0	0	Hsp20/alpha crystallin family	Heat shock protein
TRINITY_DN759389_c0_g1	HSP20	0	0	0	0	0	0	14	0	Hsp20/alpha crystallin family	Heat shock protein
TRINITY_DN100691_c0_g1	HSP20	8	0	2	31	7	2	0	1	Hsp20/alpha crystallin family	Heat shock protein
TRINITY_DN80224_c0_g1	HSP70	0	0	4	31	7	6	1	0	Hsp70 protein	Heat shock protein
TRINITY_DN11831_c1_g1	HSP70	9	0	0	0	18.4	0	3.68	0	Hsp70 protein	Heat shock protein
TRINITY_DN4857_c0_g1	HSP70	96	24	1	33	29	20	26	0	Hsp70 protein	Heat shock protein
TRINITY_DN13732_c5_g1	HSP90	5	0	0	18.03	0	0	7	22	Hsp90 protein	Heat shock protein
TRINITY_DN252714_c0_g1	HSP90	0	0	0	0	0	0	0	0	Hsp90 protein	Heat shock protein
TRINITY_DN225441_c0_g1	HSP20	0	3	0	0	0	0	0	3	Hsp20/alpha crystallin family	Heat shock protein
TRINITY_DN602004_c0_g1	HSP20	0	8	10	0	0	0	0	0	Hsp20/alpha crystallin family	Heat shock protein
TRINITY_DN168063_c0_g1	HSP20	17	0	0	56	29	26	0	18	Hsp20/alpha crystallin family	Heat shock protein
TRINITY_DN32856_c1_g1	HSP20	33	33	3	29	40	1	0	26	Hsp20/alpha crystallin family	Heat shock protein
TRINITY_DN18299_c0_g2	HSP70	16	4	0	27.01	26	0	19	2	Hsp70 protein	Heat shock protein
TRINITY_DN111636_c0_g1	HSP70	1	0	0	0	5	0	6	0	Hsp70 protein	Heat shock protein
TRINITY_DN5612_c1_g1	KGG	9	0	103	6	0	3	0	7	Stress-induced bacterial acidophilic repeat motif	Stress
TRINITY_DN238610_c0_g1	Viral_helicase1	0	0	0	0	6	0	8	0	Viral (Superfamily 1) RNA helicase	RNA helicase
TRINITY_DN30098_c1_g1	HSP70	7	7	0	0	0	0	0	0	Hsp70 protein	Heat shock protein
TRINITY_DN33046_c0_g2	HSP70	0	0	0	3	10	0	28	0	Hsp70 protein	Heat shock protein
TRINITY_DN312923_c0_g1	KGG	39	0	0	0	0	0	0	1	Stress-induced bacterial acidophilic repeat motif	Stress
TRINITY_DN4458_c1_g1	HSP90	3	50.11	61	6	23.71	13	9	30.78	Hsp90 protein	Heat shock protein
TRINITY_DN632116_c0_g1	HSP90	3	0	0	1	0	0	0	0	Hsp90 protein	Heat shock protein
TRINITY_DN567528_c0_g1	Usp	0	5	0	0	1	0	0	0	Universal stress protein family	Stress
TRINITY_DN552857_c0_g1	Glucan_synthase	0	0	0	0	1	0	0	0	13-beta-glucan synthase component	13-beta-glucan synthase
TRINITY_DN15965_c0_g1	HSP90	5	10	0	0	0	0	0	0	Hsp90 protein	Heat shock protein
TRINITY_DN2052_c0_g1	HSP70	183.91	309.29	349.7	410.64	201	101.41	96.92	136.04	Hsp70 protein	Heat shock protein
TRINITY_DN7254_c1_g1	HSP70	0	0	15	3	0	8	0	0	Hsp70 protein	Heat shock protein
TRINITY_DN14361_c1_g1	HSP70	9	21	0	11	0	0	3	0	Hsp70 protein	Heat shock protein
TRINITY_DN1089_c0_g1	HSP20	0	0	67	20	14	87	3	1	Hsp20/alpha crystallin family	Heat shock protein
TRINITY_DN34549_c0_g1	HSP20	10	11	4	20	26	0	0	12	Hsp20/alpha crystallin family	Heat shock protein
TRINITY_DN48837_c0_g1	HSP70	0	0	10	0	4	4	0	0	Hsp70 protein	Heat shock protein
TRINITY_DN220464_c0_g2	HSP70	0	0	8	0	0	0	0	0	Hsp70 protein	Heat shock protein
TRINITY_DN332593_c0_g1	HSP70	5	6	15	0	0	0	0	3	Hsp70 protein	Heat shock protein
TRINITY_DN1366223_c0_g1	HSP70	34	0	0	0	0	0	0	0	Hsp70 protein	Heat shock protein
TRINITY_DN48206_c0_g1	HSP90	0	6	7	0	0	29	0	2	Hsp90 protein	Heat shock protein
TRINITY_DN2932_c0_g2	HSP90	8	0	0	52	0	29	0	13	Hsp90 protein	Heat shock protein
TRINITY_DN45156_c0_g2	HSP20	65	0	0	0	0	0	0	0	Hsp20/alpha crystallin family	Heat shock protein
TRINITY_DN23608_c0_g2	HSP90	0	6	0	0	0	0	14	5	Hsp90 protein	Heat shock protein
TRINITY_DN62225_c0_g1	HSP20	0	18	42	10	10	10	3	19	Hsp20/alpha crystallin family	Heat shock protein
TRINITY_DN841667_c0_g1	HSP20	6	0	0	4	0	6	0	0	Hsp20/alpha crystallin family	Heat shock protein
TRINITY_DN17179_c0_g2	HSP70	0	0	0	174	8	0	0	72	Hsp70 protein	Heat shock protein
TRINITY_DN763807_c0_g1	HSP20	0	0	0	0	0	0	1	0	Hsp20/alpha crystallin family	Heat shock protein
TRINITY_DN13580_c2_g1	HSP90	9	0	2	0	0	0	0	2	Hsp90 protein	Heat shock protein
TRINITY_DN1377300_c0_g1	HSP90	1	0	0	0	0	0	8	1	Hsp90 protein	Heat shock protein
TRINITY_DN598146_c0_g1	HSP90	0	8	2	5	1	0	19	6	Hsp90 protein	Heat shock protein
TRINITY_DN76417_c1_g1	HSP70	0	0	1	0	0	0	0	0	Hsp70 protein	Heat shock protein
TRINITY_DN1288087_c0_g1	HSP90	5	0	0	0	0	5	0	2	Hsp90 protein	Heat shock protein
TRINITY_DN17975_c0_g2	HSP20	11	32	5	35.15	22	15.47	1	17.94	Hsp20/alpha crystallin family	Heat shock protein
TRINITY_DN646912_c0_g1	HSP70	0	0	0	0	0	2	0	1	Hsp70 protein	Heat shock protein
TRINITY_DN24784_c0_g1	HSP70	0	21	1	7	8	1	10	6	Hsp70 protein	Heat shock protein
TRINITY_DN24274_c0_g1	HSP70	60	68	132.32	221.99	80	110.91	38	162	Hsp70 protein	Heat shock protein
TRINITY_DN114362_c0_g1	HSP20	0	0	4	0	2	0	0	1	Hsp20/alpha crystallin family	Heat shock protein
TRINITY_DN42345_c2_g1	HSP70	0	14	9	0	0	0	9	0	Hsp70 protein	Heat shock protein
TRINITY_DN22689_c0_g3	HSP90	47	0	28	7	4	103	0	112.18	Hsp90 protein	Heat shock protein
TRINITY_DN55118_c0_g1	HSP90	0	17	1	13	0	0	1	2	Hsp90 protein	Heat shock protein
TRINITY_DN71394_c1_g1	HSP20	0	5	3	2	1	2	1	1	Hsp20/alpha crystallin family	Heat shock protein
TRINITY_DN218905_c0_g1	Usp	0	0	6	0	23	0	2	0	Universal stress protein family	Stress
TRINITY_DN1144055_c0_g1	HSP70	0	9	0	0	4	0	0	0	Hsp70 protein	Heat shock protein
TRINITY_DN463794_c0_g1	HSP70	12	0	0	0	0	15	0	0	Hsp70 protein	Heat shock protein
TRINITY_DN550380_c0_g1	HSP70	0	0	4	0	0	0	0	1	Hsp70 protein	Heat shock protein
TRINITY_DN72613_c0_g1	HSP70	5	4	0	0	0	0	8	0	Hsp70 protein	Heat shock protein
TRINITY_DN164290_c0_g1	HSP70	5	0	0	0	17	0	0	0	Hsp70 protein	Heat shock protein
TRINITY_DN807502_c0_g1	Usp	0	6	0	0	3	0	0	0	Universal stress protein family	Stress
TRINITY_DN24185_c0_g1	HSP20	31	6	9	5	4	12	0	5	Hsp20/alpha crystallin family	Heat shock protein
TRINITY_DN43712_c0_g1	HSP20	19	5	0	2	3	26	24	0	Hsp20/alpha crystallin family	Heat shock protein
TRINITY_DN1149599_c0_g1	HSP20	0	0	0	0	0	0	85	0	Hsp20/alpha crystallin family	Heat shock protein
TRINITY_DN58439_c0_g1	HSP20	0	13	9	0	0	0	0	0	Hsp20/alpha crystallin family	Heat shock protein
TRINITY_DN28965_c0_g1	HSP9_HSP12	0	30	35	0	0	21	3	0	Heat shock protein 9/12	Heat shock protein
TRINITY_DN614253_c0_g1	HSP70	0	0	13	0	0	0	0	1	Hsp70 protein	Heat shock protein
TRINITY_DN1315936_c0_g1	HSP20	6	0	21	0	0	0	0	0	Hsp20/alpha crystallin family	Heat shock protein
TRINITY_DN4247_c0_g1	HSP90	90	43	8	39	32	11	197	22	Hsp90 protein	Heat shock protein
TRINITY_DN1386129_c0_g1	HSP20	0	0	0	0	0	0	10	0	Hsp20/alpha crystallin family	Heat shock protein
TRINITY_DN172381_c0_g1	HSP70	0	63.62	0	0	0	0	0	0	Hsp70 protein	Heat shock protein
TRINITY_DN6877_c0_g1	HSP90	21	4	0	5	13	3	37	1	Hsp90 protein	Heat shock protein
TRINITY_DN1385446_c0_g1	HSP9_HSP12	0	0	6	0	0	2	69	0	Heat shock protein 9/12	Heat shock protein
TRINITY_DN642644_c0_g1	KGG	0	15	0	0	2	0	0	0	Stress-induced bacterial acidophilic repeat motif	Stress
TRINITY_DN314_c0_g1	HSP20	53	281	176	158	228.7	293.88	12	64	Hsp20/alpha crystallin family	Heat shock protein
TRINITY_DN84220_c0_g2	HSP20	0	13	5	0	0	0	0	0	Hsp20/alpha crystallin family	Heat shock protein
TRINITY_DN1398772_c0_g1	HSP20	0	6	4	18	3	0	0	1	Hsp20/alpha crystallin family	Heat shock protein
TRINITY_DN733_c0_g1	HSP20	57	52	117	72	48	58	6	18	Hsp20/alpha crystallin family	Heat shock protein
TRINITY_DN19774_c0_g1	HSP70	19.24	23	55.42	12	10	71.73	0	7	Hsp70 protein	Heat shock protein
TRINITY_DN953136_c0_g1	HSP20	0	0	0	32	0	0	0	12	Hsp20/alpha crystallin family	Heat shock protein
TRINITY_DN986819_c0_g1	HSP70	7	0	0	0	0	4	8	0	Hsp70 protein	Heat shock protein
TRINITY_DN4458_c12_g1	HSP90	0	141	0	0	0	0	0	0	Hsp90 protein	Heat shock protein
TRINITY_DN787133_c0_g1	HSP20	0	1	0	0	1	0	0	0	Hsp20/alpha crystallin family	Heat shock protein
TRINITY_DN19907_c0_g1	HSP20	43	65	27	90	44	10	26	52	Hsp20/alpha crystallin family	Heat shock protein
TRINITY_DN301630_c0_g1	HSP20	0	10	0	30	4	2	1	1	Hsp20/alpha crystallin family	Heat shock protein
TRINITY_DN14902_c0_g2	HSP20	62	15	5	9	60	11	56	19	Hsp20/alpha crystallin family	Heat shock protein
TRINITY_DN91945_c0_g2	HSP70	4	0	8	21	39	36.03	0	3	Hsp70 protein	Heat shock protein
TRINITY_DN5631_c0_g1	HSP20	33	15	7	3	1	51	2	0	Hsp20/alpha crystallin family	Heat shock protein
TRINITY_DN47547_c6_g1	HSP90	16	14	2	17	0	12	0	14	Hsp90 protein	Heat shock protein
TRINITY_DN34108_c2_g1	HSP70	0	0	0	0	59	0	0	1	Hsp70 protein	Heat shock protein
TRINITY_DN69510_c0_g1	HSP20	22	0	0	0	6	5	0	0	Hsp20/alpha crystallin family	Heat shock protein
TRINITY_DN257498_c0_g1	Dabb	0	0	0	0	0	0	17	0	Stress responsive A/B Barrel Domain	Stress
TRINITY_DN51429_c0_g1	HSP20	0	4	13	0	0	0	0	0	Hsp20/alpha crystallin family	Heat shock protein
TRINITY_DN81956_c0_g1	HSP70	0	2	0	15	3	2	18	7	Hsp70 protein	Heat shock protein
TRINITY_DN73751_c0_g1	HSP20	0	0	0	0	267	0	0	0	Hsp20/alpha crystallin family	Heat shock protein
TRINITY_DN186167_c1_g1	HSP90	0	0	0	0	0	4	0	1	Hsp90 protein	Heat shock protein
TRINITY_DN64954_c0_g1	HSP20	12	6	6	0	0	0	0	0	Hsp20/alpha crystallin family	Heat shock protein
TRINITY_DN1306251_c0_g1	HSP20	0	4	3	3	0	0	0	0	Hsp20/alpha crystallin family	Heat shock protein
TRINITY_DN107214_c0_g1	Usp	38	0	19	28	0	3	0	1	Universal stress protein family	Stress
TRINITY_DN68114_c0_g1	HSP70	12	0	0	0	7	2	6.08	0	Hsp70 protein	Heat shock protein
TRINITY_DN23082_c0_g1	HSP90	0	24	4	2	11	0	1	9	Hsp90 protein	Heat shock protein
TRINITY_DN958122_c0_g1	HSP20	0	0	0	0	3	1	0	0	Hsp20/alpha crystallin family	Heat shock protein
TRINITY_DN1338649_c0_g1	HSP20	0	13	53	0	0	0	0	0	Hsp20/alpha crystallin family	Heat shock protein
TRINITY_DN22788_c0_g1	HSP90	5	25	104	13	79	74	31	42	Hsp90 protein	Heat shock protein
TRINITY_DN1404232_c0_g1	Usp	0	4	0	0	1	3	0	2	Universal stress protein family	Stress
TRINITY_DN46539_c0_g1	HSP20	7	15	0	6	0	7	0	5	Hsp20/alpha crystallin family	Heat shock protein
TRINITY_DN114883_c0_g2	HSP90	0	0	0	0	0	0	20	0	Hsp90 protein	Heat shock protein
TRINITY_DN3556_c0_g1	HSP90	36	4	0	3	9	7	0	0	Hsp90 protein	Heat shock protein
TRINITY_DN12967_c0_g1	HSP20	42	17	16	33	23	20	0	12	Hsp20/alpha crystallin family	Heat shock protein
TRINITY_DN48946_c0_g1	HSP70	0	9	1	0	0	0	0	0	Hsp70 protein	Heat shock protein
TRINITY_DN4188_c1_g2	HSP70	5	13	25	9	28	0	5	30	Hsp70 protein	Heat shock protein
TRINITY_DN897644_c0_g1	Usp	0	36	4	2	0	0	0	0	Universal stress protein family	Stress
TRINITY_DN9175_c0_g1	HSP20	6	13	33.01	18	17.9	16.85	8	26	Hsp20/alpha crystallin family	Heat shock protein
TRINITY_DN15943_c0_g1	HSP90	6	4	6	2	7	14	9	15	Hsp90 protein	Heat shock protein
TRINITY_DN895466_c0_g1	Usp	6	5	0	3	3	4	0	10	Universal stress protein family	Stress
TRINITY_DN793546_c0_g1	HSP90	0	0	1	4	0	0	5	0	Hsp90 protein	Heat shock protein
TRINITY_DN41669_c1_g1	HSP70	0	0	33	0	0	13	0	0	Hsp70 protein	Heat shock protein
TRINITY_DN5168_c0_g1	HSP20	141	24	6	118	45	203	11	52	Hsp20/alpha crystallin family	Heat shock protein
TRINITY_DN1438482_c0_g1	HSP90	0	0	0	0	0	0	0	17.84	Hsp90 protein	Heat shock protein
TRINITY_DN3820_c0_g1	Viral_helicase1	0	13121	0	0	0	0	0	0	Viral (Superfamily 1) RNA helicase	RNA helicase
TRINITY_DN22080_c0_g2	HSP20	0	6	25	0	0	6	0	0	Hsp20/alpha crystallin family	Heat shock protein
TRINITY_DN84359_c1_g1	HSP70	0	0	0	3	5	7	0	0	Hsp70 protein	Heat shock protein
TRINITY_DN80287_c0_g1	HSP20	8	6	46	2	0	4	0	5	Hsp20/alpha crystallin family	Heat shock protein
TRINITY_DN29832_c0_g1	HSP20	2	1	21.76	23	66.7	11	7.26	7	Hsp20/alpha crystallin family	Heat shock protein
TRINITY_DN4458_c0_g3	HSP90	0	47	22	4	6	9	5	12	Hsp90 protein	Heat shock protein
TRINITY_DN63512_c0_g1	HSP70	12	0	0	5	6	24	0	10	Hsp70 protein	Heat shock protein
TRINITY_DN11651_c0_g3	HSP70	26	14	5	36	110.16	3.01	9	11	Hsp70 protein	Heat shock protein
TRINITY_DN1380989_c0_g1	HSP70	0	0	38	15	0	0	0	0	Hsp70 protein	Heat shock protein
TRINITY_DN498613_c0_g1	Mid2	0	61	0	0	0	0	0	0	Mid2 like cell wall stress sensor	Stress
TRINITY_DN120221_c0_g1	Usp	0	0	0	16	20	3	0	0	Universal stress protein family	Stress
TRINITY_DN17271_c0_g1	HSP70	10	26	36	9	2	0	13	6	Hsp70 protein	Heat shock protein
TRINITY_DN1399090_c0_g1	HSP70	7	0	0	2	0	0	2	0	Hsp70 protein	Heat shock protein
TRINITY_DN54459_c0_g1	HSP20	10	0	0	0	4	0	50	0	Hsp20/alpha crystallin family	Heat shock protein
TRINITY_DN27257_c0_g1	HSP70	6	3	7	3	0	0	0	5	Hsp70 protein	Heat shock protein
TRINITY_DN16069_c0_g1	HSP20	32	4	41	0	9	0	1	5	Hsp20/alpha crystallin family	Heat shock protein
TRINITY_DN53422_c0_g2	HSP70	1	0	0	0	1	5	9	7	Hsp70 protein	Heat shock protein
TRINITY_DN238356_c0_g1	KGG	15	0	0	0	1	0	2	2	Stress-induced bacterial acidophilic repeat motif	Stress
TRINITY_DN1105610_c0_g1	HSP20	0	0	4	0	4	0	0	0	Hsp20/alpha crystallin family	Heat shock protein
TRINITY_DN22875_c0_g2	HSP70	0	0	0	0	0	0	0	14	Hsp70 protein	Heat shock protein
TRINITY_DN1861_c0_g3	HSP70	9	11	0	0	19	3	33	3	Hsp70 protein	Heat shock protein
TRINITY_DN1417480_c0_g1	HSP20	0	0	5	0	5	0	0	5	Hsp20/alpha crystallin family	Heat shock protein
TRINITY_DN45349_c0_g2	HSP70	11	0	0	0	0	14	0	0	Hsp70 protein	Heat shock protein
TRINITY_DN3136_c1_g1	HSP70	4	19	3	0	17	5	24	0	Hsp70 protein	Heat shock protein
TRINITY_DN213_c0_g1	HSP20	5015	19	97	156	784.22	1021.8	2036.55	150.89	Hsp20/alpha crystallin family	Heat shock protein
TRINITY_DN551267_c0_g1	HSP70	0	0	0	0	0	0	0	24	Hsp70 protein	Heat shock protein
TRINITY_DN224957_c0_g1	Usp	0	12	4	0	0	0	0	0	Universal stress protein family	Stress
TRINITY_DN5910_c0_g2	HSP9_HSP12	89	3	30	53.61	12	78.27	12	16	Heat shock protein 9/12	Heat shock protein
TRINITY_DN1339475_c0_g1	HSP70	9	7	1	0	0	0	0	3	Hsp70 protein	Heat shock protein
TRINITY_DN20238_c1_g1	HSP90	0	0	2	4	12	4	2	1	Hsp90 protein	Heat shock protein
TRINITY_DN1108586_c0_g1	Usp	10	0	0	9	4	7	1	9	Universal stress protein family	Stress
TRINITY_DN809130_c0_g1	HSP20	0	0	0	0	0	0	56	0	Hsp20/alpha crystallin family	Heat shock protein
TRINITY_DN1379563_c0_g1	HSP90	10	0	0	87.5	4	0	0	43.6	Hsp90 protein	Heat shock protein
TRINITY_DN28423_c0_g1	HSP70	8	0	7	0	7	48	9	2	Hsp70 protein	Heat shock protein
TRINITY_DN211337_c0_g1	Di19_C	0	20	0	0	0	0	0	0	Stress-induced protein Di19 C-terminal	Stress
TRINITY_DN61862_c0_g1	KGG	0	16	0	0	1	2	0	0	Stress-induced bacterial acidophilic repeat motif	Stress
TRINITY_DN52037_c0_g1	HSP20	0	8	0	17	1	11	0	3	Hsp20/alpha crystallin family	Heat shock protein
TRINITY_DN213_c5_g1	HSP20	0	0	0	0	0	0	30	0	Hsp20/alpha crystallin family	Heat shock protein
TRINITY_DN1383237_c0_g1	HSP20	6	6	0	6	0	0	0	3	Hsp20/alpha crystallin family	Heat shock protein
TRINITY_DN41843_c0_g1	HSP20	0	10	0	47	4	7	0	0	Hsp20/alpha crystallin family	Heat shock protein
TRINITY_DN78755_c0_g1	HSP70	0	0	17	5	0	19	0	3	Hsp70 protein	Heat shock protein
TRINITY_DN5771_c0_g1	HSP70	20	2	0	0	1	4	9	0	Hsp70 protein	Heat shock protein
TRINITY_DN42454_c0_g1	HSP90	0	36	0	0	1	0	0	0	Hsp90 protein	Heat shock protein
TRINITY_DN855183_c0_g1	HSP20	0	0	2	8	9	0	0	1	Hsp20/alpha crystallin family	Heat shock protein
TRINITY_DN83726_c0_g1	HSP20	0	0	18	4	0	0	0	0	Hsp20/alpha crystallin family	Heat shock protein
TRINITY_DN6154_c0_g1	HSP20	3	22	0	0	6	60	0	0	Hsp20/alpha crystallin family	Heat shock protein
TRINITY_DN419470_c0_g1	Viral_helicase1	0	0	0	0	0	0	0	50	Viral (Superfamily 1) RNA helicase	RNA helicase
TRINITY_DN1347861_c0_g1	HSP20	0	0	0	0	0	0	0	0	Hsp20/alpha crystallin family	Heat shock protein
TRINITY_DN5386_c2_g1	HSP9_HSP12	193	24	0	0	11	38	2	0	Heat shock protein 9/12	Heat shock protein
TRINITY_DN536407_c0_g1	HSP20	0	54	0	103	0	13	0	12	Hsp20/alpha crystallin family	Heat shock protein
TRINITY_DN88903_c0_g1	HSP70	7	19	13	32	6	2	0	0	Hsp70 protein	Heat shock protein
TRINITY_DN78972_c0_g1	HSP70	0	8	5	0	0	0	0	0	Hsp70 protein	Heat shock protein
TRINITY_DN394669_c0_g1	HSP20	0	1	2	9	0	12	0	49	Hsp20/alpha crystallin family	Heat shock protein
TRINITY_DN1227478_c0_g1	HSP70	0	10	0	0	0	0	8	0	Hsp70 protein	Heat shock protein
TRINITY_DN42538_c0_g1	HSP70	0	0	7	0	0	20	0	0	Hsp70 protein	Heat shock protein
TRINITY_DN596712_c0_g1	HSP70	1	0	29	12	0	0	0	2	Hsp70 protein	Heat shock protein
TRINITY_DN720199_c0_g1	HSP90	9	0	0	0	0	2	0	0	Hsp90 protein	Heat shock protein
TRINITY_DN1098099_c0_g1	HSP20	0	0	5	0	0	0	0	0	Hsp20/alpha crystallin family	Heat shock protein
TRINITY_DN328951_c0_g1	HSP90	0	0	0	0	16.74	0	0	0	Hsp90 protein	Heat shock protein
TRINITY_DN1345002_c0_g1	HSP20	3	44	0	0	0	1	0	0	Hsp20/alpha crystallin family	Heat shock protein
TRINITY_DN9534_c3_g1	HSP90	29	1	45.61	7	4	5	19	7	Hsp90 protein	Heat shock protein
TRINITY_DN110699_c0_g2	HSP20	0	15	0	2	0	8	0	1	Hsp20/alpha crystallin family	Heat shock protein
TRINITY_DN80458_c0_g3	HSP70	1	2	9	8	0	6	5	28	Hsp70 protein	Heat shock protein
TRINITY_DN73708_c3_g1	HSP20	0	0	11	4	5	10	1	3	Hsp20/alpha crystallin family	Heat shock protein
TRINITY_DN9620_c0_g1	HSP20	0	1	17	0	0	3	32	2	Hsp20/alpha crystallin family	Heat shock protein
TRINITY_DN64917_c0_g1	HSP70	0	0	0	0	0	0	0	0	Hsp70 protein	Heat shock protein
TRINITY_DN76933_c0_g1	Usp	0	0	0	0	1	0	0	0	Universal stress protein family	Stress
TRINITY_DN143_c0_g3	HSP20	0	10	45	0	0	0	0	0	Hsp20/alpha crystallin family	Heat shock protein
TRINITY_DN12008_c0_g2	HSP70	21.91	52	61	54.24	43.62	37.36	10	21.47	Hsp70 protein	Heat shock protein
TRINITY_DN2336_c0_g1	HSP90	0	6	35	33	5	26	0	14	Hsp90 protein	Heat shock protein
TRINITY_DN37183_c0_g1	HSP70	0	11	0	2	4	0	27	2	Hsp70 protein	Heat shock protein
TRINITY_DN869_c4_g1	HSP70	6	1	6	16	1	0	8	6	Hsp70 protein	Heat shock protein
TRINITY_DN12925_c0_g1	HSP20	0	0	0	6	31	2	13	0	Hsp20/alpha crystallin family	Heat shock protein
TRINITY_DN12927_c0_g1	HSP20	55	16	7	0	57	6	42	38	Hsp20/alpha crystallin family	Heat shock protein
TRINITY_DN12068_c0_g1	HSP20	8	0	4	16	38	3	5	5	Hsp20/alpha crystallin family	Heat shock protein
TRINITY_DN78640_c0_g1	HSP20	9	4	0	7	0	7	8	2	Hsp20/alpha crystallin family	Heat shock protein
TRINITY_DN75126_c0_g1	HSP20	0	0	0	0	0	0	55	0	Hsp20/alpha crystallin family	Heat shock protein
TRINITY_DN26421_c0_g1	HSP70	6	0	30	0	0	5	0	0	Hsp70 protein	Heat shock protein
TRINITY_DN2679_c0_g1	HSP20	354	61	10	16	61	15	220	55	Hsp20/alpha crystallin family	Heat shock protein
TRINITY_DN691001_c0_g1	HSP20	14	0	0	4	0	0	1	0	Hsp20/alpha crystallin family	Heat shock protein
TRINITY_DN5559_c0_g2	HSP90	35	0	13	59.45	2	9	1	37	Hsp90 protein	Heat shock protein
TRINITY_DN61266_c1_g1	HSP90	0	0	0	0	35	0	0	0	Hsp90 protein	Heat shock protein
TRINITY_DN79204_c0_g1	HSP90	0	0	0	0	0	0	11	0	Hsp90 protein	Heat shock protein
TRINITY_DN962744_c0_g1	HSP20	0	0	0	0	0	0	3	0	Hsp20/alpha crystallin family	Heat shock protein
TRINITY_DN2056_c0_g1	HSP90	82	24	35.17	7	0	54	14	66	Hsp90 protein	Heat shock protein
TRINITY_DN118758_c0_g1	HSP90	0	0	0	0	0	0	0	0	Hsp90 protein	Heat shock protein
TRINITY_DN635869_c0_g1	HSP70	0	0	0	2	12	0	0	0	Hsp70 protein	Heat shock protein
TRINITY_DN517082_c0_g1	HSP20	0	3	0	6	0	5	0	0	Hsp20/alpha crystallin family	Heat shock protein
TRINITY_DN562363_c0_g1	Usp	0	2	0	0	0	0	7	3	Universal stress protein family	Stress
TRINITY_DN698414_c0_g1	Usp	0	0	0	0	0	0	17	0	Universal stress protein family	Stress
TRINITY_DN788986_c0_g1	HSP70	0	0	0	0	14	0	0	0	Hsp70 protein	Heat shock protein
TRINITY_DN125758_c1_g2	HSP70	9	0	6.32	11	3	1	3	2	Hsp70 protein	Heat shock protein
TRINITY_DN866543_c0_g1	HSP90	0	0	0	0	23	0	0	0	Hsp90 protein	Heat shock protein
TRINITY_DN101850_c0_g1	HSP20	0	0	0	0	0	0	111	0	Hsp20/alpha crystallin family	Heat shock protein
TRINITY_DN953396_c0_g1	HSP20	0	0	0	0	6	0	23	0	Hsp20/alpha crystallin family	Heat shock protein
TRINITY_DN17322_c0_g1	HSP70	1	0	0	0	24	9	0	3	Hsp70 protein	Heat shock protein
TRINITY_DN11042_c0_g2	HSP70	0	0	0	0	29.11	4	0	3	Hsp70 protein	Heat shock protein
TRINITY_DN25352_c0_g2	HSP90	23	3	17	1	0	17	0	41	Hsp90 protein	Heat shock protein
TRINITY_DN14162_c1_g1	HSP70	0	27	4	25	4	9	3	87	Hsp70 protein	Heat shock protein
TRINITY_DN18845_c1_g1	HSP20	16	11	5	93	5	0	0	22	Hsp20/alpha crystallin family	Heat shock protein
TRINITY_DN565720_c0_g1	ABATE	0	0	0	0	0	0	0	13	Putative stress-induced transcription regulator	Stress
TRINITY_DN1052352_c0_g1	HSP70	0	0	4	0	1	0	0	0	Hsp70 protein	Heat shock protein
TRINITY_DN944068_c0_g1	Trehalose_PPase	18	0	0	0	0	3	0	0	Trehalose-phosphatase	Trehalose
TRINITY_DN74953_c0_g1	HSP70	0	18	0	37	0	0	0	9	Hsp70 protein	Heat shock protein
TRINITY_DN350683_c0_g1	HSP20	0	0	0	0	1	0	0	117	Hsp20/alpha crystallin family	Heat shock protein
TRINITY_DN110549_c2_g2	HSP20	0	0	0	2	2	0	0	2	Hsp20/alpha crystallin family	Heat shock protein
TRINITY_DN24656_c0_g1	HSP70	48	0	0	0	0	2	0	0	Hsp70 protein	Heat shock protein
TRINITY_DN58939_c0_g1	HSP20	22	25	6	0	11	6	3	1	Hsp20/alpha crystallin family	Heat shock protein
TRINITY_DN3136_c0_g3	HSP70	16	33	54	14	94	20	3	10	Hsp70 protein	Heat shock protein
TRINITY_DN165853_c0_g1	CYSTM	0	0	0	0	0	0	0	167	Cysteine-rich TM module stress tolerance	Stress
TRINITY_DN3254_c0_g1	HSP70	4	39.78	1	3.35	8	15	0	0	Hsp70 protein	Heat shock protein
TRINITY_DN16579_c0_g2	HSP20	59	7	0	0	989	10	16	8	Hsp20/alpha crystallin family	Heat shock protein
TRINITY_DN398_c1_g1	HSP70	1	0	2	0	12	1	202	0.99	Hsp70 protein	Heat shock protein
TRINITY_DN987450_c0_g1	HSP20	0	0	25	0	0	0	0	0	Hsp20/alpha crystallin family	Heat shock protein
TRINITY_DN23693_c0_g1	HSP20	14	12	16	0	0	0	0	0	Hsp20/alpha crystallin family	Heat shock protein
TRINITY_DN1422237_c0_g1	Usp	4	4	0	0	0	0	0	2	Universal stress protein family	Stress
TRINITY_DN88903_c3_g1	HSP70	0	18	51	18	6	6	0	9	Hsp70 protein	Heat shock protein
TRINITY_DN16360_c2_g1	HSP70	11	0	0	5	17	4	4	0	Hsp70 protein	Heat shock protein
TRINITY_DN2932_c2_g1	HSP90	0	0	0	0	0	173.44	0	0	Hsp90 protein	Heat shock protein
TRINITY_DN16195_c0_g1	HSP70	23	5	25	30	3	7	0	2	Hsp70 protein	Heat shock protein
TRINITY_DN73708_c0_g1	HSP20	3	13	0	13	2	1	17	16	Hsp20/alpha crystallin family	Heat shock protein
TRINITY_DN783882_c0_g1	HSP20	0	9	8	0	0	5	0	1	Hsp20/alpha crystallin family	Heat shock protein
TRINITY_DN1433307_c0_g1	HSP70	0	0	0	0	0	6	0	2	Hsp70 protein	Heat shock protein
TRINITY_DN1151131_c0_g1	Usp	5	0	1	0	1	4	0	3	Universal stress protein family	Stress
TRINITY_DN1093322_c0_g1	HSP70	0	0	0	0	8	0	0	0	Hsp70 protein	Heat shock protein
TRINITY_DN39531_c0_g1	HSP20	0	32	0	0	0	6	0	0	Hsp20/alpha crystallin family	Heat shock protein
TRINITY_DN34930_c0_g1	HSP20	0	0	22	7	10	5	2	0	Hsp20/alpha crystallin family	Heat shock protein
TRINITY_DN9556_c0_g1	HSP70	0	4	0	6	3	7	18	4	Hsp70 protein	Heat shock protein
TRINITY_DN241885_c0_g1	HSP20	0	4	0	0	0	0	11	0	Hsp20/alpha crystallin family	Heat shock protein
TRINITY_DN1365103_c0_g1	HSP70	7	12	1	0	0	0	13	2	Hsp70 protein	Heat shock protein
TRINITY_DN39775_c0_g1	HSP20	46	0	0	0	0	2	0	167	Hsp20/alpha crystallin family	Heat shock protein
TRINITY_DN100719_c1_g2	HSP70	0	0	6	12	4	5	0	0	Hsp70 protein	Heat shock protein
TRINITY_DN81345_c0_g1	HSP20	9	0	8	0	0	0	0	1	Hsp20/alpha crystallin family	Heat shock protein
TRINITY_DN24743_c0_g1	HSP20	6	0	13	60	44	11	5	13	Hsp20/alpha crystallin family	Heat shock protein
TRINITY_DN15814_c0_g2	HSP70	0	9	0	0	12	2	5	13	Hsp70 protein	Heat shock protein
TRINITY_DN648544_c0_g1	Usp	0	0	0	0	0	0	0	11	Universal stress protein family	Stress
TRINITY_DN43289_c0_g1	Usp	16	13	4	262	5	66	21	137	Universal stress protein family	Stress
TRINITY_DN25863_c1_g1	HSP20	19	0	9	11	0	16	2	0	Hsp20/alpha crystallin family	Heat shock protein
TRINITY_DN579154_c0_g1	HSP33	0	0	0	2	2	0	23	0	Hsp33 protein	Heat shock protein
TRINITY_DN310702_c0_g1	HSP20	0	0	4	12	7	11	0	3	Hsp20/alpha crystallin family	Heat shock protein
TRINITY_DN65058_c0_g1	HSP90	19.99	23.81	0	12	3	6	7	33.62	Hsp90 protein	Heat shock protein
TRINITY_DN489385_c0_g1	HSP70	4	0	0	0	0	3	0	20	Hsp70 protein	Heat shock protein
TRINITY_DN148911_c0_g1	KGG	16	0	0	12	0	0	0	3	Stress-induced bacterial acidophilic repeat motif	Stress
TRINITY_DN15043_c0_g1	HSP20	4	0	7	6	0	0	0	0	Hsp20/alpha crystallin family	Heat shock protein
TRINITY_DN35826_c0_g4	Trehalose_PPase	8	0	0	12	7	0	0	8	Trehalose-phosphatase	Trehalose
TRINITY_DN7163_c1_g1	HSP70	108	0	221	138	0	2	4	19	Hsp70 protein	Heat shock protein
TRINITY_DN1237_c2_g1	HSP70	160	379	108.96	42	116.11	252.21	149.35	70	Hsp70 protein	Heat shock protein
TRINITY_DN135274_c0_g1	HSP20	0	2	6	0	0	1	0	0	Hsp20/alpha crystallin family	Heat shock protein
TRINITY_DN62297_c0_g1	HSP20	11	4	8	7	1	10	0	11	Hsp20/alpha crystallin family	Heat shock protein
TRINITY_DN946_c1_g2	HSP90	14	18	10.83	4	0	24.93	3	20.87	Hsp90 protein	Heat shock protein
TRINITY_DN208631_c0_g1	Usp	0	2	0	2	0	8	5	1	Universal stress protein family	Stress
TRINITY_DN544403_c0_g1	HSP70	0	3	4	11	15	0	0	6	Hsp70 protein	Heat shock protein
TRINITY_DN733566_c0_g1	HSP9_HSP12	24	0	0	0	200	8	81	7	Heat shock protein 9/12	Heat shock protein
TRINITY_DN735909_c0_g1	Vert_HS_TF	0	0	7	0	0	0	0	4	Vertebrate heat shock transcription factor	Heat shock protein
TRINITY_DN6851_c2_g3	HSP70	0	0	1.22	10	1	5.3	0	0	Hsp70 protein	Heat shock protein
TRINITY_DN30630_c1_g1	HSP70	10	0	10	13	1	0	2	8	Hsp70 protein	Heat shock protein
TRINITY_DN100103_c0_g1	HSP70	0	0	0	3	0	4	0	8	Hsp70 protein	Heat shock protein
TRINITY_DN1135326_c0_g1	Di19_C	0	0	0	0	0	0	9	0	Stress-induced protein Di19 C-terminal	Stress
TRINITY_DN54473_c0_g1	HSP20	1	20	10	0	7	6	0	0	Hsp20/alpha crystallin family	Heat shock protein
TRINITY_DN15549_c0_g1	HSP70	46	0	0	0	1	9	12	2	Hsp70 protein	Heat shock protein
TRINITY_DN7673_c0_g1	HSP20	11	15	7	26	8	31	6	24	Hsp20/alpha crystallin family	Heat shock protein
TRINITY_DN53815_c0_g1	HSP20	0	0	0	4	0	1	1	0	Hsp20/alpha crystallin family	Heat shock protein
TRINITY_DN229192_c0_g1	HSP20	0	0	0	6	8	1	0	0	Hsp20/alpha crystallin family	Heat shock protein
TRINITY_DN841_c1_g1	HSP70	17	28	27	1	24	27	16	16	Hsp70 protein	Heat shock protein
TRINITY_DN4626_c0_g1	HSP70	15	45	19	40	216	8	12	25.92	Hsp70 protein	Heat shock protein
TRINITY_DN1194399_c0_g1	HSP70	0	0	0	0	13	0	0	0	Hsp70 protein	Heat shock protein
TRINITY_DN19603_c0_g1	HSP90	22	17	12	4	29	38.45	49	4	Hsp90 protein	Heat shock protein
TRINITY_DN1383933_c0_g1	HSP70	0	10	0	0	0	0	1	1	Hsp70 protein	Heat shock protein
TRINITY_DN256382_c0_g1	HSP20	0	0	0	10	1	0	0	2	Hsp20/alpha crystallin family	Heat shock protein
TRINITY_DN1323842_c0_g1	HSP20	0	4	2	7	0	23	8	1	Hsp20/alpha crystallin family	Heat shock protein
TRINITY_DN15329_c0_g3	HSP70	0	0	0	0	0	0	78	10	Hsp70 protein	Heat shock protein
TRINITY_DN5540_c0_g1	HSP90	7	13	4	0	0	4	14	0	Hsp90 protein	Heat shock protein
TRINITY_DN6178_c0_g1	HSP70	59	88	0	13	38	13	0	0	Hsp70 protein	Heat shock protein
TRINITY_DN18313_c0_g2	HSP70	0	0	2	0	66	0	0	0	Hsp70 protein	Heat shock protein
TRINITY_DN1408581_c0_g1	HSP20	0	10	0	0	0	0	0	0	Hsp20/alpha crystallin family	Heat shock protein
TRINITY_DN62230_c0_g1	HSP20	26	0	0	0	568	13	5	9	Hsp20/alpha crystallin family	Heat shock protein
TRINITY_DN6493_c3_g1	HSP70	0	3	0	0	0	0	16	0	Hsp70 protein	Heat shock protein
TRINITY_DN2676_c0_g1	HSP20	10	0	3	9	9	28	0	2	Hsp20/alpha crystallin family	Heat shock protein
TRINITY_DN25530_c0_g1	HSP70	6	3	0	0	17	3	24	0	Hsp70 protein	Heat shock protein
TRINITY_DN118607_c0_g1	Viral_helicase1	0	5	0	0	0	0	7	0	Viral (Superfamily 1) RNA helicase	RNA helicase
TRINITY_DN2639_c0_g1	HSP70	2	20	22.17	12	17.49	5	0	17.7	Hsp70 protein	Heat shock protein
TRINITY_DN972399_c0_g1	HSP20	0	0	0	6	0	10	0	0	Hsp20/alpha crystallin family	Heat shock protein
TRINITY_DN961756_c0_g1	HSP70	0	12	1	0	2	2	0	0	Hsp70 protein	Heat shock protein
TRINITY_DN29486_c0_g1	HSP70	16	23	0	16.64	7	20	0	0	Hsp70 protein	Heat shock protein
TRINITY_DN84538_c1_g1	HSP70	8	12	18	102	17	27	17	25	Hsp70 protein	Heat shock protein
TRINITY_DN27895_c0_g1	Glucan_synthase	25	18	0	8	3	0	0	29	13-beta-glucan synthase component	13-beta-glucan synthase
TRINITY_DN971815_c0_g1	HSP70	0	0	0	1	6	0	0	0	Hsp70 protein	Heat shock protein
TRINITY_DN13405_c2_g1	HSP70	6	41	4	10	29	1	33	4	Hsp70 protein	Heat shock protein
TRINITY_DN69884_c0_g1	HSP70	8	15	0	1	3	1	0	0	Hsp70 protein	Heat shock protein
TRINITY_DN1286013_c0_g1	KGG	0	2	2	12	2	3	1	0	Stress-induced bacterial acidophilic repeat motif	Stress
TRINITY_DN17501_c0_g2	HSP20	0	8	53	5	0	7	0	0	Hsp20/alpha crystallin family	Heat shock protein
TRINITY_DN8055_c0_g1	HSP90	0	32	35	0	21	8	14	21	Hsp90 protein	Heat shock protein
TRINITY_DN29764_c0_g2	HSP70	30	15	9	3	5	16	51	3	Hsp70 protein	Heat shock protein
TRINITY_DN2512_c4_g1	HSP20	0	0	38	56	49	65.54	6	40	Hsp20/alpha crystallin family	Heat shock protein
TRINITY_DN4934_c3_g1	HSP90	50.21	10	83.72	2	0	3	0	8.99	Hsp90 protein	Heat shock protein
TRINITY_DN181935_c0_g1	HSP20	0	0	0	0	0	0	3	5	Hsp20/alpha crystallin family	Heat shock protein
TRINITY_DN2160_c0_g1	HSP20	0	937	0	2	0	0	0	4	Hsp20/alpha crystallin family	Heat shock protein
TRINITY_DN30145_c0_g1	HSP70	0	0	0	1	0	0	48.89	0	Hsp70 protein	Heat shock protein
TRINITY_DN3947_c0_g1	HSP70	1	0	6	43	272.45	30	0	17	Hsp70 protein	Heat shock protein
TRINITY_DN2157_c0_g1	HSP70	0	10	14	9	1	2	0	0	Hsp70 protein	Heat shock protein
TRINITY_DN38220_c0_g1	HSP70	0	0	6	3	9	6	1	2	Hsp70 protein	Heat shock protein
TRINITY_DN20083_c0_g1	HSP20	0	65	31	0	0	0	0	0	Hsp20/alpha crystallin family	Heat shock protein
TRINITY_DN69825_c0_g1	HSP20	0	0	0	8	10	4	1	0	Hsp20/alpha crystallin family	Heat shock protein
TRINITY_DN26936_c0_g1	HSP70	97	18.09	38	64	37.02	22	2	12.97	Hsp70 protein	Heat shock protein
TRINITY_DN3895_c1_g1	HSP70	44	0	28	6	2	51	21.92	15	Hsp70 protein	Heat shock protein
TRINITY_DN9910_c0_g1	HSP90	280	0	343	588	5	8	4	42	Hsp90 protein	Heat shock protein
TRINITY_DN1101169_c0_g1	Usp	0	0	9	3	1	0	0	2	Universal stress protein family	Stress
TRINITY_DN626_c0_g1	HSP20	35	16	0	0	5	0	240	100	Hsp20/alpha crystallin family	Heat shock protein
TRINITY_DN101211_c0_g1	HSP90	5	21	6	12	7	3	0	0	Hsp90 protein	Heat shock protein
TRINITY_DN1424_c2_g1	HSP20	12	36	4	7	15	17	2	0	Hsp20/alpha crystallin family	Heat shock protein
TRINITY_DN101453_c0_g1	HSP70	0	0	0	23	0	4	0	0	Hsp70 protein	Heat shock protein
TRINITY_DN9955_c0_g1	HSP70	0	13	5	0	8	56	8	1	Hsp70 protein	Heat shock protein
TRINITY_DN1015347_c0_g1	HSP20	12	18	2	0	0	4	0	4	Hsp20/alpha crystallin family	Heat shock protein
TRINITY_DN89034_c0_g2	Usp	0	0	0	0	0	0	3	0	Universal stress protein family	Stress
TRINITY_DN61728_c1_g1	HSP70	0	0	0	0	0	13	2	0	Hsp70 protein	Heat shock protein
TRINITY_DN397048_c0_g1	Usp	0	0	0	1	5	0	0	0	Universal stress protein family	Stress
TRINITY_DN42452_c0_g1	HSP70	0	44	0	0	0	0	0	0	Hsp70 protein	Heat shock protein
TRINITY_DN235_c0_g3	HSP90	1	15	6	24	0	3	108.48	3	Hsp90 protein	Heat shock protein
TRINITY_DN71428_c0_g1	HSP70	10	0	54	69	1	1	0	2	Hsp70 protein	Heat shock protein
TRINITY_DN575416_c0_g1	Usp	7	2	0	0	0	0	1	0	Universal stress protein family	Stress
TRINITY_DN19647_c0_g2	HSP70	0	0	0	0	0	0	0	0	Hsp70 protein	Heat shock protein
TRINITY_DN13016_c0_g1	HSP70	0	0	0	0	7	9	5	0	Hsp70 protein	Heat shock protein
TRINITY_DN849604_c0_g1	HSP70	0	0	0	0	4	3	6	0	Hsp70 protein	Heat shock protein
TRINITY_DN83007_c0_g1	HSP20	1	0	9	0	1	0	1	2	Hsp20/alpha crystallin family	Heat shock protein
TRINITY_DN1803_c0_g2	HSP70	24.07	0	65.58	10	12	32.96	1	2	Hsp70 protein	Heat shock protein
TRINITY_DN46341_c0_g2	HSP70	9	6	4	0	6	0	0	0	Hsp70 protein	Heat shock protein
TRINITY_DN9151_c0_g1	HSP90	15	53	14	10	29	17	3	0	Hsp90 protein	Heat shock protein
TRINITY_DN37194_c0_g1	HSP70	0	8	3	0	0	1	5	0	Hsp70 protein	Heat shock protein
TRINITY_DN89158_c0_g2	HSP70	0	9	0	0	0	0	0	0	Hsp70 protein	Heat shock protein
TRINITY_DN56223_c0_g3	HSP70	14	4	0	8	0	0	10	0	Hsp70 protein	Heat shock protein
TRINITY_DN1390425_c0_g1	Trehalose_PPase	0	0	0	0	0	0	14	0	Trehalose-phosphatase	Trehalose
TRINITY_DN703907_c0_g1	HSP20	0	5	0	0	0	0	3	0	Hsp20/alpha crystallin family	Heat shock protein
TRINITY_DN18319_c2_g1	HSP70	39	0	0	0	0	0	0	0	Hsp70 protein	Heat shock protein
TRINITY_DN94350_c0_g1	HSP20	0	14	3	2	0	0	0	0	Hsp20/alpha crystallin family	Heat shock protein
TRINITY_DN757774_c0_g1	RhlB	0	0	0	0	0	0	0	0	ATP-dependent RNA helicase RhlB	RNA helicase
TRINITY_DN165174_c0_g2	HSP90	0	0	0	0	0	4	0	2	Hsp90 protein	Heat shock protein
TRINITY_DN1380303_c0_g1	HSP20	0	29	21	18	0	0	0	10	Hsp20/alpha crystallin family	Heat shock protein
TRINITY_DN20797_c1_g1	HSP70	31	40	16	4	0	0	4	4	Hsp70 protein	Heat shock protein
TRINITY_DN68975_c0_g1	HSP90	9	22	7	0	2	7	0	0	Hsp90 protein	Heat shock protein
TRINITY_DN55620_c0_g1	HSP20	0	7	0	1	0	7.2	0	1	Hsp20/alpha crystallin family	Heat shock protein
TRINITY_DN21619_c0_g1	HSP70	0	44	4	5	0	3	0	0	Hsp70 protein	Heat shock protein
TRINITY_DN43343_c0_g2	HSP70	2	0	1	0	0	7	0	40	Hsp70 protein	Heat shock protein
TRINITY_DN56281_c0_g1	HSP70	6	0	0	18.7	3	2	0	3	Hsp70 protein	Heat shock protein
TRINITY_DN31840_c4_g1	HSP70	0	11	0	0	1	0	0	0	Hsp70 protein	Heat shock protein
TRINITY_DN21391_c0_g2	HSP90	7	0	0	0	0	3	0	0	Hsp90 protein	Heat shock protein
TRINITY_DN85167_c0_g2	HSP70	8	0	0	0	0	3	0	8	Hsp70 protein	Heat shock protein
TRINITY_DN24367_c0_g1	HSP70	31	3	10	11	0	0	19	14	Hsp70 protein	Heat shock protein
TRINITY_DN52933_c0_g1	HSP20	1	0	0	0	286.01	20	26.84	33.58	Hsp20/alpha crystallin family	Heat shock protein
TRINITY_DN34412_c0_g2	HSP70	5	5	2	5	10.67	1	1	2	Hsp70 protein	Heat shock protein
TRINITY_DN34356_c0_g1	HSP20	26	0	0	264	6	0	0	167	Hsp20/alpha crystallin family	Heat shock protein
TRINITY_DN317366_c0_g1	Usp	0	0	0	0	0	2	3	0	Universal stress protein family	Stress
TRINITY_DN985874_c0_g1	HSP90	7	0	0	0	0	6	0	20	Hsp90 protein	Heat shock protein
TRINITY_DN35683_c0_g1	HSP20	0	0	9	0	0	4	13	1	Hsp20/alpha crystallin family	Heat shock protein
TRINITY_DN34868_c0_g1	HSP70	0	12	4	6	0	0	0	6	Hsp70 protein	Heat shock protein
TRINITY_DN26928_c0_g1	HSP70	18	11	0	10	3	0	6	20	Hsp70 protein	Heat shock protein
TRINITY_DN26541_c1_g1	HSP20	0	0	9	17	0	0	0	0	Hsp20/alpha crystallin family	Heat shock protein
TRINITY_DN1223815_c0_g1	HSP70	0	0	3	0	0	0	3	0	Hsp70 protein	Heat shock protein
TRINITY_DN14146_c1_g4	HSP70	0	0	14	11	0	0	0	12	Hsp70 protein	Heat shock protein
TRINITY_DN1373406_c0_g1	HSP70	2	18	4	0	3	1	7	0	Hsp70 protein	Heat shock protein
TRINITY_DN26803_c0_g2	HSP70	15	3	13	21	7	19	2	2	Hsp70 protein	Heat shock protein
TRINITY_DN10232_c0_g3	HSP70	16.5	5	3	7	2	6	0	3	Hsp70 protein	Heat shock protein
TRINITY_DN71448_c0_g1	HSP70	0	5	13	20	3	7	1	10	Hsp70 protein	Heat shock protein
TRINITY_DN684852_c0_g1	HSP20	62	8	4	1	0	0	0	3	Hsp20/alpha crystallin family	Heat shock protein
TRINITY_DN32949_c0_g3	HSP70	0	0	0	0	0	1	0	0	Hsp70 protein	Heat shock protein
TRINITY_DN159160_c0_g1	RhlB	1	0	3	15	3	1	0	7	ATP-dependent RNA helicase RhlB	RNA helicase
TRINITY_DN968_c2_g1	HSP70	8	9	4	0	8	5	11	3	Hsp70 protein	Heat shock protein
TRINITY_DN666_c0_g1	HSP70	0	10	0	3	3	7	0	5818.92	Hsp70 protein	Heat shock protein
TRINITY_DN4350_c0_g1	HSP70	0	7	38.88	1	37	6	26	2	Hsp70 protein	Heat shock protein
TRINITY_DN346332_c0_g1	HSP20	0	0	5	0	4	8	0	1	Hsp20/alpha crystallin family	Heat shock protein
TRINITY_DN188727_c0_g2	HSP70	0	0	0	0	0	2	3	0	Hsp70 protein	Heat shock protein
TRINITY_DN125250_c0_g1	HSP20	0	0	4	0	0	4	0	0	Hsp20/alpha crystallin family	Heat shock protein
TRINITY_DN205875_c0_g1	Usp	0	0	0	7	0	1	0	0	Universal stress protein family	Stress
TRINITY_DN26273_c0_g1	Usp	29	4	0	0	0	6	0	23	Universal stress protein family	Stress
TRINITY_DN555405_c0_g1	HSP90	0	0	4	0	7	0	0	0	Hsp90 protein	Heat shock protein
TRINITY_DN55987_c0_g2	HSP20	0	0	2	3	0	6	0	4	Hsp20/alpha crystallin family	Heat shock protein
TRINITY_DN602444_c0_g1	Dabb	0	0	0	0	0	0	1	1	Stress responsive A/B Barrel Domain	Stress
TRINITY_DN1172283_c0_g1	HSP70	0	0	0	0	0	2	16	0	Hsp70 protein	Heat shock protein
TRINITY_DN18928_c0_g1	HSP90	8	0	0	10	0	9	4	7	Hsp90 protein	Heat shock protein
TRINITY_DN672542_c0_g1	HSP9_HSP12	0	0	0	0	0	15	0	0	Heat shock protein 9/12	Heat shock protein
TRINITY_DN151425_c4_g1	HSP20	13	0	0	5	7	0	0	0	Hsp20/alpha crystallin family	Heat shock protein
TRINITY_DN668_c0_g1	HSP70	281.79	390.25	460.29	292.85	528.71	286.23	287.13	131.51	Hsp70 protein	Heat shock protein
TRINITY_DN596346_c0_g1	HSP70	0	11	0	0	0	0	0	0	Hsp70 protein	Heat shock protein
TRINITY_DN11220_c0_g2	HSP20	1	4	15	15	7	23	7	9	Hsp20/alpha crystallin family	Heat shock protein
TRINITY_DN714046_c0_g1	HSP20	0	27	0	0	0	0	6	0	Hsp20/alpha crystallin family	Heat shock protein
TRINITY_DN713303_c0_g1	HSP20	0	0	0	0	0	57	0	0	Hsp20/alpha crystallin family	Heat shock protein
TRINITY_DN337262_c0_g1	Dabb	5	0	0	0	0	0	0	0	Stress responsive A/B Barrel Domain	Stress
TRINITY_DN5267_c0_g1	HSP9_HSP12	210	2	50	12	86	184	22	27	Heat shock protein 9/12	Heat shock protein
TRINITY_DN188542_c0_g1	HSP70	9	0	0	0	0	1	19	0	Hsp70 protein	Heat shock protein
TRINITY_DN20121_c0_g3	HSP70	0	0	5	56	0	7	6	15	Hsp70 protein	Heat shock protein
TRINITY_DN146586_c0_g1	HSP20	0	22	0	0	18	0	0	0	Hsp20/alpha crystallin family	Heat shock protein
TRINITY_DN1357098_c0_g1	HSP20	0	0	5	0	6	6	3	0	Hsp20/alpha crystallin family	Heat shock protein
TRINITY_DN24189_c0_g1	HSP20	0	11	0	0	0	11	0	4	Hsp20/alpha crystallin family	Heat shock protein
TRINITY_DN3058_c9_g1	HSP70	11	0	0	0	1	8	9	4	Hsp70 protein	Heat shock protein
TRINITY_DN39690_c0_g1	HSP70	0	1	12	6	2	1	4	3	Hsp70 protein	Heat shock protein
TRINITY_DN25625_c0_g1	HSP90	12	2	0	0	0	1	0	0	Hsp90 protein	Heat shock protein
TRINITY_DN666_c4_g1	HSP70	34	18	38.07	13	0	27.4	2	21.02	Hsp70 protein	Heat shock protein
TRINITY_DN7610_c0_g1	HSP70	32	15	18	12.55	2	0	8	14	Hsp70 protein	Heat shock protein
TRINITY_DN39033_c0_g1	HSP20	0	0	0	3	0	0	4	0	Hsp20/alpha crystallin family	Heat shock protein
TRINITY_DN639113_c0_g1	KGG	0	0	0	0	0	0	0	0	Stress-induced bacterial acidophilic repeat motif	Stress
TRINITY_DN61989_c0_g1	HSP90	40	1	0	0	0	0	5	3	Hsp90 protein	Heat shock protein
TRINITY_DN800139_c0_g1	HSP20	0	4	6	4	0	0	0	0	Hsp20/alpha crystallin family	Heat shock protein
TRINITY_DN295178_c0_g1	Trehalose_PPase	28	0	13	0	0	8	0	38	Trehalose-phosphatase	Trehalose
TRINITY_DN93885_c0_g1	YflT	0	0	0	0	8	0	42	0	Heat induced stress protein YflT domain	Stress
TRINITY_DN30968_c0_g1	HSP20	0	34	16	0	9	0	0	0	Hsp20/alpha crystallin family	Heat shock protein
TRINITY_DN64866_c0_g1	HSP20	0	23	5	12	18	5	0	17	Hsp20/alpha crystallin family	Heat shock protein
TRINITY_DN71184_c0_g1	HSP20	0	9	0	0	0	0	0	3	Hsp20/alpha crystallin family	Heat shock protein
TRINITY_DN189110_c0_g2	HSP70	0	0	5	0	0	0	0	0	Hsp70 protein	Heat shock protein
TRINITY_DN20741_c0_g1	HSP90	29	29	10	1	29	22	72	4	Hsp90 protein	Heat shock protein
TRINITY_DN68230_c0_g1	HSP70	2	0	0	0	4	0	38	0	Hsp70 protein	Heat shock protein
TRINITY_DN34832_c0_g2	HSP20	10	6	6	13	0	0	0	0	Hsp20/alpha crystallin family	Heat shock protein
TRINITY_DN22495_c0_g1	HSP70	0	0	5	0	1	0	10	0	Hsp70 protein	Heat shock protein
TRINITY_DN18778_c6_g1	HSP20	1	1	0	17	0	4	0	8	Hsp20/alpha crystallin family	Heat shock protein
TRINITY_DN3401_c1_g1	HSP90	5	12	18	13	0	3	0	11	Hsp90 protein	Heat shock protein
TRINITY_DN1410357_c0_g1	HSP90	12	0	0	0	0	3	0	3	Hsp90 protein	Heat shock protein
TRINITY_DN24594_c1_g1	HSP70	0	5	0	14	0	0	36	0	Hsp70 protein	Heat shock protein
TRINITY_DN14162_c3_g1	HSP70	0	0	0	0	0	0	0	0	Hsp70 protein	Heat shock protein
TRINITY_DN52786_c0_g1	HSP20	0	0	0	0	0	0	138.49	0	Hsp20/alpha crystallin family	Heat shock protein
TRINITY_DN689075_c0_g1	Usp	1	8	0	0	0	0	0	0	Universal stress protein family	Stress
TRINITY_DN1187108_c0_g1	T6PP_N	0	0	0	0	0	0	0	4	Trehalose-6-phosphate phosphatase N-terminal helical bundle domain	Trehalose
TRINITY_DN384052_c0_g1	HSP20	0	0	0	3	0	0	44	0	Hsp20/alpha crystallin family	Heat shock protein
TRINITY_DN29389_c0_g2	KGG	7	12	8	0	0	2	0	0	Stress-induced bacterial acidophilic repeat motif	Stress
TRINITY_DN905987_c0_g1	HSP20	0	0	14	4	0	0	141.76	0	Hsp20/alpha crystallin family	Heat shock protein
TRINITY_DN11703_c0_g1	HSP90	34	37	36	57	0	24	8	7	Hsp90 protein	Heat shock protein
TRINITY_DN94523_c0_g1	HSP20	0	0	34	20	0	3	0	3	Hsp20/alpha crystallin family	Heat shock protein
TRINITY_DN112586_c0_g1	HSP20	62	4	1	0	49	1	1	251	Hsp20/alpha crystallin family	Heat shock protein
TRINITY_DN913_c3_g1	Pro-MCH	13	0	7	5	0	4	0	0	Pro-melanin-concentrating hormone (Pro-MCH)	Melanin
TRINITY_DN130932_c0_g3	HSP70	0	0	0	0	0	0	0	7	Hsp70 protein	Heat shock protein
TRINITY_DN1192666_c0_g1	HSP70	0	0	0	126.11	4	0	0	50.13	Hsp70 protein	Heat shock protein
TRINITY_DN15143_c0_g1	HSP70	0	15	0	0	0	3	36	2	Hsp70 protein	Heat shock protein
TRINITY_DN67225_c0_g1	HSP20	0	37	0	0	0	0	0	0	Hsp20/alpha crystallin family	Heat shock protein
TRINITY_DN42250_c0_g1	HSP20	0	7	0	0	12	0	2	0	Hsp20/alpha crystallin family	Heat shock protein
TRINITY_DN27148_c0_g1	HSP9_HSP12	9	41	0	0	9	0	3	0	Heat shock protein 9/12	Heat shock protein
TRINITY_DN596920_c0_g1	HSP70	0	0	0	0	0	6	11	0	Hsp70 protein	Heat shock protein
TRINITY_DN940722_c0_g1	HSP20	2	0	3	4	0	0	0	2	Hsp20/alpha crystallin family	Heat shock protein
TRINITY_DN10541_c4_g1	HSP20	0	0	0	0	8	7	0	0	Hsp20/alpha crystallin family	Heat shock protein
TRINITY_DN11314_c0_g1	HSP70	0	79	25	0	3	0	0	3	Hsp70 protein	Heat shock protein
TRINITY_DN269192_c0_g1	Usp	1	0	0	7	4	1	27	2	Universal stress protein family	Stress
TRINITY_DN1566_c3_g1	HSP90	0	0	6	1	16	0	40.79	16.9	Hsp90 protein	Heat shock protein
TRINITY_DN32336_c0_g1	HSP70	14	9	6	26	0	17	8	11	Hsp70 protein	Heat shock protein
TRINITY_DN103027_c0_g2	HSP20	15	2	2	0	1	10	0	0	Hsp20/alpha crystallin family	Heat shock protein
TRINITY_DN1331259_c0_g1	HSP20	0	0	0	0	0	0	0	47	Hsp20/alpha crystallin family	Heat shock protein
TRINITY_DN51091_c0_g1	HSP70	9	0	0	0	3	0	0	7	Hsp70 protein	Heat shock protein
TRINITY_DN47710_c0_g2	HSP90	0	0	0	0	23.26	0	0	0	Hsp90 protein	Heat shock protein
TRINITY_DN927761_c0_g1	HSP70	0	0	0	0	0	5	2	0	Hsp70 protein	Heat shock protein
TRINITY_DN6199_c0_g1	HSP20	4	8	112	5	3	15	0	3	Hsp20/alpha crystallin family	Heat shock protein
TRINITY_DN359769_c0_g1	HSP70	0	0	16	9	2	0	0	2	Hsp70 protein	Heat shock protein
TRINITY_DN81122_c1_g1	HSP70	0	0	0	2	6	0	16	3	Hsp70 protein	Heat shock protein
TRINITY_DN169623_c0_g1	HSP90	0	0	0	0	0	1	0	0	Hsp90 protein	Heat shock protein
TRINITY_DN7876_c0_g4	HSP70	10	15	0	0	0	0	11	0	Hsp70 protein	Heat shock protein
TRINITY_DN589292_c0_g1	HSP20	0	0	8	0	1	0	3	0	Hsp20/alpha crystallin family	Heat shock protein
TRINITY_DN705856_c0_g1	HSP20	0	0	16	17	0	0	0	2	Hsp20/alpha crystallin family	Heat shock protein
TRINITY_DN21604_c0_g1	HSP90	4	4	0	0	5	0	60	0	Hsp90 protein	Heat shock protein
TRINITY_DN15449_c0_g1	HSP20	0	0	4	0	2	2	0	0	Hsp20/alpha crystallin family	Heat shock protein
TRINITY_DN185891_c0_g1	HSP70	13	0	0	11	2	12	0	9	Hsp70 protein	Heat shock protein
TRINITY_DN25863_c0_g1	HSP20	0	0	0	0	0	0	0	0	Hsp20/alpha crystallin family	Heat shock protein
TRINITY_DN273251_c0_g1	HSP20	0	7	19	12	0	0	0	4	Hsp20/alpha crystallin family	Heat shock protein
TRINITY_DN160746_c0_g1	Glucan_synthase	0	7	11	0	0	1	0	5	13-beta-glucan synthase component	13-beta-glucan synthase
TRINITY_DN1803_c1_g1	HSP70	27.99	13	3	46	83	12	23	36.79	Hsp70 protein	Heat shock protein
TRINITY_DN33442_c0_g1	HSP20	1	13	6	12	1	0	0	0	Hsp20/alpha crystallin family	Heat shock protein
TRINITY_DN40651_c0_g1	HSP90	20	8	6	53	44	10	1	5	Hsp90 protein	Heat shock protein
TRINITY_DN47472_c1_g1	HSP70	0	0	0	0	9	0	11	0	Hsp70 protein	Heat shock protein
TRINITY_DN31678_c0_g1	HSP90	0	0	0	0	0	0	0	0	Hsp90 protein	Heat shock protein
TRINITY_DN57635_c0_g1	HSP90	0	0	4	14	6	0	0	12	Hsp90 protein	Heat shock protein
TRINITY_DN773353_c0_g1	HSP20	0	6	0	23	0	0	0	0	Hsp20/alpha crystallin family	Heat shock protein
TRINITY_DN25116_c0_g1	HSP70	15	27	53	48	72	47	98	27	Hsp70 protein	Heat shock protein
TRINITY_DN177449_c0_g1	HSP90	6	0	0	4	0	1	5	0	Hsp90 protein	Heat shock protein
TRINITY_DN29043_c0_g2	HSP20	0	12	6	2	8	1	0	0	Hsp20/alpha crystallin family	Heat shock protein
TRINITY_DN1244272_c0_g1	Usp	0	0	0	2	0	0	0	15	Universal stress protein family	Stress
TRINITY_DN89455_c0_g2	HSP70	0	7	15	0	0	11	0	0	Hsp70 protein	Heat shock protein
TRINITY_DN845400_c0_g1	Glucan_synthase	0	0	0	0	0	0	28	0	13-beta-glucan synthase component	13-beta-glucan synthase
TRINITY_DN2097_c0_g2	HSP9_HSP12	0	0	0	2	151	0	0	0	Heat shock protein 9/12	Heat shock protein
TRINITY_DN388420_c0_g1	HSP90	0	13	7	0	0	2	0	0	Hsp90 protein	Heat shock protein
TRINITY_DN762850_c0_g1	KGG	6	23	0	9	0	0	0	16	Stress-induced bacterial acidophilic repeat motif	Stress
TRINITY_DN67427_c0_g2	Usp	0	0	0	0	0	0	0	120	Universal stress protein family	Stress
TRINITY_DN61266_c0_g1	HSP90	11	9	8	33	16	63	153	7	Hsp90 protein	Heat shock protein
TRINITY_DN527856_c0_g1	HSP20	13	0	5	4	0	0	0	11	Hsp20/alpha crystallin family	Heat shock protein
TRINITY_DN1043256_c0_g1	HSP70	0	0	14	0	0	0	0	0	Hsp70 protein	Heat shock protein
TRINITY_DN248815_c0_g1	HSP20	4	0	0	9	16	0	3	4	Hsp20/alpha crystallin family	Heat shock protein
TRINITY_DN9949_c1_g1	HSP70	19	21	0	55	38	20	265	40	Hsp70 protein	Heat shock protein
TRINITY_DN816224_c0_g1	HSP20	0	7	0	0	0	0	0	0	Hsp20/alpha crystallin family	Heat shock protein
TRINITY_DN911_c0_g1	HSP70	314	0	517	1333	34	3	15	391	Hsp70 protein	Heat shock protein
TRINITY_DN9329_c0_g2	HSP90	68.98	2	14	0	0	0	0	9	Hsp90 protein	Heat shock protein
TRINITY_DN66005_c0_g1	HSP20	0	0	2	5	3	0	17	5	Hsp20/alpha crystallin family	Heat shock protein
TRINITY_DN14162_c0_g1	HSP70	12	60.73	8	3	13	23	2.05	10	Hsp70 protein	Heat shock protein
TRINITY_DN12947_c2_g2	HSP70	9	27	22	46	0	4	0	18	Hsp70 protein	Heat shock protein
TRINITY_DN3947_c1_g2	HSP70	16	91	563.12	42	95	129.87	97.34	57.42	Hsp70 protein	Heat shock protein
TRINITY_DN4030_c0_g1	HSP20	39	117	36	25	16	41	3	35	Hsp20/alpha crystallin family	Heat shock protein
TRINITY_DN20368_c0_g1	HSP20	0	0	8	31	6	18	0	20	Hsp20/alpha crystallin family	Heat shock protein
TRINITY_DN66230_c0_g1	HSP20	7	0	1	15	0	5	0	0	Hsp20/alpha crystallin family	Heat shock protein
TRINITY_DN74953_c1_g1	HSP70	0	16	0	2	0	0	0	0	Hsp70 protein	Heat shock protein
TRINITY_DN462108_c0_g1	HSP70	0	0	0	0	0	4	0	6	Hsp70 protein	Heat shock protein
TRINITY_DN964363_c0_g1	Usp	0	0	0	6	1	5	2	1	Universal stress protein family	Stress
TRINITY_DN193_c1_g1	HSP90	21.01	6	0	4	3	0	2.09	17.92	Hsp90 protein	Heat shock protein
TRINITY_DN16836_c0_g1	HSP70	0	5	22	2	28	38	71	13	Hsp70 protein	Heat shock protein
TRINITY_DN1232324_c0_g1	HSP90	0	7	7	0	0	20	0	5	Hsp90 protein	Heat shock protein
TRINITY_DN15329_c4_g1	HSP70	2	4	8	9	2	3	1	3	Hsp70 protein	Heat shock protein
TRINITY_DN73037_c1_g1	HSP90	8	2.99	3	0	7	9	0	1	Hsp90 protein	Heat shock protein
TRINITY_DN1087877_c0_g1	HSP20	0	9	1	0	4	0	2	1	Hsp20/alpha crystallin family	Heat shock protein
TRINITY_DN8243_c0_g1	HSP70	0	452	0	0	0	0	0	0	Hsp70 protein	Heat shock protein
TRINITY_DN494488_c0_g1	HSP20	0	0	0	0	5	0	0	209	Hsp20/alpha crystallin family	Heat shock protein
TRINITY_DN1372037_c0_g1	HSP20	0	7	6	0	0	0	4	0	Hsp20/alpha crystallin family	Heat shock protein
TRINITY_DN175352_c0_g1	HSP70	0	16	2	1	15	8	18	3	Hsp70 protein	Heat shock protein
TRINITY_DN721_c1_g1	HSP70	402.41	467.56	620.11	595.94	303.17	236.2	118.81	207.24	Hsp70 protein	Heat shock protein
TRINITY_DN15455_c2_g1	HSP70	8	10	0	0	18	0	18	3	Hsp70 protein	Heat shock protein
TRINITY_DN645_c1_g1	HSP70	86	293.93	275.46	62.13	121.04	39.53	10	26.82	Hsp70 protein	Heat shock protein
TRINITY_DN496862_c0_g1	HSP20	0	0	0	0	0	0	0	0	Hsp20/alpha crystallin family	Heat shock protein
TRINITY_DN596945_c0_g1	HSP9_HSP12	0	0	0	0	4	0	23	0	Heat shock protein 9/12	Heat shock protein
TRINITY_DN29335_c0_g1	HSP70	6	35.55	37.03	46	14.7	4	1	15	Hsp70 protein	Heat shock protein
TRINITY_DN130883_c0_g1	HSP20	0	0	0	0	6	0	0	0	Hsp20/alpha crystallin family	Heat shock protein
TRINITY_DN20000_c0_g1	HSP70	1	0	9	0	6	13	2	4	Hsp70 protein	Heat shock protein
TRINITY_DN949637_c0_g1	HSP20	2	16	2	14	1	22	0	0	Hsp20/alpha crystallin family	Heat shock protein
TRINITY_DN164360_c0_g1	HSP70	0	0	0	0	0	4	0	65	Hsp70 protein	Heat shock protein
TRINITY_DN281635_c0_g1	HSP70	6	0	30	76	0	0	2	6	Hsp70 protein	Heat shock protein
TRINITY_DN5345_c0_g1	HSP90	0	14	24	0	18	0	1	4	Hsp90 protein	Heat shock protein
TRINITY_DN20581_c0_g1	HSP70	0	0	5	0	10	13.98	42.51	0	Hsp70 protein	Heat shock protein
TRINITY_DN26381_c0_g1	HSP20	8	0	3	24	36	4	23	2	Hsp20/alpha crystallin family	Heat shock protein
TRINITY_DN4163_c0_g2	YflT	39	62	13	18	2	15	0	10	Heat induced stress protein YflT domain	Stress
TRINITY_DN16421_c0_g1	HSP70	0	11	0	0	5	0	0	0	Hsp70 protein	Heat shock protein
TRINITY_DN1348302_c0_g1	HSP70	0	10	4	1	0	0	0	6	Hsp70 protein	Heat shock protein
TRINITY_DN6830_c0_g1	HSP20	66	15	0	0	15	19	10	12	Hsp20/alpha crystallin family	Heat shock protein
TRINITY_DN540131_c0_g1	HSP20	0	0	0	0	0	0	0	17	Hsp20/alpha crystallin family	Heat shock protein
TRINITY_DN1377977_c0_g1	KGG	0	0	0	1	0	5	0	0	Stress-induced bacterial acidophilic repeat motif	Stress
TRINITY_DN37922_c0_g1	CYSTM	29	3	0	3	3	0	5	30	Cysteine-rich TM module stress tolerance	Stress
TRINITY_DN67061_c0_g2	HSP20	2	0	0	372	25	0	1	8	Hsp20/alpha crystallin family	Heat shock protein
TRINITY_DN1173644_c0_g1	HSP90	0	0	0	0	0	0	2	1	Hsp90 protein	Heat shock protein
TRINITY_DN106792_c0_g1	HSP20	2	10	0	9	0	9	0	6	Hsp20/alpha crystallin family	Heat shock protein
TRINITY_DN16682_c0_g1	HSP9_HSP12	0	1448	0	0	0	0	0	0	Heat shock protein 9/12	Heat shock protein
TRINITY_DN212944_c0_g1	Glucan_synthase	1	1	0	0	0	0	2	0	13-beta-glucan synthase component	13-beta-glucan synthase
TRINITY_DN23959_c0_g2	HSP70	0	0	11	0	0	2	0	0	Hsp70 protein	Heat shock protein
TRINITY_DN61456_c0_g1	HSP20	5	0	16	5	1	0	4	0	Hsp20/alpha crystallin family	Heat shock protein
TRINITY_DN287681_c0_g1	Usp	0	0	19	9	2	7	0	5	Universal stress protein family	Stress
TRINITY_DN35570_c0_g1	HSP90	14	7.18	49	13	0	4	0	0	Hsp90 protein	Heat shock protein
TRINITY_DN238639_c0_g1	HSP70	27	0	9	29	0	10	2	7.44	Hsp70 protein	Heat shock protein
TRINITY_DN549757_c0_g1	HSP70	0	8	0	0	0	0	0	10	Hsp70 protein	Heat shock protein
TRINITY_DN5785_c0_g1	HSP70	0	0	0	519	0	0	0	27	Hsp70 protein	Heat shock protein
TRINITY_DN16097_c0_g1	HSP20	32	15	40	37	19	20	3	4	Hsp20/alpha crystallin family	Heat shock protein
TRINITY_DN1598_c0_g1	HSP20	198	1	258.89	386.54	2	6	16	32	Hsp20/alpha crystallin family	Heat shock protein
TRINITY_DN64502_c0_g1	RhlB	2	8	17	10	1	19	0	2	ATP-dependent RNA helicase RhlB	RNA helicase
TRINITY_DN689_c0_g1	HSP90	382.87	85	48.52	80	100	166.41	240.8	39	Hsp90 protein	Heat shock protein
TRINITY_DN483743_c0_g1	HSP20	8	0	6	0	107	4	22	5	Hsp20/alpha crystallin family	Heat shock protein
TRINITY_DN19702_c0_g1	HSP20	0	0	0	0	3	0	0	0	Hsp20/alpha crystallin family	Heat shock protein
TRINITY_DN177418_c0_g1	HSP70	0	0	0	2	1	3	2	6	Hsp70 protein	Heat shock protein
TRINITY_DN10292_c0_g2	HSP90	19	14	28	0	31	19.76	68	5.95	Hsp90 protein	Heat shock protein
TRINITY_DN77133_c0_g1	HSP90	0	5	9	0	0	6	0	0	Hsp90 protein	Heat shock protein
TRINITY_DN944105_c0_g1	HSP20	0	0	0	0	4	0	0	0	Hsp20/alpha crystallin family	Heat shock protein
TRINITY_DN922286_c0_g1	HSP20	0	0	0	0	0	0	0	62	Hsp20/alpha crystallin family	Heat shock protein
TRINITY_DN912495_c0_g1	HSP20	0	3	5	11	8	1	0	2	Hsp20/alpha crystallin family	Heat shock protein
TRINITY_DN855226_c0_g1	HSP20	0	0	10	0	0	0	0	0	Hsp20/alpha crystallin family	Heat shock protein
TRINITY_DN166410_c0_g1	HSP20	40	0	0	0	14	0	2	0	Hsp20/alpha crystallin family	Heat shock protein
TRINITY_DN399205_c0_g1	HSP70	0	0	0	0	23	3	0	0	Hsp70 protein	Heat shock protein
TRINITY_DN6772_c1_g1	HSP70	23	26	4	15.7	36.83	15.99	0	17	Hsp70 protein	Heat shock protein
TRINITY_DN44680_c0_g1	HSP70	16	2	15	3	0	0	8	1	Hsp70 protein	Heat shock protein
TRINITY_DN51643_c0_g1	HSP70	0	37	54	0	0	1.53	18	0	Hsp70 protein	Heat shock protein
TRINITY_DN6473_c0_g1	HSP20	2	67	47.02	10	39.35	35	0	4	Hsp20/alpha crystallin family	Heat shock protein
TRINITY_DN24119_c0_g2	HSP70	0	5	6	0	5	4	0	7	Hsp70 protein	Heat shock protein
TRINITY_DN1121484_c0_g1	HSP20	0	8	1	0	0	0	0	10	Hsp20/alpha crystallin family	Heat shock protein
TRINITY_DN33470_c0_g1	HSP20	27	3	0	3	14	13	0	6	Hsp20/alpha crystallin family	Heat shock protein
TRINITY_DN12195_c0_g1	HSP70	2	3	0	7	0	0	5	10	Hsp70 protein	Heat shock protein
TRINITY_DN537530_c0_g1	HSP9_HSP12	14	0	0	0	0	0	4	0	Heat shock protein 9/12	Heat shock protein
TRINITY_DN342345_c0_g1	HSP20	5	0	0	0	0	3	2	0	Hsp20/alpha crystallin family	Heat shock protein
TRINITY_DN1104577_c0_g1	HSP20	20	1	5	36	0	0	0	15	Hsp20/alpha crystallin family	Heat shock protein
TRINITY_DN42357_c0_g1	HSP70	16	5	5	1	1	6	6	13	Hsp70 protein	Heat shock protein
TRINITY_DN166435_c0_g1	Usp	0	0	0	4	0	0	0	7	Universal stress protein family	Stress
TRINITY_DN8853_c0_g1	Glucan_synthase	104	269	256	234	559	333	1122	170	13-beta-glucan synthase component	13-beta-glucan synthase
TRINITY_DN44675_c0_g1	HSP90	5	0	2	5	0	31	0	0	Hsp90 protein	Heat shock protein
TRINITY_DN40326_c0_g1	HSP70	0	0	0	39	0	2	0	1	Hsp70 protein	Heat shock protein
TRINITY_DN1110885_c0_g1	Usp	0	0	0	0	0	0	29	0	Universal stress protein family	Stress
TRINITY_DN878754_c0_g1	KGG	0	0	2	0	3	0	4	8	Stress-induced bacterial acidophilic repeat motif	Stress
TRINITY_DN1422197_c0_g1	HSP20	0	0	0	0	0	0	11	0	Hsp20/alpha crystallin family	Heat shock protein
TRINITY_DN261635_c0_g1	HSP90	0	0	0	0	1	0	15	0	Hsp90 protein	Heat shock protein
TRINITY_DN84137_c0_g1	HSP20	0	39	0	0	9	5	14	0	Hsp20/alpha crystallin family	Heat shock protein
TRINITY_DN146004_c0_g1	HSP90	0	0	3	0	8	9	0	0	Hsp90 protein	Heat shock protein
TRINITY_DN1006238_c0_g1	Usp	3	0	14	0	0	0	0	7	Universal stress protein family	Stress
TRINITY_DN899685_c0_g1	Usp	0	0	0	0	0	0	0	8	Universal stress protein family	Stress
TRINITY_DN783775_c0_g1	HSP20	0	0	0	2	0	0	0	5	Hsp20/alpha crystallin family	Heat shock protein
TRINITY_DN335895_c0_g1	Usp	10	0	14	39	0	0	0	0	Universal stress protein family	Stress
TRINITY_DN224873_c0_g1	HSP20	0	0	4	0	2	0	0	0	Hsp20/alpha crystallin family	Heat shock protein
TRINITY_DN52933_c1_g1	HSP20	0	23	7	0	2	0	251	0	Hsp20/alpha crystallin family	Heat shock protein
TRINITY_DN762142_c0_g1	Trehalose_PPase	9	0	0	11	0	0	0	0	Trehalose-phosphatase	Trehalose
TRINITY_DN147152_c0_g1	HSP70	0	3	3	4	1	0	0	22	Hsp70 protein	Heat shock protein
TRINITY_DN566591_c0_g1	KGG	0	103	0	0	0	0	0	0	Stress-induced bacterial acidophilic repeat motif	Stress
TRINITY_DN31840_c0_g3	HSP70	4	6	0	0	3	0	39	11	Hsp70 protein	Heat shock protein
TRINITY_DN9656_c0_g1	HSP70	12	7	0	0	2	0	0	0	Hsp70 protein	Heat shock protein
TRINITY_DN9079_c0_g1	HSP20	0	10	0	0	0	12	0	0	Hsp20/alpha crystallin family	Heat shock protein
TRINITY_DN734467_c0_g1	HSP20	2	5	0	0	0	6	0	4	Hsp20/alpha crystallin family	Heat shock protein
TRINITY_DN877115_c0_g1	HSP20	0	0	0	0	0	0	9	0	Hsp20/alpha crystallin family	Heat shock protein
TRINITY_DN130932_c0_g2	HSP70	0	0	0	0	0	0	0	5	Hsp70 protein	Heat shock protein
TRINITY_DN6763_c0_g1	HSP20	3	15	5	1	0	0	0	1	Hsp20/alpha crystallin family	Heat shock protein
TRINITY_DN160223_c0_g1	HSP20	0	3	15	84	4	5	0	12	Hsp20/alpha crystallin family	Heat shock protein
TRINITY_DN108810_c0_g1	HSP90	0	4	0	0	2	0	12	0	Hsp90 protein	Heat shock protein
TRINITY_DN379920_c0_g1	KGG	0	0	0	7	0	0	0	2	Stress-induced bacterial acidophilic repeat motif	Stress
TRINITY_DN19601_c1_g1	HSP20	1	1	5	6	2	2	0	17	Hsp20/alpha crystallin family	Heat shock protein
TRINITY_DN70171_c0_g1	HSP20	0	14	37	0	0	0	5	0	Hsp20/alpha crystallin family	Heat shock protein
TRINITY_DN53446_c0_g1	HSP20	0	0	0	0	0	0	105	0	Hsp20/alpha crystallin family	Heat shock protein
TRINITY_DN69234_c0_g1	HSP20	0	0	0	0	0	5	0	0	Hsp20/alpha crystallin family	Heat shock protein
TRINITY_DN500426_c0_g1	HSP20	0	0	0	0	0	2	0	0	Hsp20/alpha crystallin family	Heat shock protein
TRINITY_DN770348_c0_g1	HSP70	0	0	0	0	7	4	0	0	Hsp70 protein	Heat shock protein
TRINITY_DN265365_c0_g1	HSP70	19	28	1	8	4	0	4	0	Hsp70 protein	Heat shock protein
TRINITY_DN19049_c0_g2	HSP20	11	1	10	56	1	10	6	1	Hsp20/alpha crystallin family	Heat shock protein
TRINITY_DN30145_c1_g1	HSP70	0	7	0	0	0	0	0	0	Hsp70 protein	Heat shock protein
TRINITY_DN932581_c0_g1	HSP70	0	0	0	0	0	0	1	12	Hsp70 protein	Heat shock protein
TRINITY_DN599346_c0_g1	HSP20	1	0	0	5	0	0	0	24	Hsp20/alpha crystallin family	Heat shock protein
TRINITY_DN4458_c2_g1	HSP90	17	5	8	4	0	10	42	0	Hsp90 protein	Heat shock protein
TRINITY_DN1417294_c0_g1	HSP20	13	0	0	0	0	9	0	0	Hsp20/alpha crystallin family	Heat shock protein
TRINITY_DN297315_c0_g1	HSP70	0	21	0	10	12	2	92.7	5	Hsp70 protein	Heat shock protein
TRINITY_DN279439_c0_g1	HSP70	0	0	0	0	0	0	5	0	Hsp70 protein	Heat shock protein
TRINITY_DN972412_c0_g1	HSP70	0	0	0	0	0	0	17	0	Hsp70 protein	Heat shock protein
TRINITY_DN60615_c0_g1	HSP20	0	0	0	0	0	0	0	0	Hsp20/alpha crystallin family	Heat shock protein
TRINITY_DN7377_c4_g1	HSP70	5	0	6	5	0	3	0	0	Hsp70 protein	Heat shock protein
TRINITY_DN64035_c0_g1	HSP90	72	5	15.27	47	82	73	95.94	19	Hsp90 protein	Heat shock protein
TRINITY_DN53872_c0_g1	HSP70	9	0	0	57.38	0	0	0	24.87	Hsp70 protein	Heat shock protein
TRINITY_DN32937_c0_g2	HSP70	21	16	6	15	0	1	0	2	Hsp70 protein	Heat shock protein
TRINITY_DN3917_c0_g1	HSP20	91.58	134.94	253	172.39	64.08	117.31	31	53.16	Hsp20/alpha crystallin family	Heat shock protein
TRINITY_DN123998_c0_g1	Glucan_synthase	48	0	0	0	0	0	0	0	13-beta-glucan synthase component	13-beta-glucan synthase
TRINITY_DN64833_c0_g1	HSP20	15	0	4	2	21	8	0	5	Hsp20/alpha crystallin family	Heat shock protein
TRINITY_DN13016_c1_g1	HSP70	3	0	25	0	49	7	0	2	Hsp70 protein	Heat shock protein
TRINITY_DN309915_c0_g1	HSP20	0	4	0	6	2	0	3	1	Hsp20/alpha crystallin family	Heat shock protein
TRINITY_DN59922_c0_g1	Usp	8	0	0	6	3	4	97	0	Universal stress protein family	Stress
TRINITY_DN898327_c0_g1	HSP90	0	79	0	0	0	0	0	0	Hsp90 protein	Heat shock protein
TRINITY_DN688825_c0_g1	Usp	0	0	0	0	0	0	1	0	Universal stress protein family	Stress
TRINITY_DN2732_c2_g1	HSP70	0	0	0	16	0	9	0	16	Hsp70 protein	Heat shock protein
TRINITY_DN34532_c1_g1	HSP70	0	0	6	0	0	0	0	0	Hsp70 protein	Heat shock protein
TRINITY_DN143_c0_g1	HSP20	0	0	0	0	3	27	0	0	Hsp20/alpha crystallin family	Heat shock protein
TRINITY_DN115854_c0_g1	HSP20	4	4	8	4	0	6	0	0	Hsp20/alpha crystallin family	Heat shock protein
TRINITY_DN642604_c0_g1	HSP70	0	10	0	0	0	0	0	4	Hsp70 protein	Heat shock protein
TRINITY_DN1381643_c0_g1	HSP70	0	0	0	0	0	0	0	5	Hsp70 protein	Heat shock protein
TRINITY_DN1108435_c0_g1	HSP20	0	0	0	0	20	0	0	0	Hsp20/alpha crystallin family	Heat shock protein
TRINITY_DN1292624_c0_g1	HSP20	0	0	0	0	2	0	0	3	Hsp20/alpha crystallin family	Heat shock protein
TRINITY_DN19280_c0_g1	HSP20	0	0	0	0	0	0	0	0	Hsp20/alpha crystallin family	Heat shock protein
TRINITY_DN26059_c0_g1	HSP20	0	4	8	2	3	1	3	3	Hsp20/alpha crystallin family	Heat shock protein
TRINITY_DN1405364_c0_g1	HSP20	0	5	0	0	2	0	0	0	Hsp20/alpha crystallin family	Heat shock protein
TRINITY_DN183937_c0_g2	HSP90	0	5	0	0	0	0	0	0	Hsp90 protein	Heat shock protein
TRINITY_DN347758_c0_g1	HSP20	0	2	0	0	6	1	0	0	Hsp20/alpha crystallin family	Heat shock protein
TRINITY_DN5784_c0_g1	HSP70	42	1	0	6	1	0	0	5	Hsp70 protein	Heat shock protein
TRINITY_DN191871_c0_g1	HSP90	0	7	0	0	2	10	0	3	Hsp90 protein	Heat shock protein
TRINITY_DN28127_c0_g2	HSP70	30	0	208	0	0	0	0	1	Hsp70 protein	Heat shock protein
TRINITY_DN1572_c0_g2	HSP20	17	16	6	26	35	8	34	4	Hsp20/alpha crystallin family	Heat shock protein
TRINITY_DN106968_c4_g1	HSP70	26	0	0	32	0	3	109	1	Hsp70 protein	Heat shock protein
TRINITY_DN48106_c0_g1	HSP20	0	0	0	0	0	0	0	0	Hsp20/alpha crystallin family	Heat shock protein
TRINITY_DN501196_c0_g1	Usp	0	0	0	0	0	8	0	12	Universal stress protein family	Stress
TRINITY_DN1191980_c0_g1	HSP20	0	0	8	23	0	0	0	3	Hsp20/alpha crystallin family	Heat shock protein
TRINITY_DN981588_c0_g1	HSP20	0	0	5	37	0	0	0	0	Hsp20/alpha crystallin family	Heat shock protein
TRINITY_DN18282_c0_g1	HSP90	47	0	10	25	4	151	0	91.37	Hsp90 protein	Heat shock protein
TRINITY_DN28403_c2_g2	HSP70	0	5	0	0	0	0	0	0	Hsp70 protein	Heat shock protein
TRINITY_DN69339_c0_g1	HSP70	7	0	11	20	0	0	0	7	Hsp70 protein	Heat shock protein
TRINITY_DN93652_c0_g1	Trehalose_PPase	0	22	2	0	3	6	43	8	Trehalose-phosphatase	Trehalose
TRINITY_DN813077_c0_g1	Usp	0	0	12	0	0	0	0	0	Universal stress protein family	Stress
TRINITY_DN789874_c0_g1	SIN1	0	0	0	0	0	4.03	3	3	Stress-activated map kinase interacting protein 1 (SIN1)	Stress
TRINITY_DN32856_c0_g2	HSP20	1	0	1	0	0	0	0	0	Hsp20/alpha crystallin family	Heat shock protein
TRINITY_DN109551_c0_g1	HSP70	4	0	0	0	0	0	5	0	Hsp70 protein	Heat shock protein
TRINITY_DN61438_c0_g1	KGG	0	16	9	8	23	0	0	9	Stress-induced bacterial acidophilic repeat motif	Stress
TRINITY_DN9666_c0_g2	HSP90	15	13	0	17	3	7	6	18.67	Hsp90 protein	Heat shock protein
TRINITY_DN37774_c0_g3	HSP70	1	14	4	0	1	5	0	5	Hsp70 protein	Heat shock protein
TRINITY_DN56547_c0_g3	HSP70	0	0	0	0	0	0	0	0	Hsp70 protein	Heat shock protein
TRINITY_DN73384_c1_g1	HSP70	0	0	0	0	0	0	9	0	Hsp70 protein	Heat shock protein
TRINITY_DN1158569_c0_g1	HSP20	0	0	0	5	4	0	2	0	Hsp20/alpha crystallin family	Heat shock protein
TRINITY_DN3738_c1_g1	HSP70	0	0	0	5	0	0	0	171.31	Hsp70 protein	Heat shock protein
TRINITY_DN419519_c0_g1	Aft1_OSA	6	3	0	0	2	0	0	0	Aft1 osmotic stress response (OSM) domain	Stress
TRINITY_DN73692_c0_g1	HSP20	5	0	5	7	0	1	0	0	Hsp20/alpha crystallin family	Heat shock protein
TRINITY_DN32176_c0_g2	HSP90	1	22	1	0	2	0	0	2	Hsp90 protein	Heat shock protein
TRINITY_DN1178102_c0_g1	HSP70	13	0	5	87	0	14	0	14	Hsp70 protein	Heat shock protein
TRINITY_DN797181_c0_g1	HSP90	0	0	0	0	0	0	0	21	Hsp90 protein	Heat shock protein
TRINITY_DN3625_c0_g2	HSP20	0	12	29	0	10	8	13	0	Hsp20/alpha crystallin family	Heat shock protein
TRINITY_DN890_c0_g1	HSP70	166	37	4	103	25	92	113	18	Hsp70 protein	Heat shock protein
TRINITY_DN1237_c0_g1	HSP70	56.85	17	104.73	67	2	21	6.01	28	Hsp70 protein	Heat shock protein
TRINITY_DN21213_c0_g1	HSP20	0	0	2	0	2	0	88	0	Hsp20/alpha crystallin family	Heat shock protein
TRINITY_DN79650_c0_g2	HSP70	0	0	0	0	0	39	0	0	Hsp70 protein	Heat shock protein
TRINITY_DN90414_c0_g1	HSP70	25	30	0	8	14	1	8	30	Hsp70 protein	Heat shock protein
TRINITY_DN14566_c1_g1	HSP70	5	6	1	5	8	0	0	3	Hsp70 protein	Heat shock protein
TRINITY_DN78892_c0_g1	HSP20	0	0	0	0	62	0	0	0	Hsp20/alpha crystallin family	Heat shock protein
TRINITY_DN695812_c0_g1	Mid2	0	0	0	0	0	0	0	0	Mid2 like cell wall stress sensor	Stress
TRINITY_DN17653_c0_g1	HSP70	1	0	0	62	1	8	2	1	Hsp70 protein	Heat shock protein
TRINITY_DN191967_c0_g2	HSP70	0	0	0	9	2	15	0	0	Hsp70 protein	Heat shock protein
TRINITY_DN569060_c0_g1	HSP20	0	0	0	18	13	0	1	0	Hsp20/alpha crystallin family	Heat shock protein
TRINITY_DN1132000_c0_g1	HSP20	0	0	0	5	0	0	0	0	Hsp20/alpha crystallin family	Heat shock protein
TRINITY_DN20938_c0_g1	HSP70	0	0	0	0	0	5	109	0	Hsp70 protein	Heat shock protein
TRINITY_DN140194_c0_g1	HSP20	0	1	1	0	30	12	33	1	Hsp20/alpha crystallin family	Heat shock protein
TRINITY_DN1389692_c0_g1	HSP20	0	0	0	0	0	0	10	0	Hsp20/alpha crystallin family	Heat shock protein
TRINITY_DN1355057_c0_g1	HSP20	10	4	0	7	0	0	0	0	Hsp20/alpha crystallin family	Heat shock protein
TRINITY_DN10363_c2_g1	HSP70	0	0	0	0	0	0	0	2	Hsp70 protein	Heat shock protein
TRINITY_DN53231_c0_g1	HSP20	0	1	12	1	0	3	0	0	Hsp20/alpha crystallin family	Heat shock protein
TRINITY_DN1098328_c0_g1	HSP20	0	0	0	0	3	0	0	0	Hsp20/alpha crystallin family	Heat shock protein
TRINITY_DN17975_c1_g1	HSP20	15	27	36	34	54	9	0	21	Hsp20/alpha crystallin family	Heat shock protein
TRINITY_DN12967_c2_g1	HSP20	3	0	41	4	60	63	1	1	Hsp20/alpha crystallin family	Heat shock protein
TRINITY_DN395509_c0_g1	HSP70	0	0	0	5	0	13	0	3	Hsp70 protein	Heat shock protein
TRINITY_DN25796_c0_g1	HSP70	0	0	20	0	0	6	0	0	Hsp70 protein	Heat shock protein
TRINITY_DN8821_c0_g1	HSP70	3	0	12	6	0	0	34	16	Hsp70 protein	Heat shock protein
TRINITY_DN1490_c0_g1	HSP20	145	116	71	102	161	57	496	39	Hsp20/alpha crystallin family	Heat shock protein
TRINITY_DN18003_c0_g1	HSP20	0	0	0	0	2	0	0	0	Hsp20/alpha crystallin family	Heat shock protein
TRINITY_DN47939_c0_g2	HSP70	0	3	0	13	6	24	3	1	Hsp70 protein	Heat shock protein
TRINITY_DN40315_c2_g1	HSP90	0	0	0	0	42	0	0	0	Hsp90 protein	Heat shock protein
TRINITY_DN2229_c4_g1	HSP70	10	12	20	11	0	1	0	1	Hsp70 protein	Heat shock protein
TRINITY_DN4654_c0_g1	HSP20	0	0	0	0	0	0	0	1587	Hsp20/alpha crystallin family	Heat shock protein
TRINITY_DN141982_c0_g1	HSP20	0	0	0	0	0	0	29	0	Hsp20/alpha crystallin family	Heat shock protein
TRINITY_DN46662_c0_g1	FKS1_dom1	7	0	0	0	3	0	0	17	13-beta-glucan synthase subunit FKS1 domain-1	13-beta-glucan synthase
TRINITY_DN408840_c0_g1	HSP70	0	0	0	0	0	0	13	0	Hsp70 protein	Heat shock protein
TRINITY_DN28403_c1_g1	HSP70	0	68	0	0	0	0	0	0	Hsp70 protein	Heat shock protein
TRINITY_DN383461_c0_g1	HSP70	0	0	0	4	0	0	0	7	Hsp70 protein	Heat shock protein
TRINITY_DN588488_c0_g1	HSP20	0	0	0	0	0	0	14	0	Hsp20/alpha crystallin family	Heat shock protein
TRINITY_DN5474_c0_g1	HSP90	46	0	31	75	7.08	30	7	161.45	Hsp90 protein	Heat shock protein
TRINITY_DN96131_c0_g1	HSP20	0	6	10	0	5	2	0	0	Hsp20/alpha crystallin family	Heat shock protein
TRINITY_DN1309186_c0_g1	HSP20	4	0	4	0	23	0	0	0	Hsp20/alpha crystallin family	Heat shock protein
TRINITY_DN1295788_c0_g1	Usp	0	0	0	0	2	0	39	0	Universal stress protein family	Stress
TRINITY_DN1803_c2_g2	HSP70	8	1	0	0	0	2	0	0	Hsp70 protein	Heat shock protein
TRINITY_DN207_c4_g1	HSP70	64	38.81	151	107	67	146.12	64.72	11.97	Hsp70 protein	Heat shock protein
TRINITY_DN60520_c0_g2	HSP70	1	4	2	12	25	11	14	5	Hsp70 protein	Heat shock protein
TRINITY_DN702074_c0_g1	HSP20	0	14	0	0	0	0	0	0	Hsp20/alpha crystallin family	Heat shock protein
TRINITY_DN56646_c0_g2	HSP20	0	0	22	25	0	14	0	1	Hsp20/alpha crystallin family	Heat shock protein
TRINITY_DN218944_c0_g1	HSP70	7	0	0	0	0	2	0	0	Hsp70 protein	Heat shock protein
TRINITY_DN320826_c0_g1	HSP20	0	0	42	0	0	0	6	0	Hsp20/alpha crystallin family	Heat shock protein
TRINITY_DN11181_c0_g1	HSP20	0	0	0	0	0	0	276	0	Hsp20/alpha crystallin family	Heat shock protein
TRINITY_DN180582_c0_g2	HSP20	0	0	0	0	3	0	4	0	Hsp20/alpha crystallin family	Heat shock protein
TRINITY_DN31145_c0_g1	HSP20	7	14	29	7	23	11	7	5	Hsp20/alpha crystallin family	Heat shock protein
TRINITY_DN22865_c3_g2	HSP70	0	4	0	0	0	0	0	2	Hsp70 protein	Heat shock protein
TRINITY_DN9578_c0_g2	HSP70	19	43	6	8	3	3	2	15	Hsp70 protein	Heat shock protein
TRINITY_DN13658_c0_g1	HSP20	0	0	0	0	0	0	0	399	Hsp20/alpha crystallin family	Heat shock protein
TRINITY_DN189347_c0_g1	HSP70	0	36.91	0	0	0	0	0	6.06	Hsp70 protein	Heat shock protein
TRINITY_DN60799_c0_g1	HSP70	5	2	14	36	2	1	5	7.75	Hsp70 protein	Heat shock protein
TRINITY_DN94503_c0_g1	HSP70	0	0	0	3	8	3	13	0	Hsp70 protein	Heat shock protein
TRINITY_DN43983_c0_g1	HSP90	61	0	104	93	1	44	5	313.53	Hsp90 protein	Heat shock protein
TRINITY_DN455673_c0_g1	HSP70	0	0	0	0	0	2	1	0	Hsp70 protein	Heat shock protein
TRINITY_DN111772_c1_g1	HSP70	4	9	0	3	3	1	0	7	Hsp70 protein	Heat shock protein
TRINITY_DN192138_c0_g1	HSP20	0	6	12	0	0	6	10	0	Hsp20/alpha crystallin family	Heat shock protein
TRINITY_DN102645_c0_g1	HSP20	0	0	14	5	0	0	0	9	Hsp20/alpha crystallin family	Heat shock protein
TRINITY_DN100053_c0_g1	HSP20	0	1	23	28	5	5	0	19	Hsp20/alpha crystallin family	Heat shock protein
TRINITY_DN74563_c0_g1	HSP70	19	15	13	22	0	1	0	59	Hsp70 protein	Heat shock protein
TRINITY_DN4207_c0_g2	HSP9_HSP12	3	18	8	11	0	9	0	4	Heat shock protein 9/12	Heat shock protein
TRINITY_DN689614_c0_g1	HSP20	3	0	68	0	0	5	8	0	Hsp20/alpha crystallin family	Heat shock protein
TRINITY_DN1803_c6_g1	HSP70	97	40	80.27	29	8	39.23	8.03	89.1	Hsp70 protein	Heat shock protein
TRINITY_DN746995_c0_g1	HSP70	0	0	0	0	43	24	0	2	Hsp70 protein	Heat shock protein
TRINITY_DN70867_c0_g1	HSP70	13	11	0	0	0	8	12	2	Hsp70 protein	Heat shock protein
TRINITY_DN34877_c0_g1	HSP90	10	1	1	0	0	7	11	0	Hsp90 protein	Heat shock protein
TRINITY_DN63491_c0_g1	HSP20	10	0	3	15	3	21	9	11	Hsp20/alpha crystallin family	Heat shock protein
TRINITY_DN995925_c0_g1	HSP20	0	7	11	5	0	0	0	0	Hsp20/alpha crystallin family	Heat shock protein
TRINITY_DN878277_c0_g1	HSP20	0	5	9	0	0	0	0	4	Hsp20/alpha crystallin family	Heat shock protein
TRINITY_DN1566_c1_g5	HSP90	28	0	7	19	0	11	0	5	Hsp90 protein	Heat shock protein
TRINITY_DN3481_c0_g1	HSP90	83	174	61	31	31	53	13	41	Hsp90 protein	Heat shock protein
TRINITY_DN136510_c0_g1	HSP90	0	10	0	0	0	0	0	0	Hsp90 protein	Heat shock protein
TRINITY_DN164055_c0_g1	HSP20	0	0	0	11	0	1	0	0	Hsp20/alpha crystallin family	Heat shock protein
TRINITY_DN50182_c0_g1	HSP70	0	6	0	20	31	12	0	14	Hsp70 protein	Heat shock protein
TRINITY_DN215649_c0_g1	HSP20	4	0	15	5	36	11	9	1	Hsp20/alpha crystallin family	Heat shock protein
TRINITY_DN2157_c2_g1	HSP70	13.73	11.21	26	0	13	8	0	0	Hsp70 protein	Heat shock protein
TRINITY_DN3947_c2_g1	HSP70	9	5.05	8	6	16	8	68	4	Hsp70 protein	Heat shock protein
TRINITY_DN207_c0_g1	HSP70	701.98	25.96	23	41	531.74	128.67	151.49	32	Hsp70 protein	Heat shock protein
TRINITY_DN21669_c4_g1	HSP70	0	7	0	4	2	0	0	1	Hsp70 protein	Heat shock protein
TRINITY_DN12475_c0_g1	HSP70	10	0	2	4	1	0	15	0	Hsp70 protein	Heat shock protein
TRINITY_DN32146_c1_g1	HSP70	3	0	0	0	1	0	42.46	0	Hsp70 protein	Heat shock protein
TRINITY_DN272518_c0_g2	KGG	0	0	0	5	1	4	6	0	Stress-induced bacterial acidophilic repeat motif	Stress
TRINITY_DN575509_c0_g1	Usp	11	0	15	32	0	1	0	45	Universal stress protein family	Stress
TRINITY_DN107730_c0_g1	HSP70	13	0	0	0	0	7	0	0	Hsp70 protein	Heat shock protein
TRINITY_DN3397_c0_g1	HSP90	21	14	5	36	4	12.01	15	65	Hsp90 protein	Heat shock protein
TRINITY_DN25605_c0_g1	HSP70	15	7	15	3	2	0	14	13	Hsp70 protein	Heat shock protein
TRINITY_DN126755_c0_g1	HSP20	0	4	12	9	0	3	0	14	Hsp20/alpha crystallin family	Heat shock protein
TRINITY_DN700466_c0_g1	HSP20	0	0	0	3	0	0	0	3	Hsp20/alpha crystallin family	Heat shock protein
TRINITY_DN6955_c4_g1	HSP70	0	8	20	8	8	0	0	27	Hsp70 protein	Heat shock protein
TRINITY_DN16665_c0_g2	HSP70	0	0	0	0	10	1	0	0	Hsp70 protein	Heat shock protein
TRINITY_DN242082_c0_g1	HSP20	0	8	5	0	0	0	0	0	Hsp20/alpha crystallin family	Heat shock protein
TRINITY_DN17760_c0_g1	HSP90	3	0	35	1	4	8	15	2	Hsp90 protein	Heat shock protein
TRINITY_DN48206_c2_g1	HSP90	26	0	0	0	0	16	0	1	Hsp90 protein	Heat shock protein
TRINITY_DN178268_c0_g1	SURNod19	0	12	2	0	0	0	0	0	Stress up-regulated Nod 19	Stress
TRINITY_DN10954_c0_g1	HSP20	22	14	20	16	1	42	0	9	Hsp20/alpha crystallin family	Heat shock protein
TRINITY_DN220_c0_g1	HSP70	61.09	33.69	84.23	101.16	313.31	127.23	283.8	24	Hsp70 protein	Heat shock protein
TRINITY_DN6485_c1_g1	HSP90	0	0	0	0	0	0	0	0	Hsp90 protein	Heat shock protein
TRINITY_DN107735_c0_g1	HSP20	0	0	20	0	0	5	4	4	Hsp20/alpha crystallin family	Heat shock protein
TRINITY_DN342695_c0_g1	HSP20	0	5	0	0	0	8	14	5	Hsp20/alpha crystallin family	Heat shock protein
TRINITY_DN13580_c0_g1	HSP90	0	40	0	0	7	0	0	0	Hsp90 protein	Heat shock protein
TRINITY_DN903733_c0_g1	HSP20	7	0	0	22	2	4	0	16	Hsp20/alpha crystallin family	Heat shock protein
TRINITY_DN372841_c0_g1	HSP20	0	0	0	0	43	0	0	0	Hsp20/alpha crystallin family	Heat shock protein
TRINITY_DN26986_c0_g1	HSP20	14	51	0	0	0	0	0	0	Hsp20/alpha crystallin family	Heat shock protein
TRINITY_DN63756_c0_g1	HSP20	0	0	13	0	3	6	0	0	Hsp20/alpha crystallin family	Heat shock protein
TRINITY_DN1424_c0_g1	HSP20	166	55	144	281	30	118	25	91	Hsp20/alpha crystallin family	Heat shock protein
TRINITY_DN191241_c0_g1	RhlB	0	6	5	0	0	0	0	5	ATP-dependent RNA helicase RhlB	RNA helicase
TRINITY_DN188327_c0_g1	Usp	0	0	4	13	7	2	0	0	Universal stress protein family	Stress
TRINITY_DN781504_c0_g1	HSP90	0	0	0	0	13	0	0	0	Hsp90 protein	Heat shock protein
TRINITY_DN635602_c0_g1	HSBP1	0	0	0	0	3	0	3	0	Heat shock factor binding protein 1	Heat shock protein
TRINITY_DN16979_c0_g1	HSP70	2	7	8	7	2	2	6	0	Hsp70 protein	Heat shock protein
TRINITY_DN24937_c1_g1	HSP70	0	7	0	0	11	0	0	0	Hsp70 protein	Heat shock protein
TRINITY_DN728918_c0_g1	HSP70	0	0	0	0	0	0	0	12	Hsp70 protein	Heat shock protein
TRINITY_DN13634_c1_g1	HSP70	53	17	26	55.6	8	10	20	19	Hsp70 protein	Heat shock protein
TRINITY_DN2801_c0_g1	HSP70	16	0	7	77.45	23.33	17	15.43	19	Hsp70 protein	Heat shock protein
TRINITY_DN88829_c0_g1	HSP20	4	11	23	41	0	4	0	37	Hsp20/alpha crystallin family	Heat shock protein
TRINITY_DN468_c4_g2	HSP90	20	4	3	44	1	5	2	10	Hsp90 protein	Heat shock protein
TRINITY_DN1367679_c0_g1	UPF1_1B_dom	0	0	0	0	5	0	5	0	RNA helicase UPF1 1B domain	RNA helicase
TRINITY_DN981494_c0_g2	UPF1_Zn_bind	0	0	0	0	1	0	13	2	RNA helicase (UPF2 interacting domain)	RNA helicase
TRINITY_DN224_c0_g1	HSP70	58.69	34	89	26	84	175.86	399.92	47.36	Hsp70 protein	Heat shock protein
TRINITY_DN406152_c0_g1	HSP90	0	0	0	0	0	27	0	0	Hsp90 protein	Heat shock protein
TRINITY_DN1287_c4_g1	HSP70	10	0	9.69	2	7	11	1	7	Hsp70 protein	Heat shock protein
TRINITY_DN1158025_c0_g1	HSP90	0	0	0	0	0	0	8	0	Hsp90 protein	Heat shock protein
TRINITY_DN248395_c0_g1	HSP70	0	0	11	0	0	0	13	0	Hsp70 protein	Heat shock protein
TRINITY_DN1005102_c0_g1	HSP70	0	0	0	0	0	0	0	0	Hsp70 protein	Heat shock protein
TRINITY_DN16477_c1_g1	HSP70	34	3	57	82	0	26	0	18	Hsp70 protein	Heat shock protein
TRINITY_DN1334453_c0_g1	YflT	0	6	0	4	0	0	0	0	Heat induced stress protein YflT domain	Stress
TRINITY_DN2229_c16_g2	HSP70	3	8	106	1	0	5	26	3	Hsp70 protein	Heat shock protein
TRINITY_DN6877_c0_g2	HSP90	0	2	7	9.01	13.34	0	4	23.4	Hsp90 protein	Heat shock protein
TRINITY_DN897088_c0_g1	HSP70	0	5	2	1	3	0	0	2	Hsp70 protein	Heat shock protein
TRINITY_DN31547_c0_g1	HSP70	0	0	0	0	0	6	0	2	Hsp70 protein	Heat shock protein
TRINITY_DN621881_c0_g1	RNA_helicase	0	0	0	0	0	5	0	4	RNA helicase	RNA helicase
TRINITY_DN24566_c0_g1	HSP20	0	1	19	22	0	10	0	5	Hsp20/alpha crystallin family	Heat shock protein
TRINITY_DN18517_c4_g1	HSP90	0	0	0	0	2	0	0	0	Hsp90 protein	Heat shock protein
TRINITY_DN108364_c0_g2	Trehalose_PPase	0	9	0	18	0	0	0	83	Trehalose-phosphatase	Trehalose
TRINITY_DN52962_c0_g1	HSP70	39	0	42	23	31	56	0	68	Hsp70 protein	Heat shock protein
TRINITY_DN379909_c0_g1	HSP20	0	1	0	0	0	0	0	0	Hsp20/alpha crystallin family	Heat shock protein
TRINITY_DN40829_c1_g1	HSP70	47	10	2	82	20	17	11	3	Hsp70 protein	Heat shock protein
TRINITY_DN899530_c0_g1	HSP70	0	0	0	0	8	0	0	0	Hsp70 protein	Heat shock protein
TRINITY_DN34479_c1_g1	HSP90	26	2	4	0	0	6	1	10	Hsp90 protein	Heat shock protein
TRINITY_DN803300_c0_g1	HSP70	0	0	0	7	0	7	1	4	Hsp70 protein	Heat shock protein
TRINITY_DN365826_c0_g1	HSP20	0	0	0	6	0	0	3	0	Hsp20/alpha crystallin family	Heat shock protein
TRINITY_DN90403_c0_g1	HSP20	7	0	5	90	34	23	27	14	Hsp20/alpha crystallin family	Heat shock protein
TRINITY_DN13720_c3_g1	HSP20	6	0	5	5	0	6	6	23.9	Hsp20/alpha crystallin family	Heat shock protein
TRINITY_DN60285_c0_g2	Usp	12	4	0	0	0	3	20	11	Universal stress protein family	Stress
TRINITY_DN224_c4_g1	HSP70	0	0	2	23	25	23	20	6	Hsp70 protein	Heat shock protein
TRINITY_DN4247_c0_g2	HSP90	0	0	24	0	30	1	18	0	Hsp90 protein	Heat shock protein
TRINITY_DN1861_c2_g3	HSP70	0	0	0	3	1	0	2	0	Hsp70 protein	Heat shock protein
TRINITY_DN1173533_c0_g1	HSP70	0	0	0	0	0	0	13	0	Hsp70 protein	Heat shock protein
TRINITY_DN218920_c0_g1	HSP70	0	0	5	0	0	7	4	0	Hsp70 protein	Heat shock protein
TRINITY_DN532370_c0_g1	HSP20	0	0	0	0	5	3	0	0	Hsp20/alpha crystallin family	Heat shock protein
TRINITY_DN5386_c0_g1	HSP9_HSP12	6	24	156	2	6	4	0	4	Heat shock protein 9/12	Heat shock protein
TRINITY_DN1283053_c0_g1	HSP20	0	0	0	8	4	13	0	0	Hsp20/alpha crystallin family	Heat shock protein
TRINITY_DN29461_c0_g1	HSP70	0	0	0	0	4	0	0	13	Hsp70 protein	Heat shock protein
TRINITY_DN578449_c0_g1	HSP90	0	0	0	0	0	6	0	3	Hsp90 protein	Heat shock protein
TRINITY_DN4266_c0_g1	HSP90	12	33	8	0	4	13	57	8	Hsp90 protein	Heat shock protein
TRINITY_DN178_c0_g1	HSP20	259	197	686.24	1217	252	273	44	307	Hsp20/alpha crystallin family	Heat shock protein
TRINITY_DN703894_c0_g1	HSP20	0	0	0	1	2	3	6	4	Hsp20/alpha crystallin family	Heat shock protein
TRINITY_DN31886_c0_g2	HSP20	0	0	0	0	16	9	4	0	Hsp20/alpha crystallin family	Heat shock protein
TRINITY_DN33537_c0_g1	HSP90	28	0	0	0	0	23	0	5	Hsp90 protein	Heat shock protein
TRINITY_DN63447_c0_g1	HSP20	2	3	8	0	0	0	0	0	Hsp20/alpha crystallin family	Heat shock protein
TRINITY_DN4314_c0_g1	HSP20	58	40	33	237	0	133	0	60	Hsp20/alpha crystallin family	Heat shock protein
TRINITY_DN2065_c0_g1	HSP90	252.95	441.32	479	51	167.25	2406.95	83.97	158.05	Hsp90 protein	Heat shock protein
TRINITY_DN590749_c0_g1	HSP20	6	14	20	6	10	20	0	0	Hsp20/alpha crystallin family	Heat shock protein
TRINITY_DN201868_c0_g1	Usp	0	0	0	0	0	0	4	0	Universal stress protein family	Stress
TRINITY_DN715737_c0_g1	Usp	0	0	0	0	0	16	0	0	Universal stress protein family	Stress
TRINITY_DN7807_c1_g1	HSP20	92	5	10	193	175	34	49	4	Hsp20/alpha crystallin family	Heat shock protein
TRINITY_DN370053_c0_g1	SDE2_2C	4	0	0	0	0	0	5	2	Replication stress response SDE2 C-terminal	Stress
TRINITY_DN27471_c0_g1	HSP20	0	20	0	20	0	0	0	7	Hsp20/alpha crystallin family	Heat shock protein
TRINITY_DN30814_c0_g1	HSBP1	11	16	20	11	9	3	0	5	Heat shock factor binding protein 1	Heat shock protein
TRINITY_DN311415_c0_g1	HSP20	2	18	9	0	0	0	0	6	Hsp20/alpha crystallin family	Heat shock protein
TRINITY_DN40930_c0_g1	HSP90	15	0	11	4	0	17	9	7	Hsp90 protein	Heat shock protein
TRINITY_DN16706_c0_g2	HSP70	7	12	5.23	0	0	0	3	0	Hsp70 protein	Heat shock protein
TRINITY_DN57874_c0_g2	Glucan_synthase	0	0	6	0	0	0	3	0	13-beta-glucan synthase component	13-beta-glucan synthase
TRINITY_DN89227_c0_g1	HSP70	1	14	1	10	5	0	29	1	Hsp70 protein	Heat shock protein
TRINITY_DN395_c0_g2	HSP70	0	0	0	0	0	1507.99	0	0	Hsp70 protein	Heat shock protein
TRINITY_DN223781_c0_g1	HSP70	29.3	3	18	2	4	19	11	5	Hsp70 protein	Heat shock protein
TRINITY_DN12512_c0_g1	HSP70	16	0	8	11	10	0	4	2	Hsp70 protein	Heat shock protein
TRINITY_DN268743_c0_g1	HSP90	10	0	0	0	0	0	0	13	Hsp90 protein	Heat shock protein
TRINITY_DN17234_c0_g4	HSP20	9	31	0	14	3	0	4	6	Hsp20/alpha crystallin family	Heat shock protein
TRINITY_DN4566_c0_g1	HSP20	9	7	55	113	41	1	0	67	Hsp20/alpha crystallin family	Heat shock protein
TRINITY_DN883940_c0_g1	HSP70	0	0	0	3	8	0	9	1	Hsp70 protein	Heat shock protein
TRINITY_DN698785_c0_g1	HSP20	0	0	0	0	3	0	7	0	Hsp20/alpha crystallin family	Heat shock protein
TRINITY_DN2932_c0_g1	HSP90	40	9	0	26	17	6	32	4	Hsp90 protein	Heat shock protein
TRINITY_DN74591_c0_g1	HSP70	0	0	3	0	6	2	4	6	Hsp70 protein	Heat shock protein
TRINITY_DN779835_c0_g1	HSP70	0	0	0	0	15	0	0	0	Hsp70 protein	Heat shock protein
TRINITY_DN119895_c0_g1	HSP20	36	3	17	132	49	10	7	28	Hsp20/alpha crystallin family	Heat shock protein
TRINITY_DN1104942_c0_g1	KGG	0	12	6	0	0	0	0	0	Stress-induced bacterial acidophilic repeat motif	Stress
TRINITY_DN86527_c0_g1	HSP90	0	0	3	0	0	0	0	7	Hsp90 protein	Heat shock protein
TRINITY_DN1020611_c0_g1	HSP70	7	0	0	0	1	2	0	0	Hsp70 protein	Heat shock protein
TRINITY_DN938_c1_g1	HSP70	484.15	28.42	56.77	197	1250.74	241	1028.42	90	Hsp70 protein	Heat shock protein
TRINITY_DN11716_c1_g1	HSP20	25	5	49	180	4	29	2	11	Hsp20/alpha crystallin family	Heat shock protein
TRINITY_DN6358_c1_g3	HSP20	1	8	7	5	7	0	1	5	Hsp20/alpha crystallin family	Heat shock protein
TRINITY_DN1153187_c0_g1	Usp	0	9	0	0	4	0	3	5	Universal stress protein family	Stress
TRINITY_DN1367435_c0_g1	HSP9_HSP12	0	0	0	0	0	0	125	0	Heat shock protein 9/12	Heat shock protein
TRINITY_DN92115_c0_g1	HSP90	3	2.1	4	0	0	0	0	0	Hsp90 protein	Heat shock protein
TRINITY_DN923_c0_g1	HSP90	55	11	87	15	0	8	0	2	Hsp90 protein	Heat shock protein
TRINITY_DN205042_c0_g2	HSP20	9	0	14	9	0	5	0	0	Hsp20/alpha crystallin family	Heat shock protein
TRINITY_DN1355096_c0_g1	HSP20	4	0	19	0	0	0	0	0	Hsp20/alpha crystallin family	Heat shock protein
TRINITY_DN185946_c0_g1	HSP70	0	0	32	40	0	22	0	3	Hsp70 protein	Heat shock protein
TRINITY_DN14_c2_g2	HSP70	465.39	496.4	650.96	685.65	963.82	535.25	447.1	315.39	Hsp70 protein	Heat shock protein
TRINITY_DN57757_c0_g2	HSP20	20	16	15	120	49	20	13	38	Hsp20/alpha crystallin family	Heat shock protein
TRINITY_DN1292353_c0_g1	Usp	0	0	0	0	3	0	0	7	Universal stress protein family	Stress
TRINITY_DN31569_c1_g1	HSP20	0	0	0	4	0	10	0	0	Hsp20/alpha crystallin family	Heat shock protein
TRINITY_DN122295_c0_g1	Usp	8	0	6	15	1	0	0	24	Universal stress protein family	Stress
TRINITY_DN107201_c0_g1	HSP70	1	14	0	0	1	0	0	0	Hsp70 protein	Heat shock protein
TRINITY_DN89112_c1_g1	HSP70	11	0	0	0	3	3	3	7	Hsp70 protein	Heat shock protein
TRINITY_DN986_c1_g1	HSP70	96.03	248.96	267.97	89.88	171.62	59	27	42.88	Hsp70 protein	Heat shock protein
TRINITY_DN626_c0_g3	HSP20	40	26	58	549	19	73	13	27	Hsp20/alpha crystallin family	Heat shock protein
TRINITY_DN207050_c0_g1	HSP90	0	0	4	4	9	0	6	0	Hsp90 protein	Heat shock protein
TRINITY_DN841_c6_g1	HSP70	0	1	0	0	3	3	0	0	Hsp70 protein	Heat shock protein
TRINITY_DN316994_c0_g1	KGG	4	0	0	2	0	14	0	13	Stress-induced bacterial acidophilic repeat motif	Stress
TRINITY_DN2478_c1_g1	KGG	0	6	311.52	0	22	29	0	25.7	Stress-induced bacterial acidophilic repeat motif	Stress
TRINITY_DN74724_c0_g1	HSP20	12	1	4	0	2	0	0	0	Hsp20/alpha crystallin family	Heat shock protein
TRINITY_DN2056_c2_g1	HSP90	0	0	0	3	4	0	25.55	0	Hsp90 protein	Heat shock protein
TRINITY_DN7852_c0_g1	HSP70	61	23	36	29	6	4	367.04	16	Hsp70 protein	Heat shock protein
TRINITY_DN45747_c0_g1	HSP20	0	0	5	0	3	1	0	5	Hsp20/alpha crystallin family	Heat shock protein
TRINITY_DN293890_c0_g1	Usp	3	0	0	23	0	3	0	0	Universal stress protein family	Stress
TRINITY_DN26077_c0_g1	HSP20	0	0	0	0	0	0	212.51	0	Hsp20/alpha crystallin family	Heat shock protein
TRINITY_DN717185_c0_g1	HSP20	0	0	0	0	3	0	0	0	Hsp20/alpha crystallin family	Heat shock protein
TRINITY_DN235_c0_g1	HSP90	535.9	47	63	137	116	221	572.91	72	Hsp90 protein	Heat shock protein
TRINITY_DN13720_c0_g1	HSP20	17	0	17	9	0	7	24	7	Hsp20/alpha crystallin family	Heat shock protein
TRINITY_DN16227_c0_g1	HSP70	5	13	0	0	0	1	2	2	Hsp70 protein	Heat shock protein
TRINITY_DN21276_c0_g2	HSP70	40	57	78	59	26	41	6	49.85	Hsp70 protein	Heat shock protein
TRINITY_DN784940_c0_g1	HSP20	0	0	0	0	0	0	7	0	Hsp20/alpha crystallin family	Heat shock protein
TRINITY_DN48566_c0_g2	HSP70	0	0	3	0	6	0	0	0	Hsp70 protein	Heat shock protein
TRINITY_DN65253_c1_g1	HSP70	0	0	0	0	0	0	0	162.23	Hsp70 protein	Heat shock protein
TRINITY_DN563984_c0_g1	Mid2	0	0	0	0	0	0	22	1	Mid2 like cell wall stress sensor	Stress
TRINITY_DN40879_c0_g2	HSP90	6	30.58	6	9	7	23	12	10	Hsp90 protein	Heat shock protein
TRINITY_DN131890_c0_g2	HSP70	2	0	13	306	0	0	0	23	Hsp70 protein	Heat shock protein
TRINITY_DN1006757_c0_g1	HSP70	7	0	1	0	0	3	0	1	Hsp70 protein	Heat shock protein
TRINITY_DN47642_c0_g1	HSP70	8	13	0	0	7	2	0	3	Hsp70 protein	Heat shock protein
TRINITY_DN537955_c0_g1	HSP70	0	0	0	0	0	0	18	0	Hsp70 protein	Heat shock protein
TRINITY_DN76976_c0_g1	HSP70	25	0	0	0	8	12	0	0	Hsp70 protein	Heat shock protein
TRINITY_DN988_c1_g1	HSP70	12	6	21	29.44	26.4	4.7	15.39	1	Hsp70 protein	Heat shock protein
TRINITY_DN395806_c0_g1	HSP70	19	9	0	0	0	0	0	0	Hsp70 protein	Heat shock protein
TRINITY_DN102901_c2_g1	HSP70	0	0	0	0	9.89	1	0	0	Hsp70 protein	Heat shock protein
TRINITY_DN155942_c0_g1	HSP90	0	3	3	0	0	0	4	9	Hsp90 protein	Heat shock protein
TRINITY_DN9977_c0_g4	HSP70	12	0	0	0	0	1	35	1	Hsp70 protein	Heat shock protein
TRINITY_DN103865_c0_g1	HSP90	0	0	2	0	7	0	0	30	Hsp90 protein	Heat shock protein
TRINITY_DN10270_c0_g1	HSP70	0	0	1	3	0	0	4	0	Hsp70 protein	Heat shock protein
TRINITY_DN1192_c0_g1	HSP70	0	0	0	2	8	5915.01	0	0	Hsp70 protein	Heat shock protein
TRINITY_DN340333_c0_g1	HSP9_HSP12	4	0	0	0	0	0	7	0	Heat shock protein 9/12	Heat shock protein
TRINITY_DN174852_c0_g1	HSP90	0	0	0	0	0	7	0	1	Hsp90 protein	Heat shock protein
TRINITY_DN1050123_c0_g1	HSP70	0	0	0	0	0	6	0	0	Hsp70 protein	Heat shock protein
TRINITY_DN6693_c1_g1	HSP20	1	0	0	3	3	0	0	8	Hsp20/alpha crystallin family	Heat shock protein
TRINITY_DN107762_c0_g1	HSP70	6	1	0	0	19	0	28	0	Hsp70 protein	Heat shock protein
TRINITY_DN905_c0_g1	HSP70	179	0	249	550	16	7	12	150	Hsp70 protein	Heat shock protein
TRINITY_DN126120_c0_g1	HSP20	18	4	0	0	38	18	0	0	Hsp20/alpha crystallin family	Heat shock protein
TRINITY_DN16832_c0_g1	HSP20	18	65	90	7	0	8	0	1	Hsp20/alpha crystallin family	Heat shock protein
TRINITY_DN108256_c0_g1	HSP70	0	15	0	0	0	0	0	0	Hsp70 protein	Heat shock protein
TRINITY_DN533526_c0_g1	HSP70	0	0	0	0	0	0	110	0	Hsp70 protein	Heat shock protein
TRINITY_DN13045_c0_g4	HSP90	0	0	77	0	0	0	0	0	Hsp90 protein	Heat shock protein
TRINITY_DN399433_c0_g1	HSP70	7	0	0	10	0	0	0	5	Hsp70 protein	Heat shock protein
TRINITY_DN9822_c0_g1	KGG	7	3	0	5	36	0	265	0	Stress-induced bacterial acidophilic repeat motif	Stress
TRINITY_DN1440348_c0_g1	Usp	14	0	0	0	0	8	0	2	Universal stress protein family	Stress
TRINITY_DN45600_c1_g1	HSP20	0	13	1	3	6	3	1	6	Hsp20/alpha crystallin family	Heat shock protein
TRINITY_DN786839_c0_g1	HSP20	0	7	0	0	0	0	1	0	Hsp20/alpha crystallin family	Heat shock protein
TRINITY_DN33111_c0_g1	HSP70	21	5	0	0	8	0	32	4	Hsp70 protein	Heat shock protein
TRINITY_DN177660_c1_g1	HSP20	0	0	0	0	2	0	3	0	Hsp20/alpha crystallin family	Heat shock protein
TRINITY_DN63193_c0_g1	HSP70	0	15	0	7	0	0	0	2	Hsp70 protein	Heat shock protein
TRINITY_DN245112_c0_g2	HSP70	0	0	2	0	0	3	4	0	Hsp70 protein	Heat shock protein
TRINITY_DN506297_c0_g1	HSP70	13	0	0	12	0	0	0	0	Hsp70 protein	Heat shock protein
TRINITY_DN1129365_c0_g1	HSP9_HSP12	11	0	36	55	0	0	0	0	Heat shock protein 9/12	Heat shock protein
TRINITY_DN152508_c0_g1	HSP70	3	0	0	0	4	0	20	2	Hsp70 protein	Heat shock protein
TRINITY_DN10292_c0_g5	HSP90	19	112.62	115.87	5.16	19	17	20	26.93	Hsp90 protein	Heat shock protein
TRINITY_DN729273_c0_g1	ThuA	0	0	22	12	3	15	4	10	Trehalose utilisation	Trehalose
TRINITY_DN1659_c16_g1	HSP20	0	13	13	0	8	18	5	18	Hsp20/alpha crystallin family	Heat shock protein
TRINITY_DN6189_c2_g1	HSP70	0	14	5	4	0	6	7	1	Hsp70 protein	Heat shock protein
TRINITY_DN4734_c4_g1	HSP90	10	0	5	0	2	5.51	0	3	Hsp90 protein	Heat shock protein
TRINITY_DN23261_c0_g1	HSP20	4	0	10	20	21	0	3	4	Hsp20/alpha crystallin family	Heat shock protein
TRINITY_DN740763_c0_g1	Usp	0	6	0	0	0	0	0	0	Universal stress protein family	Stress
TRINITY_DN17975_c0_g1	HSP20	73	78	12	74	72	21.53	2	64	Hsp20/alpha crystallin family	Heat shock protein
TRINITY_DN4247_c1_g1	HSP90	7	0	44	66	1	39	0	25	Hsp90 protein	Heat shock protein
TRINITY_DN8832_c0_g1	HSP70	9	4	9	0	6	18	0	0	Hsp70 protein	Heat shock protein
TRINITY_DN394007_c0_g1	HSP70	5	0	12	0	0	7	0	1	Hsp70 protein	Heat shock protein
TRINITY_DN270222_c0_g1	Trehalose_PPase	0	0	0	0	5	5	4	0	Trehalose-phosphatase	Trehalose
TRINITY_DN4399_c0_g1	HSP70	23	0	0	0	37	2	0	3	Hsp70 protein	Heat shock protein
TRINITY_DN915979_c0_g1	HSP20	0	0	0	0	4	0	0	0	Hsp20/alpha crystallin family	Heat shock protein
TRINITY_DN164714_c0_g1	HSP90	7	3	9	0	0	2	0	9	Hsp90 protein	Heat shock protein
TRINITY_DN92039_c0_g1	HSP20	10	7	0	0	0	0	0	2	Hsp20/alpha crystallin family	Heat shock protein
TRINITY_DN614282_c0_g1	HSP70	0	0	0	0	0	0	33	0	Hsp70 protein	Heat shock protein
TRINITY_DN116498_c0_g1	HSP90	0	0	0	0	0	0	0	0	Hsp90 protein	Heat shock protein
TRINITY_DN17179_c0_g1	HSP70	27	0	85.08	78	0	0	6	9	Hsp70 protein	Heat shock protein
TRINITY_DN148470_c0_g2	HSP70	8	5	0	0	0	0	0	0	Hsp70 protein	Heat shock protein
TRINITY_DN106330_c0_g1	HSP70	0	0	23	8	0	0	0	4	Hsp70 protein	Heat shock protein
TRINITY_DN651849_c0_g1	HSP70	0	0	0	0	5	0	0	0	Hsp70 protein	Heat shock protein
TRINITY_DN48106_c1_g1	HSP20	0	0	0	21	0	0	0	0	Hsp20/alpha crystallin family	Heat shock protein
TRINITY_DN126347_c0_g1	HSP33	3	7	0	1	3	5	0	2	Hsp33 protein	Heat shock protein
TRINITY_DN33046_c0_g1	HSP70	0	0	4	0	0	2	21	0	Hsp70 protein	Heat shock protein
TRINITY_DN720567_c0_g1	Usp	0	0	0	0	0	0	8	3	Universal stress protein family	Stress
TRINITY_DN178892_c0_g1	Usp	0	0	0	0	0	0	0	0	Universal stress protein family	Stress
TRINITY_DN126442_c0_g1	YflT	15	104	36	12	17	22	10	13	Heat induced stress protein YflT domain	Stress
TRINITY_DN237195_c0_g1	HSP20	0	0	2	0	0	0	0	0	Hsp20/alpha crystallin family	Heat shock protein
TRINITY_DN1223813_c0_g1	HSP90	0	0	0	0	0	0	0	0	Hsp90 protein	Heat shock protein
TRINITY_DN1174251_c0_g1	HSP70	0	6	0	3	0	0	0	3	Hsp70 protein	Heat shock protein
TRINITY_DN993928_c0_g1	HSP70	2	0	0	1	0	9	0	13	Hsp70 protein	Heat shock protein
TRINITY_DN14146_c1_g5	HSP70	18	3	8	22	0	4	0	10	Hsp70 protein	Heat shock protein
TRINITY_DN38674_c0_g1	HSP20	0	39	0	0	1	0	0	0	Hsp20/alpha crystallin family	Heat shock protein
TRINITY_DN307098_c0_g1	HSP70	0	0	0	111.51	0	0	0	41	Hsp70 protein	Heat shock protein
TRINITY_DN147324_c0_g1	HSP20	0	5	5	7	0	0	2	0	Hsp20/alpha crystallin family	Heat shock protein
TRINITY_DN258663_c0_g1	HSP70	14	0	0	0	10	0	0	0	Hsp70 protein	Heat shock protein
TRINITY_DN841_c2_g1	HSP70	24	32	0	1	6.35	3.02	0	0	Hsp70 protein	Heat shock protein
TRINITY_DN44941_c0_g1	HSP70	0	30.01	0	0	0	4	0	0	Hsp70 protein	Heat shock protein
TRINITY_DN1363941_c0_g1	KGG	0	0	13	0	2	9	3	2	Stress-induced bacterial acidophilic repeat motif	Stress
TRINITY_DN4188_c0_g2	HSP70	11	10	1	16	36	13	5	13	Hsp70 protein	Heat shock protein
TRINITY_DN28427_c0_g2	HSP70	6	5	26	0	3	9	0	0	Hsp70 protein	Heat shock protein
TRINITY_DN96860_c0_g1	HSP20	1	0	0	3	6	3	10	3	Hsp20/alpha crystallin family	Heat shock protein
TRINITY_DN749270_c0_g1	HSP20	0	0	0	6	3	0	0	0	Hsp20/alpha crystallin family	Heat shock protein
TRINITY_DN724433_c0_g1	HSP70	5	0	0	0	0	0	173.29	0	Hsp70 protein	Heat shock protein
TRINITY_DN1336029_c0_g1	UPF1_Zn_bind	0	0	0	50	0	0	0	10.56	RNA helicase (UPF2 interacting domain)	RNA helicase
TRINITY_DN355038_c0_g1	HSP90	0	0	0	0	0	17	0	0	Hsp90 protein	Heat shock protein
TRINITY_DN4458_c0_g1	HSP90	44	92.61	130.89	56.05	47.39	28	395.93	87.8	Hsp90 protein	Heat shock protein
TRINITY_DN938_c2_g3	HSP70	17.82	45	109.29	23	52.89	22	17	7	Hsp70 protein	Heat shock protein
TRINITY_DN16069_c0_g2	HSP20	10	0	0	0	0	47	0	43	Hsp20/alpha crystallin family	Heat shock protein
TRINITY_DN17557_c3_g1	HSP70	0	0	0	2	0	0	0	35.22	Hsp70 protein	Heat shock protein
TRINITY_DN3826_c0_g1	HSP20	17	6	2	0	2	380	0	30	Hsp20/alpha crystallin family	Heat shock protein
TRINITY_DN23559_c0_g1	HSP70	0	0	0	1	0	15	24	1	Hsp70 protein	Heat shock protein
TRINITY_DN53422_c0_g1	HSP70	8	0	0	0	0	3	25	0	Hsp70 protein	Heat shock protein
TRINITY_DN153159_c0_g1	HSP20	5	5	0	0	0	0	0	5	Hsp20/alpha crystallin family	Heat shock protein
TRINITY_DN69857_c0_g1	HSP20	1	14	7	4	14	2	0	5	Hsp20/alpha crystallin family	Heat shock protein
TRINITY_DN32146_c0_g1	HSP70	0	0	0	4	0	17	52	0	Hsp70 protein	Heat shock protein
TRINITY_DN16075_c0_g1	HSP70	13	22	0	0	3	7	16	0	Hsp70 protein	Heat shock protein
TRINITY_DN22080_c0_g1	HSP20	4	3	0	0	4	8	0	0	Hsp20/alpha crystallin family	Heat shock protein
TRINITY_DN30352_c0_g1	HSP20	3	6	27	13	0	24	0	11	Hsp20/alpha crystallin family	Heat shock protein
TRINITY_DN29898_c1_g1	HSP90	0	0	0	0	0	0	0	45	Hsp90 protein	Heat shock protein
TRINITY_DN897868_c0_g1	HSP20	0	21	15	196	0	8	0	45	Hsp20/alpha crystallin family	Heat shock protein
TRINITY_DN7254_c0_g1	HSP70	50	0	24.01	111	49	36	3	956	Hsp70 protein	Heat shock protein
TRINITY_DN1460036_c0_g1	HSP20	0	94.29	0	0	6	0	3	20	Hsp20/alpha crystallin family	Heat shock protein
TRINITY_DN755429_c0_g1	Usp	0	0	7	0	0	8	0	0	Universal stress protein family	Stress
TRINITY_DN80287_c0_g2	HSP20	7	0	0	10	6	1	0	2	Hsp20/alpha crystallin family	Heat shock protein
TRINITY_DN5378_c0_g1	HSP20	0	0	0	0	0	0	0	1400	Hsp20/alpha crystallin family	Heat shock protein
TRINITY_DN420233_c0_g1	HSP90	11	0	0	0	0	0	0	0	Hsp90 protein	Heat shock protein
TRINITY_DN3403_c0_g1	HSP9_HSP12	0	0	1	0	37	11	0	4	Heat shock protein 9/12	Heat shock protein
TRINITY_DN622550_c0_g1	Usp	0	0	0	0	0	0	0	2	Universal stress protein family	Stress
TRINITY_DN1100357_c0_g1	HSP20	0	0	0	0	1	11	0	0	Hsp20/alpha crystallin family	Heat shock protein
TRINITY_DN16673_c0_g1	HSP20	4	4	28	26	0	3	0	7	Hsp20/alpha crystallin family	Heat shock protein
TRINITY_DN209912_c0_g1	HSP70	0	0	0	0	0	0	0	69	Hsp70 protein	Heat shock protein
TRINITY_DN13871_c0_g1	HSP70	0	44	0	26	0	2	0	3	Hsp70 protein	Heat shock protein
TRINITY_DN1632_c0_g2	HSP90	82	42	74	29	2	19	16	20	Hsp90 protein	Heat shock protein
TRINITY_DN536671_c0_g1	Usp	0	0	0	0	0	0	0	5	Universal stress protein family	Stress
TRINITY_DN37144_c0_g2	HSP70	24	15	0	0	5	0	15	4	Hsp70 protein	Heat shock protein
TRINITY_DN17975_c3_g1	HSP20	8	20	2	3	1	3	1	12	Hsp20/alpha crystallin family	Heat shock protein
TRINITY_DN208199_c0_g1	HSP20	0	3	4	0	0	0	4	0	Hsp20/alpha crystallin family	Heat shock protein
TRINITY_DN343148_c0_g1	HSP90	0	0	0	0	0	14	3	0	Hsp90 protein	Heat shock protein
TRINITY_DN141588_c0_g1	HSP70	8	0	0	0	0	5	1	1	Hsp70 protein	Heat shock protein
TRINITY_DN17179_c3_g1	HSP70	0	0	11	49.97	0	2	0	0	Hsp70 protein	Heat shock protein
TRINITY_DN41803_c0_g1	HSP70	0	0	0	17	8	1	9.94	13	Hsp70 protein	Heat shock protein
TRINITY_DN292903_c0_g1	HSP70	4	0	14	0	38	1	5	0	Hsp70 protein	Heat shock protein
TRINITY_DN9175_c0_g3	HSP20	2	6.05	8.99	0	3.1	3.15	0	6	Hsp20/alpha crystallin family	Heat shock protein
TRINITY_DN234353_c1_g1	Usp	0	0	0	0	0	3	6	0	Universal stress protein family	Stress
TRINITY_DN56369_c0_g1	HSP70	0	5	13	0	10	0	0	0	Hsp70 protein	Heat shock protein
TRINITY_DN10363_c0_g2	HSP70	0	2	15	3	2	1	17	5	Hsp70 protein	Heat shock protein
TRINITY_DN1319117_c0_g1	HSP70	0	0	0	0	0	10	0	1	Hsp70 protein	Heat shock protein
TRINITY_DN1395070_c0_g1	HSP70	2	0	4	0	0	0	17	1	Hsp70 protein	Heat shock protein
TRINITY_DN12967_c0_g2	HSP20	0	0	3	2	53	1	9	6	Hsp20/alpha crystallin family	Heat shock protein
TRINITY_DN13580_c1_g1	HSP90	3	9	19	53	0	18	4	15	Hsp90 protein	Heat shock protein
TRINITY_DN1310000_c0_g1	KGG	0	0	0	0	0	0	28	0	Stress-induced bacterial acidophilic repeat motif	Stress
TRINITY_DN1170768_c0_g1	HSP70	11	0	0	9.63	14	9	0	8	Hsp70 protein	Heat shock protein
TRINITY_DN76793_c0_g1	HSP70	9	0	7	0	0	14	0	2	Hsp70 protein	Heat shock protein
TRINITY_DN1214536_c0_g1	HSP70	0	0	1	0	2	14	0	15	Hsp70 protein	Heat shock protein
TRINITY_DN567489_c0_g1	KGG	0	0	0	0	0	0	4	0	Stress-induced bacterial acidophilic repeat motif	Stress
TRINITY_DN31014_c0_g2	HSP90	6	0	14	0	0	0	0	0	Hsp90 protein	Heat shock protein
TRINITY_DN34573_c0_g1	HSP70	0	26	1	0	0	0	0	0	Hsp70 protein	Heat shock protein
TRINITY_DN43784_c0_g1	HSP20	0	9	1	5	1	2	3	0	Hsp20/alpha crystallin family	Heat shock protein
TRINITY_DN1190461_c0_g1	HSP90	0	7	5	0	3	3	0	2	Hsp90 protein	Heat shock protein
TRINITY_DN347341_c0_g1	HSP20	0	73.5	0	0	0	0	4	0	Hsp20/alpha crystallin family	Heat shock protein
TRINITY_DN183135_c0_g1	Glucan_synthase	27	0	0	0	0	0	0	0	13-beta-glucan synthase component	13-beta-glucan synthase
TRINITY_DN330964_c0_g1	HSP20	0	0	3	8	4	0	0	0	Hsp20/alpha crystallin family	Heat shock protein
TRINITY_DN198316_c0_g1	RhlB	6	0	9	4	0	1	0	6	ATP-dependent RNA helicase RhlB	RNA helicase
TRINITY_DN1283673_c0_g1	Glucan_synthase	0	9	0	0	0	0	0	0	13-beta-glucan synthase component	13-beta-glucan synthase
TRINITY_DN556638_c0_g1	HSP90	0	16	0	0	0	0	0	0	Hsp90 protein	Heat shock protein
TRINITY_DN26578_c0_g1	HSP20	0	0	0	0	10	40	0	0	Hsp20/alpha crystallin family	Heat shock protein
TRINITY_DN47564_c0_g1	HSP70	0	0	7	0	0	0	3	6	Hsp70 protein	Heat shock protein
TRINITY_DN33113_c0_g1	HSP70	0	17	0	0	0	0	0	0	Hsp70 protein	Heat shock protein
TRINITY_DN60799_c1_g1	HSP70	14.87	41	29.64	17.46	11	10	16.01	6.01	Hsp70 protein	Heat shock protein
TRINITY_DN94503_c1_g1	HSP70	0	0	0	0	0	0	0	0	Hsp70 protein	Heat shock protein
TRINITY_DN181468_c0_g1	HSP20	0	0	89	0	0	2	0	4	Hsp20/alpha crystallin family	Heat shock protein
TRINITY_DN1601_c0_g1	HSP70	87	65	4	62	15	36	40	10	Hsp70 protein	Heat shock protein
TRINITY_DN975636_c1_g1	HSP70	7	1	0	0	0	0	0	1	Hsp70 protein	Heat shock protein
TRINITY_DN1436409_c0_g1	HSP20	0	0	1	0	1	0	0	0	Hsp20/alpha crystallin family	Heat shock protein
TRINITY_DN1104094_c0_g1	HSP20	0	5	0	0	0	0	10	5	Hsp20/alpha crystallin family	Heat shock protein
TRINITY_DN2932_c1_g2	HSP90	8	7	0	27	0	0	4	53	Hsp90 protein	Heat shock protein
TRINITY_DN741768_c0_g1	HSP20	0	0	0	0	1	0	50	0	Hsp20/alpha crystallin family	Heat shock protein
TRINITY_DN119895_c8_g1	HSP20	0	13	2	0	0	0	0	0	Hsp20/alpha crystallin family	Heat shock protein
TRINITY_DN979374_c0_g1	HSP70	0	0	0	0	0	0	0	0	Hsp70 protein	Heat shock protein
[truncated: 2,273 more rows]
