# Supplementary material for: Effects of global change drivers on the expression of pathogenicity and stress genes in dryland soil fungi
Source: mSphere. 2024 Oct 30;9(11):e00658-24. doi: 10.1128/msphere.00658-24 (PMC11580470; doi:10.1128/msphere.00658-24)
Supplement: Table S5 — Transcripts for stress response in under vegetation samples. [file msphere.00658-24-s0005.xlsx]

## Sheet: Sheet1
Supplementary Table 5. Transcripts for stress response in under vegetation samples.
query_name	target_name	305C	307C	322Di	324Di	311Dr	314Dr	333DxD	338DxD	description_of_target	transcripts
TRINITY_DN372052_c0_g1	HSP70	0	3	36	0	0	0	0	1.24	Hsp70 protein	Heat shock protein
TRINITY_DN5956_c0_g2	HSP90	76	8	53.98	21	39.3	28	29.9	35.63	Hsp90 protein	Heat shock protein
TRINITY_DN876278_c0_g1	HSP70	3	1	0	6	0	0	2	6	Hsp70 protein	Heat shock protein
TRINITY_DN1597382_c0_g1	HSP9_HSP12	0	0	33	0	36	1	0	0	Heat shock protein 9/12	Heat shock protein
TRINITY_DN49977_c0_g1	HSP20	0	27	126	0	529	17	316	115	Hsp20/alpha crystallin family	Heat shock protein
TRINITY_DN808048_c0_g1	HSP70	0	0	13	0	0	0	0	3	Hsp70 protein	Heat shock protein
TRINITY_DN13700_c8_g1	HSP90	0	1	53	1	0	0	1	0	Hsp90 protein	Heat shock protein
TRINITY_DN1890_c0_g1	HSP70	87	73	199	135	190.04	771	648.68	112	Hsp70 protein	Heat shock protein
TRINITY_DN1584730_c0_g1	KGG	3	0	0	0	2	9	0	3	Stress-induced bacterial acidophilic repeat motif	Stress
TRINITY_DN132859_c0_g1	HSP90	6	5	9.99	5	11	0	0	2	Hsp90 protein	Heat shock protein
TRINITY_DN254341_c1_g1	HSP70	0	0	1	0	1	0	0	0	Hsp70 protein	Heat shock protein
TRINITY_DN1611_c1_g1	HSP70	43	14	244.97	135	0	15	93	147	Hsp70 protein	Heat shock protein
TRINITY_DN932976_c0_g1	HSP70	0	0	3	0	0	0	0	0	Hsp70 protein	Heat shock protein
TRINITY_DN91_c5_g1	HSP20	18	3	15	5	3252	2	46	95	Hsp20/alpha crystallin family	Heat shock protein
TRINITY_DN79885_c0_g1	HSP70	6	9	21	7	0	0	3	1	Hsp70 protein	Heat shock protein
TRINITY_DN69155_c1_g3	HSP70	9	29	22	31	3	5	6	3	Hsp70 protein	Heat shock protein
TRINITY_DN828624_c0_g1	HSP20	1	0	0	12	0	0	0	2	Hsp20/alpha crystallin family	Heat shock protein
TRINITY_DN29010_c0_g1	HSP90	0	7	59	1	4	0	2	4	Hsp90 protein	Heat shock protein
TRINITY_DN30812_c0_g1	HSP20	11	11	14	3	15	2	2	6	Hsp20/alpha crystallin family	Heat shock protein
TRINITY_DN148566_c1_g2	HSP70	2	0	5	4	1	19	42	2	Hsp70 protein	Heat shock protein
TRINITY_DN540874_c0_g1	HSP20	1	0	11	2	0	0	0	0	Hsp20/alpha crystallin family	Heat shock protein
TRINITY_DN749664_c0_g1	HSP20	0	0	0	2	0	0	36	0	Hsp20/alpha crystallin family	Heat shock protein
TRINITY_DN109422_c1_g1	HSP70	0	0	0	0	0	138	0	0	Hsp70 protein	Heat shock protein
TRINITY_DN1098439_c0_g1	Glucan_synthase	0	0	0	0	9	0	0	2	13-beta-glucan synthase component	13-beta-glucan synthase
TRINITY_DN1010616_c0_g1	Viral_Hsp90	9	0	0	0	0	0	0	4	Viral heat shock protein Hsp90 homologue	Heat shock protein
TRINITY_DN1457600_c0_g1	HSP70	0	0	0	0	0	69	0	0	Hsp70 protein	Heat shock protein
TRINITY_DN735828_c0_g1	HSP20	0	2	8	2	5	0	0	14	Hsp20/alpha crystallin family	Heat shock protein
TRINITY_DN6625_c1_g1	HSP70	3	9	2	13	6	15	1	20	Hsp70 protein	Heat shock protein
TRINITY_DN99239_c0_g2	HSP90	0	0	9	1	3	0	0	0	Hsp90 protein	Heat shock protein
TRINITY_DN707045_c0_g1	KGG	3	7	1	0	2	0	0	1	Stress-induced bacterial acidophilic repeat motif	Stress
TRINITY_DN196149_c3_g3	HSP70	0	0	0	51	7	0	0	6	Hsp70 protein	Heat shock protein
TRINITY_DN1418266_c0_g1	Usp	3	3	0	0	2	33	1	4	Universal stress protein family	Stress
TRINITY_DN1250354_c0_g1	Usp	0	4	19	1	7	12	0	0	Universal stress protein family	Stress
TRINITY_DN1757990_c0_g1	Viral_helicase1	0	0	0	0	0	0	428	0	Viral (Superfamily 1) RNA helicase	RNA helicase
TRINITY_DN16715_c1_g1	HSP70	0	4	29	0	46	0	0	7	Hsp70 protein	Heat shock protein
TRINITY_DN792_c0_g1	HSP9_HSP12	101	229	137	56	147	450	864	55	Heat shock protein 9/12	Heat shock protein
TRINITY_DN326197_c0_g1	HSP70	0	0	31	0	0	0	4	12	Hsp70 protein	Heat shock protein
TRINITY_DN223639_c0_g1	HSP20	0	0	56	23	273.64	0	2	2	Hsp20/alpha crystallin family	Heat shock protein
TRINITY_DN6419_c0_g1	HSP70	87.68	17	5	92.96	84	64	12	220.99	Hsp70 protein	Heat shock protein
TRINITY_DN209115_c0_g1	HSP20	8	4	12	6	1	0	3	0	Hsp20/alpha crystallin family	Heat shock protein
TRINITY_DN49245_c0_g1	HSP70	0	7	0	0	0	20	15	0	Hsp70 protein	Heat shock protein
TRINITY_DN19597_c8_g1	HSP70	0	0	10	3	0	0	0	4	Hsp70 protein	Heat shock protein
TRINITY_DN74228_c0_g1	HSP70	2	4	12	6	9	3	0	1	Hsp70 protein	Heat shock protein
TRINITY_DN97873_c0_g1	HSP90	0	7	22	9	15	0	1	5	Hsp90 protein	Heat shock protein
TRINITY_DN789409_c0_g1	HSP20	1	0	0	1	6	0	2	3	Hsp20/alpha crystallin family	Heat shock protein
TRINITY_DN272314_c0_g1	HSP70	0	0	0	0	3	0	0	0	Hsp70 protein	Heat shock protein
TRINITY_DN481831_c0_g1	HSP9_HSP12	0	0	4	0	1	0	1	12	Heat shock protein 9/12	Heat shock protein
TRINITY_DN19399_c0_g1	HSP70	0	34	24	37	336	0	0	5	Hsp70 protein	Heat shock protein
TRINITY_DN795338_c0_g1	HSP70	0	1	8	0	8	0	0	6	Hsp70 protein	Heat shock protein
TRINITY_DN50874_c2_g1	HSP90	0	9	0	48	1	6	4	2	Hsp90 protein	Heat shock protein
TRINITY_DN24796_c0_g1	HSP70	11	14	0	2	12	1	13	0	Hsp70 protein	Heat shock protein
TRINITY_DN1402711_c0_g1	HSP20	2	1	3	3	5	0	1	3	Hsp20/alpha crystallin family	Heat shock protein
TRINITY_DN929681_c0_g1	HSP70	0	0	7	0	0	0	0	8	Hsp70 protein	Heat shock protein
TRINITY_DN730_c0_g3	HSP90	3	1	17	4	23	1	49.27	390.62	Hsp90 protein	Heat shock protein
TRINITY_DN774_c0_g1	HSP90	4	0	0	81.03	59.23	5	203.28	613.91	Hsp90 protein	Heat shock protein
TRINITY_DN561824_c0_g1	HSP90	0	0	44.8	0	0	0	0	0	Hsp90 protein	Heat shock protein
TRINITY_DN146977_c0_g1	HSP20	18	0	0	8	0	9	3	0	Hsp20/alpha crystallin family	Heat shock protein
TRINITY_DN472840_c0_g1	HSP20	14	2	0	2	4	0	1	0	Hsp20/alpha crystallin family	Heat shock protein
TRINITY_DN6578_c0_g2	HSP70	0	0	4	0	0	0	17	84.7	Hsp70 protein	Heat shock protein
TRINITY_DN32860_c0_g1	HSP20	0	0	4	2	36.12	0	0	0	Hsp20/alpha crystallin family	Heat shock protein
TRINITY_DN140719_c0_g1	HSP90	0	0	6	3	2	9	0	0	Hsp90 protein	Heat shock protein
TRINITY_DN1394195_c0_g1	HSP90	0	6.17	0	16	47.59	0	43.98	15.56	Hsp90 protein	Heat shock protein
TRINITY_DN39784_c0_g3	HSP70	7	1	40	6	6	0	0	2	Hsp70 protein	Heat shock protein
TRINITY_DN156101_c0_g1	HSP20	0	0	0	2	15	0	19	33	Hsp20/alpha crystallin family	Heat shock protein
TRINITY_DN373423_c0_g1	SURNod19	2	1	13	2	4	0	0	1	Stress up-regulated Nod 19	Stress
TRINITY_DN953863_c0_g1	HSP20	1	0	0	2	5	0	0	0	Hsp20/alpha crystallin family	Heat shock protein
TRINITY_DN51923_c0_g1	HSP20	0	0	0	3	20	0	0	0	Hsp20/alpha crystallin family	Heat shock protein
TRINITY_DN422739_c0_g1	HSP20	0	1	5	1	0	0	4	0	Hsp20/alpha crystallin family	Heat shock protein
TRINITY_DN1006383_c0_g1	HSP90	0	0	0	5	0	0	0	7	Hsp90 protein	Heat shock protein
TRINITY_DN101972_c0_g1	HSP20	0	2	0	0	0	36	2	25	Hsp20/alpha crystallin family	Heat shock protein
TRINITY_DN19850_c0_g1	HSP70	9	11	21	67.82	32	178.98	17	38	Hsp70 protein	Heat shock protein
TRINITY_DN890339_c0_g1	HSP70	0	2	4	0	0	0	0	0	Hsp70 protein	Heat shock protein
TRINITY_DN1804261_c0_g1	HSP20	0	0	16	0	0	0	0	0	Hsp20/alpha crystallin family	Heat shock protein
TRINITY_DN20255_c0_g1	HSP70	19	16	40	12	31	0	9	9	Hsp70 protein	Heat shock protein
TRINITY_DN55402_c0_g1	HSP70	1	1	28	1	16	0	0	7	Hsp70 protein	Heat shock protein
TRINITY_DN6181_c2_g1	HSP70	0	2	1	6	3	15	4	11	Hsp70 protein	Heat shock protein
TRINITY_DN302340_c0_g1	HSP70	7	2	2	1	0	1	0	3	Hsp70 protein	Heat shock protein
TRINITY_DN4640_c0_g1	HSP70	0	0	0	0	0	686	0	0	Hsp70 protein	Heat shock protein
TRINITY_DN34756_c2_g1	HSP90	0	0	8	0	0	0	0	0	Hsp90 protein	Heat shock protein
TRINITY_DN1038034_c0_g1	HSP20	0	0	0	0	29	10	0	0	Hsp20/alpha crystallin family	Heat shock protein
TRINITY_DN1632280_c0_g1	HSP70	0	0	0	0	70	0	0	0	Hsp70 protein	Heat shock protein
TRINITY_DN79908_c1_g3	KGG	0	0	16	0	0	0	0	0	Stress-induced bacterial acidophilic repeat motif	Stress
TRINITY_DN98687_c0_g1	HSP90	1	11.44	81.45	14	27	9	0	3	Hsp90 protein	Heat shock protein
TRINITY_DN66463_c0_g1	HSP20	0	12	0	0	0	5	2	0	Hsp20/alpha crystallin family	Heat shock protein
TRINITY_DN676001_c0_g1	SDE2_2C	0	0	0	0	0	0	0	13	Replication stress response SDE2 C-terminal	Stress
TRINITY_DN651566_c0_g1	HSP20	88	0	4	3	2	0	10	4	Hsp20/alpha crystallin family	Heat shock protein
TRINITY_DN158015_c0_g1	HSP20	0	0	9	0	0	0	0	0	Hsp20/alpha crystallin family	Heat shock protein
TRINITY_DN29413_c1_g1	HSP20	38	7	0	165	2	9	38	22	Hsp20/alpha crystallin family	Heat shock protein
TRINITY_DN1819440_c0_g1	HSP20	11	3	0	1	8	0	0	0	Hsp20/alpha crystallin family	Heat shock protein
TRINITY_DN27186_c0_g1	HSP20	10	18	5	1	23	100	196	20	Hsp20/alpha crystallin family	Heat shock protein
TRINITY_DN64657_c0_g1	HSP90	0	0	31	0	1	0	0	0	Hsp90 protein	Heat shock protein
TRINITY_DN108470_c0_g1	Usp	8	2	39	11	9	2	1	12	Universal stress protein family	Stress
TRINITY_DN167831_c0_g1	HSP90	3	0	5	0	0	0	0	10	Hsp90 protein	Heat shock protein
TRINITY_DN26857_c0_g1	HSP70	4	5	14	1	238	0	14	325	Hsp70 protein	Heat shock protein
TRINITY_DN768444_c0_g1	HSP20	19	0	0	0	0	0	0	0	Hsp20/alpha crystallin family	Heat shock protein
TRINITY_DN292796_c0_g1	HSP20	8	12	17	6	21	0	0	10	Hsp20/alpha crystallin family	Heat shock protein
TRINITY_DN223992_c0_g1	HSP70	2	0	2	0	1	0	0	0	Hsp70 protein	Heat shock protein
TRINITY_DN77693_c0_g1	HSP70	0	0	1	0	0	0	41	1	Hsp70 protein	Heat shock protein
TRINITY_DN133390_c0_g1	HSP90	4	4	3	1	8	22	0	10	Hsp90 protein	Heat shock protein
TRINITY_DN1099908_c0_g1	HSP70	9	0	0	2	7	1	0	7	Hsp70 protein	Heat shock protein
TRINITY_DN693651_c0_g1	HSP20	32	0	0	0	0	0	0	14	Hsp20/alpha crystallin family	Heat shock protein
TRINITY_DN955626_c0_g1	HSP70	0	0	0	0	0	0	0	13	Hsp70 protein	Heat shock protein
TRINITY_DN285022_c0_g1	HSP90	0	0	21	2	0	0	4	1	Hsp90 protein	Heat shock protein
TRINITY_DN1803198_c0_g2	HSP70	0	0	12	0	0	0	0	0	Hsp70 protein	Heat shock protein
TRINITY_DN150340_c0_g1	HSP70	6	5	10	1	3	7	0	5	Hsp70 protein	Heat shock protein
TRINITY_DN679303_c0_g1	HSP70	37	8	9	22	3	6	18	30	Hsp70 protein	Heat shock protein
TRINITY_DN1377564_c0_g1	HSP70	0	0	8	0	0	0	0	9	Hsp70 protein	Heat shock protein
TRINITY_DN179327_c0_g1	KGG	3	1	8	0	1	0	0	0	Stress-induced bacterial acidophilic repeat motif	Stress
TRINITY_DN1605113_c0_g1	HSP70	0	4	4	0	2	0	0	5	Hsp70 protein	Heat shock protein
TRINITY_DN270868_c1_g1	HSP90	2	0	0	1	5	12	3	3	Hsp90 protein	Heat shock protein
TRINITY_DN137296_c0_g1	HSP90	0	0	0	31	2	0	0	1	Hsp90 protein	Heat shock protein
TRINITY_DN14070_c0_g3	HSP90	19	7	135.68	32	60.7	94	53.56	64.74	Hsp90 protein	Heat shock protein
TRINITY_DN606547_c0_g1	HSP20	58	0	0	0	0	0	0	0	Hsp20/alpha crystallin family	Heat shock protein
TRINITY_DN46924_c0_g1	HSP20	100	59	112	147	15	59	82	73	Hsp20/alpha crystallin family	Heat shock protein
TRINITY_DN453764_c0_g1	HSP20	0	3	5	0	0	2	82	0	Hsp20/alpha crystallin family	Heat shock protein
TRINITY_DN32390_c0_g2	HSP70	0	1	21	0	2	0	0	12	Hsp70 protein	Heat shock protein
TRINITY_DN10917_c1_g2	HSP70	0	0	0	0	0	77	1	2	Hsp70 protein	Heat shock protein
TRINITY_DN212947_c0_g1	HSP70	0	0	0	0	4	0	2	0	Hsp70 protein	Heat shock protein
TRINITY_DN955658_c0_g1	HSP90	0	0	0	0	0	60	5.35	5	Hsp90 protein	Heat shock protein
TRINITY_DN1177410_c0_g1	HSP70	0	0	0	0	18	41.85	0	0	Hsp70 protein	Heat shock protein
TRINITY_DN1883235_c0_g1	HSP70	0	0	11	3	0	1	0	1	Hsp70 protein	Heat shock protein
TRINITY_DN6222_c0_g2	HSP90	23	10	6.17	18	7	17	32	30.39	Hsp90 protein	Heat shock protein
TRINITY_DN10590_c0_g2	HSP70	13	0	8	6	3	70	13	22.04	Hsp70 protein	Heat shock protein
TRINITY_DN171375_c0_g1	SURNod19	6	2	6	0	10	0	4	34	Stress up-regulated Nod 19	Stress
TRINITY_DN1255413_c0_g1	HSP90	4	0	0	2	0	0	1	1	Hsp90 protein	Heat shock protein
TRINITY_DN1453201_c0_g1	HSP90	0	0	43	0	0	0	0	0	Hsp90 protein	Heat shock protein
TRINITY_DN121_c1_g1	HSP20	14	0	0	0	48	0	3	0	Hsp20/alpha crystallin family	Heat shock protein
TRINITY_DN129540_c0_g1	HSP70	0	0	12	4	1	0	0	0	Hsp70 protein	Heat shock protein
TRINITY_DN132617_c1_g1	HSP90	22	18	3	4	6	3	6	62	Hsp90 protein	Heat shock protein
TRINITY_DN76248_c0_g1	HSP20	13	90	70	27	58	88	47	47	Hsp20/alpha crystallin family	Heat shock protein
TRINITY_DN1094060_c0_g1	HSP90	36	0	0	9	0	31	2	0	Hsp90 protein	Heat shock protein
TRINITY_DN188714_c0_g1	HSP70	2	4	62	0	2	0	1	0	Hsp70 protein	Heat shock protein
TRINITY_DN1553682_c0_g1	Mid2	0	0	0	0	1	0	0	126	Mid2 like cell wall stress sensor	Stress
TRINITY_DN1026_c0_g1	HSP70	2	0	7	50.58	13	9	8	197.34	Hsp70 protein	Heat shock protein
TRINITY_DN1276479_c0_g1	HSP20	0	0	0	2	0	6	0	0	Hsp20/alpha crystallin family	Heat shock protein
TRINITY_DN477371_c0_g1	HSP20	29	0	0	0	0	0	0	0	Hsp20/alpha crystallin family	Heat shock protein
TRINITY_DN69544_c0_g1	HSP20	124	1	6	0	0	0	8	80	Hsp20/alpha crystallin family	Heat shock protein
TRINITY_DN427690_c0_g1	HSP70	1	0	0	5	1	0	5	16	Hsp70 protein	Heat shock protein
TRINITY_DN351731_c0_g1	HSP20	0	0	3	13	0	0	0	0	Hsp20/alpha crystallin family	Heat shock protein
TRINITY_DN653751_c0_g1	YflT	0	0	0	0	6	0	0	0	Heat induced stress protein YflT domain	Stress
TRINITY_DN132843_c0_g1	HSP70	0	0	0	2	14	0	1	1	Hsp70 protein	Heat shock protein
TRINITY_DN239435_c1_g1	HSP90	0	0	14	0	0	3	0	0	Hsp90 protein	Heat shock protein
TRINITY_DN24703_c0_g1	HSP90	2	0	42	12.01	27	0	3	20	Hsp90 protein	Heat shock protein
TRINITY_DN1363434_c0_g1	HSBP1	0	0	0	0	3	0	0	20	Heat shock factor binding protein 1	Heat shock protein
TRINITY_DN1392517_c0_g1	DUF2075	5	0	0	0	0	0	0	2	Schlafen group 3 DNA/RNA helicase domain	RNA helicase
TRINITY_DN852401_c0_g1	Usp	0	0	0	0	0	0	3	0	Universal stress protein family	Stress
TRINITY_DN664299_c0_g1	HSP20	4	22	0	7	0	0	0	0	Hsp20/alpha crystallin family	Heat shock protein
TRINITY_DN161694_c0_g1	HSP90	1	3	0	0	0	9	14	0	Hsp90 protein	Heat shock protein
TRINITY_DN149238_c0_g1	HSP70	4	9	175	6	3	0	4	17	Hsp70 protein	Heat shock protein
TRINITY_DN107143_c0_g4	HSP20	3	2	0	0	0	0	6	0	Hsp20/alpha crystallin family	Heat shock protein
TRINITY_DN1101124_c0_g1	HSP90	0	1	17	9	2	0	1	5	Hsp90 protein	Heat shock protein
TRINITY_DN2123_c1_g1	HSP20	3	2	5	19	1535	82	1129	94	Hsp20/alpha crystallin family	Heat shock protein
TRINITY_DN1283302_c0_g1	HSP70	5	0	4	0	0	0	0	0	Hsp70 protein	Heat shock protein
TRINITY_DN181570_c0_g1	HSP20	0	2	0	0	2	13	5	0	Hsp20/alpha crystallin family	Heat shock protein
TRINITY_DN78628_c2_g1	HSP70	0	0	0	0	10	11	2	1	Hsp70 protein	Heat shock protein
TRINITY_DN658105_c0_g1	HSP20	0	0	0	0	0	0	59	0	Hsp20/alpha crystallin family	Heat shock protein
TRINITY_DN17349_c0_g1	HSP90	12	5	13	14	18.12	10	15	24	Hsp90 protein	Heat shock protein
TRINITY_DN16291_c0_g1	HSP90	9	20	5	19	31.03	14	22	15	Hsp90 protein	Heat shock protein
TRINITY_DN1769389_c0_g1	SIN1	0	0	0	6	0	0	0	3	Stress-activated map kinase interacting protein 1 (SIN1)	Stress
TRINITY_DN3188_c0_g1	HSP20	653	196	83	717.04	22	122	246.73	69	Hsp20/alpha crystallin family	Heat shock protein
TRINITY_DN101074_c0_g1	HSP20	0	0	0	0	0	66	6	4	Hsp20/alpha crystallin family	Heat shock protein
TRINITY_DN127034_c0_g1	HSP20	1	12	6	0	1	0	41	13	Hsp20/alpha crystallin family	Heat shock protein
TRINITY_DN108647_c0_g1	Usp	0	0	41	0	0	0	0	0	Universal stress protein family	Stress
TRINITY_DN1126356_c0_g1	HSP90	0	5	2	3	0	0	0	2	Hsp90 protein	Heat shock protein
TRINITY_DN367334_c0_g1	HSP20	0	2	0	0	0	1	3	0	Hsp20/alpha crystallin family	Heat shock protein
TRINITY_DN1168736_c0_g1	HSP70	21	0	0	0	0	0	0	0	Hsp70 protein	Heat shock protein
TRINITY_DN2108_c0_g1	HSP20	933	6	7	36	26	377	51	110	Hsp20/alpha crystallin family	Heat shock protein
TRINITY_DN296853_c0_g1	HSP20	0	0	0	0	0	0	49	0	Hsp20/alpha crystallin family	Heat shock protein
TRINITY_DN673855_c0_g1	HSP20	0	8	0	0	0	0	0	21	Hsp20/alpha crystallin family	Heat shock protein
TRINITY_DN1081262_c0_g1	HSP20	8	0	0	8	0	0	1	0	Hsp20/alpha crystallin family	Heat shock protein
TRINITY_DN493738_c0_g1	Trehalose_PPase	10	0	0	0	0	36	2	3	Trehalose-phosphatase	Trehalose
TRINITY_DN59598_c0_g1	HSP20	81.8	0	15	0	5	0	0	0	Hsp20/alpha crystallin family	Heat shock protein
TRINITY_DN137581_c0_g1	HSP70	2	5	1	7	0	3	1	1	Hsp70 protein	Heat shock protein
TRINITY_DN1918812_c0_g1	HSP20	5	0	0	0	0	0	83	0	Hsp20/alpha crystallin family	Heat shock protein
TRINITY_DN6521_c0_g1	HSP70	2	92	54	21	33	70	22	1	Hsp70 protein	Heat shock protein
TRINITY_DN1548922_c0_g1	HSP20	5	14	3	8	2	12	0	3	Hsp20/alpha crystallin family	Heat shock protein
TRINITY_DN1879799_c0_g1	HSP70	0	0	13	7	0	0	0	0	Hsp70 protein	Heat shock protein
TRINITY_DN392147_c0_g2	HSP70	1	0	2	1	0	0	0	0	Hsp70 protein	Heat shock protein
TRINITY_DN578203_c0_g1	HSP20	19	0	0	1	0	0	2	0	Hsp20/alpha crystallin family	Heat shock protein
TRINITY_DN1139977_c0_g1	Usp	0	0	0	0	0	0	0	5	Universal stress protein family	Stress
TRINITY_DN1147444_c0_g1	HSP20	1	3	0	0	12	0	0	0	Hsp20/alpha crystallin family	Heat shock protein
TRINITY_DN644983_c0_g1	HSP20	0	0	0	0	0	0	6	0	Hsp20/alpha crystallin family	Heat shock protein
TRINITY_DN177214_c0_g2	HSP20	4	0	1	0	0	13	3	0	Hsp20/alpha crystallin family	Heat shock protein
TRINITY_DN18729_c0_g1	HSP90	0	2	0	6	45	0	4	7	Hsp90 protein	Heat shock protein
TRINITY_DN53629_c1_g1	HSP70	3	2	10	0	0	0	0	9	Hsp70 protein	Heat shock protein
TRINITY_DN31453_c0_g2	HSP70	0	4	7	0	5	11	0	0	Hsp70 protein	Heat shock protein
TRINITY_DN151998_c0_g1	FKS1_dom1	0	0	0	0	0	13	0	0	13-beta-glucan synthase subunit FKS1 domain-1	13-beta-glucan synthase
TRINITY_DN1035217_c0_g1	Trehalose_PPase	0	0	15	3	0	0	0	3	Trehalose-phosphatase	Trehalose
TRINITY_DN48836_c0_g1	HSP20	14	24	5	26	0	7	4	8	Hsp20/alpha crystallin family	Heat shock protein
TRINITY_DN168048_c0_g1	HSP70	4	6	0	0	0	0	2	12.01	Hsp70 protein	Heat shock protein
TRINITY_DN699_c0_g1	HSP20	307.13	117	29	266	7	110	475.37	106	Hsp20/alpha crystallin family	Heat shock protein
TRINITY_DN289286_c1_g1	HSP70	0	0	7	0	5	0	0	12	Hsp70 protein	Heat shock protein
TRINITY_DN80644_c0_g1	HSP20	2	7	0	0	4	41	11	26	Hsp20/alpha crystallin family	Heat shock protein
TRINITY_DN54089_c0_g1	HSP20	19	23	0	0	0	18	20	0	Hsp20/alpha crystallin family	Heat shock protein
TRINITY_DN36619_c1_g1	HSP70	23	16	51	312	0	0	8	21	Hsp70 protein	Heat shock protein
TRINITY_DN9237_c1_g1	HSP70	3	1	35	24	25	42	40	34	Hsp70 protein	Heat shock protein
TRINITY_DN370590_c0_g1	Usp	3	0	7	4	4	0	0	0	Universal stress protein family	Stress
TRINITY_DN139210_c0_g1	HSP70	2	11	0	20	1	6	5	12	Hsp70 protein	Heat shock protein
TRINITY_DN1360971_c0_g1	HSP20	0	0	0	15	66.88	0	0	0	Hsp20/alpha crystallin family	Heat shock protein
TRINITY_DN1985829_c0_g1	HSP20	0	0	4	0	0	0	0	0	Hsp20/alpha crystallin family	Heat shock protein
TRINITY_DN310542_c0_g1	HSP70	0	0	0	8	5	0	0	2	Hsp70 protein	Heat shock protein
TRINITY_DN1120635_c0_g1	HSP70	0	0	0	0	0	0	0	6	Hsp70 protein	Heat shock protein
TRINITY_DN1801802_c0_g1	HSP70	6	0	4	6	0	0	0	0	Hsp70 protein	Heat shock protein
TRINITY_DN1858904_c0_g1	Usp	0	0	0	0	0	0	0	12	Universal stress protein family	Stress
TRINITY_DN1143450_c0_g1	HSP70	0	0	0	0	2	0	0	2	Hsp70 protein	Heat shock protein
TRINITY_DN1150_c0_g1	HSP20	1	0	41	0	0	0	3185.69	0	Hsp20/alpha crystallin family	Heat shock protein
TRINITY_DN74260_c0_g1	HSP70	60	2	30	6	0	0	0	9	Hsp70 protein	Heat shock protein
TRINITY_DN20695_c3_g1	HSP70	0	1	0	5	11	0	0	0	Hsp70 protein	Heat shock protein
TRINITY_DN118312_c0_g1	HSP20	3	11	0	6	0	3	2	2	Hsp20/alpha crystallin family	Heat shock protein
TRINITY_DN1868787_c0_g1	HSP20	11	0	1	0	0	0	33	9	Hsp20/alpha crystallin family	Heat shock protein
TRINITY_DN35414_c0_g3	HSP70	8	3	8	5	23	39	18	3	Hsp70 protein	Heat shock protein
TRINITY_DN145131_c0_g1	HSP70	0	0	3	0	0	0	0	0	Hsp70 protein	Heat shock protein
TRINITY_DN93229_c0_g1	HSP9_HSP12	0	1	6	1	6	748	2	0	Heat shock protein 9/12	Heat shock protein
TRINITY_DN1626772_c0_g1	HSP90	12	12	0	3	11	0	0	2	Hsp90 protein	Heat shock protein
TRINITY_DN110732_c0_g1	HSP90	0	3	20	11	7	9	0	2	Hsp90 protein	Heat shock protein
TRINITY_DN541191_c0_g1	Trehalose_PPase	0	0	0	0	0	0	0	6	Trehalose-phosphatase	Trehalose
TRINITY_DN9244_c1_g1	HSP70	14	17	4	4	30	93	29	0	Hsp70 protein	Heat shock protein
TRINITY_DN669670_c0_g1	HSP20	0	0	7	0	0	0	0	0	Hsp20/alpha crystallin family	Heat shock protein
TRINITY_DN96250_c0_g1	HSP70	4	7	3	0	2	0	0	0	Hsp70 protein	Heat shock protein
TRINITY_DN311397_c0_g1	HSP90	0	2	2	0	0	0	4	0	Hsp90 protein	Heat shock protein
TRINITY_DN7523_c0_g1	HSP70	0	7	26	14	85	0	0	1	Hsp70 protein	Heat shock protein
TRINITY_DN11628_c6_g1	HSP70	0	2	49	0	6	0	0	10	Hsp70 protein	Heat shock protein
TRINITY_DN1958400_c0_g1	Usp	0	0	17	0	0	0	0	0	Universal stress protein family	Stress
TRINITY_DN250987_c0_g1	HSP70	3	6	3	0	5	8	0	0	Hsp70 protein	Heat shock protein
TRINITY_DN35801_c0_g1	HSP70	2	12	2	6	12	15	8	1	Hsp70 protein	Heat shock protein
TRINITY_DN139769_c0_g1	Di19_C	0	0	15	8	0	2.79	0	17	Stress-induced protein Di19 C-terminal	Stress
TRINITY_DN123036_c0_g1	HSP20	5	2	2	6	29	0	26	5	Hsp20/alpha crystallin family	Heat shock protein
TRINITY_DN1351966_c0_g1	HSP20	0	0	0	0	88.25	0	0	0	Hsp20/alpha crystallin family	Heat shock protein
TRINITY_DN86375_c0_g1	HSP20	16	1	23	25	0	0	0	0	Hsp20/alpha crystallin family	Heat shock protein
TRINITY_DN96789_c1_g1	HSP90	1	4	8	8	12	0	3	6	Hsp90 protein	Heat shock protein
TRINITY_DN1527111_c0_g1	HSP90	0	1	5	0	0	0	0	0	Hsp90 protein	Heat shock protein
TRINITY_DN27559_c0_g1	HSP90	0	0	41	0	0	0	0	0	Hsp90 protein	Heat shock protein
TRINITY_DN347256_c1_g1	HSP70	3	14	1	1	6	0	3	3	Hsp70 protein	Heat shock protein
TRINITY_DN1706255_c0_g1	FKS1_dom1	0	0	2	0	0	0	0	4	13-beta-glucan synthase subunit FKS1 domain-1	13-beta-glucan synthase
TRINITY_DN1990145_c0_g1	HSP70	0	0	0	0	0	7	0	7	Hsp70 protein	Heat shock protein
TRINITY_DN19883_c0_g2	HSP20	0	0	280	7	12	0	5	0	Hsp20/alpha crystallin family	Heat shock protein
TRINITY_DN6046_c0_g3	HSP90	0	0	0	0	0	0	4	43	Hsp90 protein	Heat shock protein
TRINITY_DN109032_c1_g1	HSP70	0	2	0	5	3	0	8	0	Hsp70 protein	Heat shock protein
TRINITY_DN98534_c0_g1	HSP20	0	0	0	0	0	78	0	0	Hsp20/alpha crystallin family	Heat shock protein
TRINITY_DN37550_c0_g1	HSP9_HSP12	6	0	16	0	2	6	3	6	Heat shock protein 9/12	Heat shock protein
TRINITY_DN669306_c0_g1	HSP20	2	2	0	0	3	2	3	0	Hsp20/alpha crystallin family	Heat shock protein
TRINITY_DN767145_c0_g1	Vert_HS_TF	27	8	8.4	2	0	1	0	16	Vertebrate heat shock transcription factor	Heat shock protein
TRINITY_DN1987830_c0_g1	HSP20	0	15	0	1	0	0	0	4	Hsp20/alpha crystallin family	Heat shock protein
TRINITY_DN62427_c0_g1	Usp	30	0	50	84	4	0	2	3	Universal stress protein family	Stress
TRINITY_DN116226_c0_g1	HSP70	0	0	0	0	0	0	0	0	Hsp70 protein	Heat shock protein
TRINITY_DN423939_c0_g1	Trehalose_PPase	0	2	0	3	0	0	2	2	Trehalose-phosphatase	Trehalose
TRINITY_DN423431_c0_g1	YflT	0	2	3	0	0	6	0	0	Heat induced stress protein YflT domain	Stress
TRINITY_DN1088448_c0_g1	HSP20	0	0	14	0	0	0	1	0	Hsp20/alpha crystallin family	Heat shock protein
TRINITY_DN11210_c0_g1	KGG	0	33	70	4	0	48	39	34	Stress-induced bacterial acidophilic repeat motif	Stress
TRINITY_DN33679_c0_g1	HSP90	7	0	0	17	0	1	2	3	Hsp90 protein	Heat shock protein
TRINITY_DN1415032_c0_g1	HSP20	7	0	0	0	0	0	14	0	Hsp20/alpha crystallin family	Heat shock protein
TRINITY_DN3745_c0_g1	HSP70	4	0	2	23.96	62.82	24.8	14.33	9.94	Hsp70 protein	Heat shock protein
TRINITY_DN182167_c0_g1	HSP20	0	0	0	0	0	0	90.8	0	Hsp20/alpha crystallin family	Heat shock protein
TRINITY_DN155637_c0_g1	HSP20	0	1	0	1	4	11	4	0	Hsp20/alpha crystallin family	Heat shock protein
TRINITY_DN925795_c0_g1	HSP70	3	0	0	0	1	0	7	0	Hsp70 protein	Heat shock protein
TRINITY_DN127562_c0_g1	HSP70	0	0	1	1	0	0	0	12	Hsp70 protein	Heat shock protein
TRINITY_DN4043_c3_g1	HSP70	2	0	5	12.65	5	22	0	6	Hsp70 protein	Heat shock protein
TRINITY_DN1700722_c0_g1	HSP70	0	0	0	1	2	0	0	8	Hsp70 protein	Heat shock protein
TRINITY_DN60_c0_g1	HSP20	123.12	114.57	71.23	47	272.3	1771.83	1446.66	47.28	Hsp20/alpha crystallin family	Heat shock protein
TRINITY_DN525217_c0_g1	HSP20	8	8	5	4	0	6	13	0	Hsp20/alpha crystallin family	Heat shock protein
TRINITY_DN25456_c0_g1	HSP9_HSP12	21	0	1	3	2	101	6	3	Heat shock protein 9/12	Heat shock protein
TRINITY_DN140423_c0_g1	HSP70	9	4	0	27	4	0	11	14	Hsp70 protein	Heat shock protein
TRINITY_DN89774_c0_g1	HSP20	3	1	891	5	1	7	0	3	Hsp20/alpha crystallin family	Heat shock protein
TRINITY_DN1486845_c0_g1	HSP20	0	0	0	0	6	0	12	0	Hsp20/alpha crystallin family	Heat shock protein
TRINITY_DN4352_c1_g1	HSP20	35	4	1	7	0	13	13	8	Hsp20/alpha crystallin family	Heat shock protein
TRINITY_DN14356_c0_g2	HSP20	65	0	0	24	0	45	4	0	Hsp20/alpha crystallin family	Heat shock protein
TRINITY_DN17746_c0_g1	HSP70	16	90.54	10	16.11	10.01	49	26.95	10	Hsp70 protein	Heat shock protein
TRINITY_DN2042886_c0_g1	HSP70	0	0	6	0	0	0	0	0	Hsp70 protein	Heat shock protein
TRINITY_DN1913291_c0_g1	HSP90	12	1	0	0	0	0	0	10	Hsp90 protein	Heat shock protein
TRINITY_DN23822_c0_g1	HSP9_HSP12	0	2	0	0	0	54	0	86	Heat shock protein 9/12	Heat shock protein
TRINITY_DN1900734_c0_g1	HSP70	0	4	12	0	0	0	0	0	Hsp70 protein	Heat shock protein
TRINITY_DN47007_c0_g1	HSP70	4	0	8	0	0	15	3	42	Hsp70 protein	Heat shock protein
TRINITY_DN1319814_c0_g1	Usp	3	2	5	4	0	7	3	0	Universal stress protein family	Stress
TRINITY_DN68132_c1_g1	HSP70	1	4	10	8	5	10	4	7	Hsp70 protein	Heat shock protein
TRINITY_DN93572_c0_g1	Usp	6	9	12	17	8	11	10	22	Universal stress protein family	Stress
TRINITY_DN48132_c0_g2	HSP70	0	17	0	0	0	0	0	0	Hsp70 protein	Heat shock protein
TRINITY_DN1465488_c0_g1	HSP90	0	0	0	0	9	0	0	9	Hsp90 protein	Heat shock protein
TRINITY_DN5340_c3_g1	HSP20	0	0	226	0	0	0	0	0	Hsp20/alpha crystallin family	Heat shock protein
TRINITY_DN35755_c0_g2	HSP20	10	29	7	4	0	6	14	0	Hsp20/alpha crystallin family	Heat shock protein
TRINITY_DN54678_c0_g1	HSP20	3	2	0	0	0	18	14	0	Hsp20/alpha crystallin family	Heat shock protein
TRINITY_DN1094075_c0_g1	CYSTM	0	0	0	3	0	0	4	9	Cysteine-rich TM module stress tolerance	Stress
TRINITY_DN786466_c0_g1	HSP70	0	2	17	0	0	0	0	1	Hsp70 protein	Heat shock protein
TRINITY_DN80046_c0_g1	HSP20	10	0	1	1	9	34	2	0	Hsp20/alpha crystallin family	Heat shock protein
TRINITY_DN63132_c0_g4	HSP70	0	0	15	0	0	0	0	3	Hsp70 protein	Heat shock protein
TRINITY_DN53354_c1_g1	HSP70	0	0	11	24	6	0	0	0	Hsp70 protein	Heat shock protein
TRINITY_DN5831_c1_g1	HSP70	9	3	26.59	14.3	24.32	44	59	41	Hsp70 protein	Heat shock protein
TRINITY_DN809140_c0_g1	Trehalose_PPase	4	0	0	3	3	0	0	1	Trehalose-phosphatase	Trehalose
TRINITY_DN1749_c10_g1	HSP70	1	5	1	4	19	3	0	1	Hsp70 protein	Heat shock protein
TRINITY_DN53762_c6_g1	HSP70	0	0	0	0	0	0	0	0	Hsp70 protein	Heat shock protein
TRINITY_DN104952_c0_g3	HSP20	0	16	452	18	32	5	0	2	Hsp20/alpha crystallin family	Heat shock protein
TRINITY_DN14889_c0_g1	HSP70	112	9.3	30.96	8	0	13	0	3	Hsp70 protein	Heat shock protein
TRINITY_DN6468_c0_g2	HSP70	9	22	21	24	6	39	34	21	Hsp70 protein	Heat shock protein
TRINITY_DN1382619_c0_g1	Dabb	2	0	0	0	3	13	3	0	Stress responsive A/B Barrel Domain	Stress
TRINITY_DN1526725_c0_g1	HSP70	5	0	0	0	0	0	0	13	Hsp70 protein	Heat shock protein
TRINITY_DN54202_c1_g1	HSP70	15	10	28	11	26	0	0	8	Hsp70 protein	Heat shock protein
TRINITY_DN121949_c0_g2	HSP90	2	0	0	0	0	0	0	17	Hsp90 protein	Heat shock protein
TRINITY_DN869340_c0_g1	HSP90	17	0	0	0	0	0	0	0	Hsp90 protein	Heat shock protein
TRINITY_DN590737_c0_g1	HSP70	0	0	0	0	0	66	0	0	Hsp70 protein	Heat shock protein
TRINITY_DN14706_c0_g1	HSP20	378	0	0	0	0	0	0	9	Hsp20/alpha crystallin family	Heat shock protein
TRINITY_DN69217_c0_g1	HSP70	6	0	0	12	0	0	3	1	Hsp70 protein	Heat shock protein
TRINITY_DN68724_c0_g1	HSP70	0	0	6	12	0	0	0	14	Hsp70 protein	Heat shock protein
TRINITY_DN1273616_c0_g1	HSP20	0	0	8	0	0	0	0	0	Hsp20/alpha crystallin family	Heat shock protein
TRINITY_DN63653_c0_g1	HSP20	0	2	96	82	58	0	0	32	Hsp20/alpha crystallin family	Heat shock protein
TRINITY_DN395580_c0_g1	HSP70	1	0	14	0	0	0	0	0	Hsp70 protein	Heat shock protein
TRINITY_DN320257_c0_g1	HSP20	3	1	1	5	1	1	1	1	Hsp20/alpha crystallin family	Heat shock protein
TRINITY_DN399689_c0_g2	HSP20	2	0	74.02	3.87	823.44	0	24.48	1	Hsp20/alpha crystallin family	Heat shock protein
TRINITY_DN6222_c2_g1	HSP90	16	5	40	11	7	6	18	39	Hsp90 protein	Heat shock protein
TRINITY_DN1911001_c0_g1	HSP20	0	0	0	0	2	33	65	2	Hsp20/alpha crystallin family	Heat shock protein
TRINITY_DN159330_c0_g1	HSP20	12	2	0	2	0	0	0	0	Hsp20/alpha crystallin family	Heat shock protein
TRINITY_DN1939153_c0_g1	HSP90	0	0	0	0	0	39	0	12.69	Hsp90 protein	Heat shock protein
TRINITY_DN90690_c0_g1	HSP70	0	2	12	0	84	0	0	6	Hsp70 protein	Heat shock protein
TRINITY_DN1621_c1_g2	HSP20	12	2	10	4	0	63	4	86	Hsp20/alpha crystallin family	Heat shock protein
TRINITY_DN5384_c9_g1	HSP90	7.3	0	0	5	9	0	5	18	Hsp90 protein	Heat shock protein
TRINITY_DN1273325_c0_g1	Viral_helicase1	0	0	0	0	0	0	0	0	Viral (Superfamily 1) RNA helicase	RNA helicase
TRINITY_DN1801947_c0_g1	HSP20	3	0	0	0	0	0	38	6	Hsp20/alpha crystallin family	Heat shock protein
TRINITY_DN542013_c0_g1	HSP70	0	1	0	3	0	0	1	9	Hsp70 protein	Heat shock protein
TRINITY_DN4645_c0_g1	HSP20	3	6	8	16	0	0	0	15	Hsp20/alpha crystallin family	Heat shock protein
TRINITY_DN4136_c3_g1	HSP90	1	11	76.75	54.8	24.54	30	3	3	Hsp90 protein	Heat shock protein
TRINITY_DN264591_c0_g2	HSP20	5	1	1	0	17	13	0	2	Hsp20/alpha crystallin family	Heat shock protein
TRINITY_DN522397_c0_g1	HSP70	0	0	0	0	1	0	0	2	Hsp70 protein	Heat shock protein
TRINITY_DN12694_c0_g1	HSP70	0	0	83.27	7	0	8	0	7	Hsp70 protein	Heat shock protein
TRINITY_DN278996_c0_g1	HSP90	6	2	2	4	0	0	2	0	Hsp90 protein	Heat shock protein
TRINITY_DN73005_c0_g1	YflT	0	0	16	1	0	18	0	0	Heat induced stress protein YflT domain	Stress
TRINITY_DN13042_c0_g2	HSP20	0	0	0	1	1	0	0	0	Hsp20/alpha crystallin family	Heat shock protein
TRINITY_DN518019_c0_g1	HSP20	0	0	0	0	0	0	15	0	Hsp20/alpha crystallin family	Heat shock protein
TRINITY_DN40629_c1_g1	HSP70	9	16	67.57	37.27	25.14	11	4	7	Hsp70 protein	Heat shock protein
TRINITY_DN71665_c0_g2	Trehalose_PPase	0	0	0	0	0	0	0	0	Trehalose-phosphatase	Trehalose
TRINITY_DN32897_c0_g1	HSP70	7	5	32	8	26	14	1	3	Hsp70 protein	Heat shock protein
TRINITY_DN154030_c0_g1	Glucan_synthase	0	1	9	0	7	1	1	2	13-beta-glucan synthase component	13-beta-glucan synthase
TRINITY_DN60857_c1_g1	HSP70	0	4	0	0	0	0	0	0	Hsp70 protein	Heat shock protein
TRINITY_DN1297_c2_g1	HSP70	14	2	16	37.33	15	58	87	117.79	Hsp70 protein	Heat shock protein
TRINITY_DN1075806_c0_g1	HSP20	0	0	0	0	0	0	163	0	Hsp20/alpha crystallin family	Heat shock protein
TRINITY_DN7502_c2_g1	HSP90	35.02	5	24	6	1	10	5	11	Hsp90 protein	Heat shock protein
TRINITY_DN119861_c0_g1	HSP70	4	3	0	1	0	20	14	0	Hsp70 protein	Heat shock protein
TRINITY_DN13616_c1_g1	HSP70	0	3	0	0	83.17	13	1.04	17	Hsp70 protein	Heat shock protein
TRINITY_DN405824_c0_g1	Usp	0	0	0	0	0	0	0	12	Universal stress protein family	Stress
TRINITY_DN31659_c0_g1	HSP70	0	0	0	4	8	55	41	14	Hsp70 protein	Heat shock protein
TRINITY_DN258644_c0_g1	HSP70	0	0	13	0	0	0	0	0	Hsp70 protein	Heat shock protein
TRINITY_DN142467_c0_g1	HSP20	30	2	0	16	13	13	3	4	Hsp20/alpha crystallin family	Heat shock protein
TRINITY_DN293062_c0_g1	HSP20	1	1	7	2	0	0	4	1	Hsp20/alpha crystallin family	Heat shock protein
TRINITY_DN62406_c0_g2	HSP70	0	0	44	0	5	0	0	16	Hsp70 protein	Heat shock protein
TRINITY_DN94668_c0_g1	SUV3_C	0	1	40	1	0	0	0	0	Mitochondrial degradasome RNA helicase subunit C terminal	RNA helicase
TRINITY_DN2032326_c0_g1	KGG	0	1	2	1	5	0	0	0	Stress-induced bacterial acidophilic repeat motif	Stress
TRINITY_DN58155_c0_g3	HSP90	0	0	18	3	0	0	0	0	Hsp90 protein	Heat shock protein
TRINITY_DN424228_c0_g1	Usp	0	1	3	0	0	22	0	2	Universal stress protein family	Stress
TRINITY_DN748627_c0_g1	HSP20	383	0	0	0	0	0	0	0	Hsp20/alpha crystallin family	Heat shock protein
TRINITY_DN59390_c0_g1	HSP70	3	12	0	0	0	11	1	0	Hsp70 protein	Heat shock protein
TRINITY_DN4381_c0_g2	HSP20	4	2	1	18.78	4	286	5	7	Hsp20/alpha crystallin family	Heat shock protein
TRINITY_DN47547_c0_g1	HSP90	0	3	85	15	5	0	0	0	Hsp90 protein	Heat shock protein
TRINITY_DN979592_c0_g1	KGG	1	13	22	2	79	0	0	0	Stress-induced bacterial acidophilic repeat motif	Stress
TRINITY_DN23147_c4_g1	HSP20	1	0	0	0	0	0	1	0	Hsp20/alpha crystallin family	Heat shock protein
TRINITY_DN64220_c0_g1	HSP20	0	6	28	0	0	0	0	0	Hsp20/alpha crystallin family	Heat shock protein
TRINITY_DN228920_c0_g1	Glucan_synthase	0	0	13	0	2	0	0	0	13-beta-glucan synthase component	13-beta-glucan synthase
TRINITY_DN49609_c1_g1	HSP90	14	29	201	19	5	7	22	99.9	Hsp90 protein	Heat shock protein
TRINITY_DN523_c5_g1	HSP70	10	12	1	0	10	15	3	35	Hsp70 protein	Heat shock protein
TRINITY_DN697914_c0_g1	HSP70	0	0	0	0	0	0	0	11	Hsp70 protein	Heat shock protein
TRINITY_DN15301_c0_g1	HSP90	12	9	65	26	65	31	1	4	Hsp90 protein	Heat shock protein
TRINITY_DN1153_c0_g1	HSP20	15	41	95	374	0	68	24	28	Hsp20/alpha crystallin family	Heat shock protein
TRINITY_DN50476_c0_g1	HSP20	0	0	7	0	0	416	0	0	Hsp20/alpha crystallin family	Heat shock protein
TRINITY_DN270995_c0_g1	Trehalose_PPase	0	1	154	1	25	0	0	23	Trehalose-phosphatase	Trehalose
TRINITY_DN98275_c0_g1	HSP20	19	5	0	7	93	0	0	9	Hsp20/alpha crystallin family	Heat shock protein
TRINITY_DN409033_c0_g2	HSP70	9	1	5	0	0	0	3	2	Hsp70 protein	Heat shock protein
TRINITY_DN1872780_c0_g1	HSP20	3	0	0	0	5	0	12	4	Hsp20/alpha crystallin family	Heat shock protein
TRINITY_DN679476_c0_g1	KGG	0	0	0	0	0	0	117.85	0	Stress-induced bacterial acidophilic repeat motif	Stress
TRINITY_DN653380_c0_g1	Usp	0	0	15	0	0	0	0	0	Universal stress protein family	Stress
TRINITY_DN1084095_c0_g1	Viral_Hsp90	0	0	0	0	0	0	0	35	Viral heat shock protein Hsp90 homologue	Heat shock protein
TRINITY_DN255045_c0_g1	HSP90	0	0	0	0	3	0	0	2	Hsp90 protein	Heat shock protein
TRINITY_DN14368_c6_g1	HSP70	3	0	3	0	15	0	0	2	Hsp70 protein	Heat shock protein
TRINITY_DN314479_c0_g1	Usp	0	0	14	0	7	0	1	0	Universal stress protein family	Stress
TRINITY_DN125117_c2_g1	HSP20	12	6	0	6	0	13	18	0	Hsp20/alpha crystallin family	Heat shock protein
TRINITY_DN223981_c0_g1	HSP70	0	0	3	0	9	0	0	0	Hsp70 protein	Heat shock protein
TRINITY_DN1916383_c0_g1	HSP20	0	0	0	5	0	0	16.57	3	Hsp20/alpha crystallin family	Heat shock protein
TRINITY_DN153191_c0_g2	HSP70	0	0	0	0	0	0	0	0	Hsp70 protein	Heat shock protein
TRINITY_DN14038_c0_g1	HSP20	68	0	0	0	0	0	0	0	Hsp20/alpha crystallin family	Heat shock protein
TRINITY_DN64584_c0_g1	HSP70	11	4	0	19	86.69	35	19	222	Hsp70 protein	Heat shock protein
TRINITY_DN22162_c0_g1	HSP20	0	0	0	0	0	44	0	0	Hsp20/alpha crystallin family	Heat shock protein
TRINITY_DN57237_c3_g5	HSP90	18	1	0	0	1	0	6	12	Hsp90 protein	Heat shock protein
TRINITY_DN87256_c1_g1	HSP70	2	0	0	1	0	17	5	1	Hsp70 protein	Heat shock protein
TRINITY_DN1180_c0_g1	HSP90	0	0	26	20	67	8	36	575.85	Hsp90 protein	Heat shock protein
TRINITY_DN349054_c0_g1	HSP90	0	0	9	8	0	1	1	0	Hsp90 protein	Heat shock protein
TRINITY_DN78647_c0_g1	HSP70	9	7	0	0	6	254	82	161	Hsp70 protein	Heat shock protein
TRINITY_DN280_c3_g1	HSP70	0	0	0	37	3	45	0	217.87	Hsp70 protein	Heat shock protein
TRINITY_DN157044_c0_g1	HSP70	13	10	0	10	7	0	0	5	Hsp70 protein	Heat shock protein
TRINITY_DN59120_c0_g1	HSP20	4	1	0	1	0	13	14	0	Hsp20/alpha crystallin family	Heat shock protein
TRINITY_DN761_c0_g2	HSP70	1318.89	1763.48	523.79	959.6	327.12	2280.18	2597.69	461.73	Hsp70 protein	Heat shock protein
TRINITY_DN7270_c1_g2	HSP70	2	5	18	2	13	0	0	7	Hsp70 protein	Heat shock protein
TRINITY_DN10547_c0_g1	HSP20	37	4	1	14	2	101	26	11	Hsp20/alpha crystallin family	Heat shock protein
TRINITY_DN22688_c1_g1	HSP70	14	29	1	22	6	11	11	8	Hsp70 protein	Heat shock protein
TRINITY_DN561596_c0_g1	HSP20	30	7	6	20	3	15	1	3	Hsp20/alpha crystallin family	Heat shock protein
TRINITY_DN1650946_c0_g1	HSP70	3	6	1	11	0	0	1	5	Hsp70 protein	Heat shock protein
TRINITY_DN42577_c1_g1	HSP20	22	7	74	27	1	0	9	23	Hsp20/alpha crystallin family	Heat shock protein
TRINITY_DN159465_c0_g1	HSP20	56	0	0	8	8	0	0	4	Hsp20/alpha crystallin family	Heat shock protein
TRINITY_DN285741_c0_g1	KGG	6	0	0	2	5	3	0	10	Stress-induced bacterial acidophilic repeat motif	Stress
TRINITY_DN15535_c0_g1	HSP70	14	1	0	19.54	14	38	68.82	14	Hsp70 protein	Heat shock protein
TRINITY_DN38553_c0_g2	HSP70	6	0	1	3	0	20	1	5	Hsp70 protein	Heat shock protein
TRINITY_DN6027_c0_g1	HSP70	20.03	1	5	82.15	0	0	1	0	Hsp70 protein	Heat shock protein
TRINITY_DN2965_c0_g1	HSP70	17	53	809	30	13	4	16.01	40	Hsp70 protein	Heat shock protein
TRINITY_DN1090371_c0_g1	HSP20	7	7	0	5	0	5	0	0	Hsp20/alpha crystallin family	Heat shock protein
TRINITY_DN12759_c0_g1	HSP20	33	11	15	15	17	13	1	7	Hsp20/alpha crystallin family	Heat shock protein
TRINITY_DN65064_c1_g2	HSP70	2	2	0	4	2	0	0	0	Hsp70 protein	Heat shock protein
TRINITY_DN7270_c1_g3	HSP70	12	0	6	10	10	3	7	17.12	Hsp70 protein	Heat shock protein
TRINITY_DN510588_c0_g1	HSP20	17	11	6	0	0	0	4	0	Hsp20/alpha crystallin family	Heat shock protein
TRINITY_DN226218_c0_g2	Glucan_synthase	0	0	0	0	10	0	4	0	13-beta-glucan synthase component	13-beta-glucan synthase
TRINITY_DN119909_c0_g1	HSP90	23	7	11	16	10	14	4	12	Hsp90 protein	Heat shock protein
TRINITY_DN1529788_c0_g1	HSP70	0	0	0	0	0	0	0	0	Hsp70 protein	Heat shock protein
TRINITY_DN1577083_c0_g1	HSP20	0	1	0	0	1	1	235	6	Hsp20/alpha crystallin family	Heat shock protein
TRINITY_DN1878999_c0_g1	HSP70	2	18	0	1	0	0	0	0	Hsp70 protein	Heat shock protein
TRINITY_DN48852_c0_g2	KGG	0	0	0	0	0	9	6	0	Stress-induced bacterial acidophilic repeat motif	Stress
TRINITY_DN46857_c0_g1	HSP20	0	3	25	102.97	109	0	0	9	Hsp20/alpha crystallin family	Heat shock protein
TRINITY_DN1095977_c0_g1	HSP90	6	1	0	0	0	0	1	2	Hsp90 protein	Heat shock protein
TRINITY_DN1356794_c0_g1	HSP70	24	4	44	18	3	249	7	33	Hsp70 protein	Heat shock protein
TRINITY_DN1922676_c0_g1	ThuA	0	0	30	2	0	0	0	0	Trehalose utilisation	Trehalose
TRINITY_DN1384044_c0_g1	HSP70	0	0	1	6	0	0	10	1	Hsp70 protein	Heat shock protein
TRINITY_DN1076453_c0_g1	HSP20	97.29	0	4	2	10	0	0	0	Hsp20/alpha crystallin family	Heat shock protein
TRINITY_DN1345137_c0_g1	Usp	0	0	0	0	0	0	0	0	Universal stress protein family	Stress
TRINITY_DN1341104_c0_g1	HSP70	0	0	0	0	0	0	0	13	Hsp70 protein	Heat shock protein
TRINITY_DN803_c1_g1	HSP70	528.17	401.55	2103.05	563.55	2934.12	3129.77	5266.31	1345.51	Hsp70 protein	Heat shock protein
TRINITY_DN972932_c0_g1	HSBP1	1	5	4	0	0	0	0	12	Heat shock factor binding protein 1	Heat shock protein
TRINITY_DN14368_c0_g1	HSP70	0	0	29	0	1	24	3	5	Hsp70 protein	Heat shock protein
TRINITY_DN11579_c0_g2	HSP70	4	4	0	21	39	1	13	26	Hsp70 protein	Heat shock protein
TRINITY_DN363577_c0_g2	HSP70	0	0	0	0	4	0	2	0	Hsp70 protein	Heat shock protein
TRINITY_DN587421_c0_g1	HSP20	3	0	0	15	0	0	2	4	Hsp20/alpha crystallin family	Heat shock protein
TRINITY_DN151878_c0_g1	HSP70	0	0	5	0	1	0	0	4	Hsp70 protein	Heat shock protein
TRINITY_DN1844087_c0_g1	HSP70	0	0	0	0	0	0	0	16	Hsp70 protein	Heat shock protein
TRINITY_DN1294985_c0_g1	HSP70	0	2	18	0	0	0	10	1	Hsp70 protein	Heat shock protein
TRINITY_DN2547_c0_g1	HSP20	878	399	791	321	374	632	64	500	Hsp20/alpha crystallin family	Heat shock protein
TRINITY_DN42307_c0_g1	ABATE	20	0	2	0	0	32	8.43	5	Putative stress-induced transcription regulator	Stress
TRINITY_DN119_c0_g1	HSP70	307.51	244	272.79	1070.07	0	45	56.66	174.48	Hsp70 protein	Heat shock protein
TRINITY_DN615369_c0_g1	HSP70	0	0	0	0	3	0	0	3	Hsp70 protein	Heat shock protein
TRINITY_DN1816915_c0_g1	HSP90	1	2	8	0	8	0	0	0	Hsp90 protein	Heat shock protein
TRINITY_DN1019691_c0_g1	HSP70	0	3	23	0	0	0	0	0	Hsp70 protein	Heat shock protein
TRINITY_DN144356_c0_g1	HSP20	24	7	15	1	76.53	93.74	7	7	Hsp20/alpha crystallin family	Heat shock protein
TRINITY_DN43452_c1_g1	HSP20	8	5	5	5	1	29	8	3	Hsp20/alpha crystallin family	Heat shock protein
TRINITY_DN1616189_c0_g1	HSP20	92	0	0	2	0	0	5	0	Hsp20/alpha crystallin family	Heat shock protein
TRINITY_DN115070_c0_g2	YflT	0	1	52	0	0	1	1	0	Heat induced stress protein YflT domain	Stress
TRINITY_DN485712_c0_g1	Glucan_synthase	0	0	0	0	0	22	0	0	13-beta-glucan synthase component	13-beta-glucan synthase
TRINITY_DN79172_c0_g1	HSP70	29	12	34	132.43	0	0	8	9	Hsp70 protein	Heat shock protein
TRINITY_DN22680_c1_g2	HSP70	5	3	0	6	7	13	48	1	Hsp70 protein	Heat shock protein
TRINITY_DN36319_c0_g1	HSP90	0	0	51	0	2	0	0	1	Hsp90 protein	Heat shock protein
TRINITY_DN1040281_c0_g1	HSP9_HSP12	0	0	0	1	0	167	0	0	Heat shock protein 9/12	Heat shock protein
TRINITY_DN25521_c0_g1	HSP90	0	4.88	3	6	4	0	0	33.09	Hsp90 protein	Heat shock protein
TRINITY_DN843_c6_g1	HSP90	8	5	492.27	21	50	29	0	98	Hsp90 protein	Heat shock protein
TRINITY_DN1701755_c0_g1	HSBP1	0	1	23	0	0	0	0	0	Heat shock factor binding protein 1	Heat shock protein
TRINITY_DN6535_c0_g2	HSP70	175	40	77.27	14.8	11	1334	164.76	13	Hsp70 protein	Heat shock protein
TRINITY_DN1045758_c0_g1	HSP70	4	0	0	2	7	1	3	0	Hsp70 protein	Heat shock protein
TRINITY_DN1843449_c0_g1	HSP20	0	0	0	0	0	0	1	13	Hsp20/alpha crystallin family	Heat shock protein
TRINITY_DN1904331_c0_g1	HSP70	0	0	0	0	0	0	0	10	Hsp70 protein	Heat shock protein
TRINITY_DN4062_c0_g1	HSP90	0	0	140	0	1	1	0	0	Hsp90 protein	Heat shock protein
TRINITY_DN214336_c0_g1	HSP20	0	2	0	4	2	0	0	0	Hsp20/alpha crystallin family	Heat shock protein
TRINITY_DN1118422_c0_g1	HSP20	1	1	0	2	0	0	0	0	Hsp20/alpha crystallin family	Heat shock protein
TRINITY_DN4562_c1_g1	HSP70	26	5	106.82	115.14	67	35	86.28	91	Hsp70 protein	Heat shock protein
TRINITY_DN38056_c0_g1	HSP20	103	125	8	106	14	43	40	8	Hsp20/alpha crystallin family	Heat shock protein
TRINITY_DN648851_c0_g1	HSP20	0	0	0	0	0	0	0	51	Hsp20/alpha crystallin family	Heat shock protein
TRINITY_DN52271_c5_g1	HSP70	0	1	25	5	4	18	1	6	Hsp70 protein	Heat shock protein
TRINITY_DN267315_c0_g2	HSP70	22	12	2	4	0	23	5	1	Hsp70 protein	Heat shock protein
TRINITY_DN1695532_c0_g1	HSP90	0	0	0	0	0	0	0	27	Hsp90 protein	Heat shock protein
TRINITY_DN105229_c2_g1	HSP90	0	0	23	0	0	0	0	0	Hsp90 protein	Heat shock protein
TRINITY_DN1913795_c0_g1	HSP70	0	0	0	0	26	0	0	0	Hsp70 protein	Heat shock protein
TRINITY_DN1370005_c0_g1	Usp	0	7	0	5	7	5	0	0	Universal stress protein family	Stress
TRINITY_DN151956_c0_g1	UPF1_Zn_bind	0	3	21	19	0	0	0	0	RNA helicase (UPF2 interacting domain)	RNA helicase
TRINITY_DN1152274_c0_g1	HSP70	0	0	50	0	0	0	0	0	Hsp70 protein	Heat shock protein
TRINITY_DN2289_c1_g1	HSP70	0	0	16	3	0	0	0	0	Hsp70 protein	Heat shock protein
TRINITY_DN278978_c0_g2	HSP90	2	1	1	0	0	0	0	0	Hsp90 protein	Heat shock protein
TRINITY_DN277823_c0_g1	HSP90	0	0	0	0	5	0	1	15	Hsp90 protein	Heat shock protein
TRINITY_DN104_c1_g3	HSP90	0	4	2	3	4	17	0	0	Hsp90 protein	Heat shock protein
TRINITY_DN81776_c0_g2	HSP90	25.33	14.25	57.01	53	172.72	62	490.56	77.02	Hsp90 protein	Heat shock protein
TRINITY_DN72369_c2_g3	HSP70	0	0	5	4	3	0	1	10	Hsp70 protein	Heat shock protein
TRINITY_DN138189_c0_g1	HSP20	1	0	0	0	0	0	179	0	Hsp20/alpha crystallin family	Heat shock protein
TRINITY_DN6766_c2_g1	HSP70	1	1	4	0	0	7	0	0	Hsp70 protein	Heat shock protein
TRINITY_DN892110_c0_g1	HSP70	0	0	0	0	0	0	0	9	Hsp70 protein	Heat shock protein
TRINITY_DN276310_c0_g1	Trehalose_PPase	0	0	0	0	8	0	1	0	Trehalose-phosphatase	Trehalose
TRINITY_DN253143_c0_g1	HSP20	24	0	9	2	0	0	5	0	Hsp20/alpha crystallin family	Heat shock protein
TRINITY_DN1409354_c0_g1	HSP70	0	2	0	0	3	0	3	1	Hsp70 protein	Heat shock protein
TRINITY_DN24150_c0_g1	HSP20	18	22	43	33	69	12	7	3	Hsp20/alpha crystallin family	Heat shock protein
TRINITY_DN62845_c0_g1	HSP90	0	0	0	0	0	34	0	0	Hsp90 protein	Heat shock protein
TRINITY_DN1418645_c0_g1	HSP70	3	0	5	6	4	6	11	3	Hsp70 protein	Heat shock protein
TRINITY_DN2245_c3_g1	HSP90	0	0	5	0	0	0	0	0	Hsp90 protein	Heat shock protein
TRINITY_DN28903_c1_g2	HSP70	0	0	0	0	1	0	0	0	Hsp70 protein	Heat shock protein
TRINITY_DN159957_c0_g1	HSP70	0	0	7	0	0	0	1	58	Hsp70 protein	Heat shock protein
TRINITY_DN66696_c0_g1	Usp	0	0	17	8	5	9	0	0	Universal stress protein family	Stress
TRINITY_DN37215_c0_g1	KGG	6	14	36	9	49	0	1	9	Stress-induced bacterial acidophilic repeat motif	Stress
TRINITY_DN1859834_c0_g1	HSP9_HSP12	0	0	0	0	0	0	148	0	Heat shock protein 9/12	Heat shock protein
TRINITY_DN265681_c0_g1	H2O2_YaaD	0	0	0	0	1	0	0	5	Peroxide stress protein YaaA	Stress
TRINITY_DN1696390_c0_g1	HSP70	12.01	0	0	3	0	0	2	0	Hsp70 protein	Heat shock protein
TRINITY_DN20741_c0_g3	HSP70	59	7	6	29	2	18	10	8	Hsp70 protein	Heat shock protein
TRINITY_DN1677564_c0_g1	HSP20	0	0	8	0	5	0	0	1	Hsp20/alpha crystallin family	Heat shock protein
TRINITY_DN1123809_c0_g1	HSP70	0	0	9	0	1	0	1	0	Hsp70 protein	Heat shock protein
TRINITY_DN11274_c0_g1	HSP70	2	4	86	22	28	8	11	50	Hsp70 protein	Heat shock protein
TRINITY_DN1273629_c0_g1	HSP20	19	1	10	9	4	0	0	0	Hsp20/alpha crystallin family	Heat shock protein
TRINITY_DN88874_c0_g1	HSP70	2	22.99	0	0	0	0	3	0	Hsp70 protein	Heat shock protein
TRINITY_DN9167_c1_g1	HSP90	0	5	4	16	5	6	4	53	Hsp90 protein	Heat shock protein
TRINITY_DN220299_c0_g1	HSP70	62	14	29	168.83	0	0	4	1	Hsp70 protein	Heat shock protein
TRINITY_DN1951_c0_g3	HSP70	1	1	21	3	0	1	973.72	3	Hsp70 protein	Heat shock protein
TRINITY_DN135592_c0_g1	HSP90	2	4	12	0	9	7	5	0	Hsp90 protein	Heat shock protein
TRINITY_DN42169_c6_g1	HSP70	0	0	0	2	0	17	1	0	Hsp70 protein	Heat shock protein
TRINITY_DN803_c27_g1	HSP70	28	2	29	20	74	0	46	39	Hsp70 protein	Heat shock protein
TRINITY_DN1141198_c0_g1	HSP70	1	7	19	0	3	15	1	0	Hsp70 protein	Heat shock protein
TRINITY_DN1871346_c0_g1	HSP70	3	4	0	3	0	3	0	0	Hsp70 protein	Heat shock protein
TRINITY_DN295426_c0_g1	HSP20	0	0	0	0	13	0	0	0	Hsp20/alpha crystallin family	Heat shock protein
TRINITY_DN293696_c0_g1	HSP70	0	0	0	0	3	8	0	0	Hsp70 protein	Heat shock protein
TRINITY_DN37231_c0_g1	HSP70	29	56	63.62	61	0	18	6	41	Hsp70 protein	Heat shock protein
TRINITY_DN1841662_c1_g1	HSP70	3	16	0	6	0	0	0	0	Hsp70 protein	Heat shock protein
TRINITY_DN17244_c0_g1	HSP20	0	0	0	0	0	356	0	0	Hsp20/alpha crystallin family	Heat shock protein
TRINITY_DN1585434_c0_g1	HSP20	0	0	0	0	0	0	97	0	Hsp20/alpha crystallin family	Heat shock protein
TRINITY_DN7780_c0_g1	HSP70	0	20	116	1	0	58	0	45	Hsp70 protein	Heat shock protein
TRINITY_DN1015477_c0_g1	HSP20	0	0	0	0	0	0	0	0	Hsp20/alpha crystallin family	Heat shock protein
TRINITY_DN110572_c1_g1	HSP70	1	1	11	6	5	0	4	1.76	Hsp70 protein	Heat shock protein
TRINITY_DN1029258_c0_g1	HSP70	0	3	11	5	9	3	0	0	Hsp70 protein	Heat shock protein
TRINITY_DN196149_c3_g1	HSP70	1	0	0	3	0	0	0	21	Hsp70 protein	Heat shock protein
TRINITY_DN100449_c1_g3	HSP70	1	1	3	2	7	0	53	1	Hsp70 protein	Heat shock protein
TRINITY_DN129857_c0_g2	HSP90	0	0	0	0	6	0	0	6	Hsp90 protein	Heat shock protein
TRINITY_DN59871_c0_g1	HSP20	0	0	0	0	0	0	0	58	Hsp20/alpha crystallin family	Heat shock protein
TRINITY_DN191832_c0_g1	HSP70	0	3	2	2	0	0	0	1	Hsp70 protein	Heat shock protein
TRINITY_DN1581933_c0_g1	Usp	0	2	11	0	0	0	0	2	Universal stress protein family	Stress
TRINITY_DN1951_c0_g2	HSP70	9	0	13	13	16	11	21	13	Hsp70 protein	Heat shock protein
TRINITY_DN571275_c0_g1	HSP70	0	0	6	0	0	0	0	18	Hsp70 protein	Heat shock protein
TRINITY_DN824059_c0_g1	HSP70	0	0	6	0	9	0	0	5	Hsp70 protein	Heat shock protein
TRINITY_DN1754880_c0_g1	HSP20	1	0	0	36	0	0	0	0	Hsp20/alpha crystallin family	Heat shock protein
TRINITY_DN566137_c0_g1	HSP70	28	4	0	3	0	0	1	0	Hsp70 protein	Heat shock protein
TRINITY_DN123886_c0_g1	HSP20	7	5	49	17	0	0	6	34	Hsp20/alpha crystallin family	Heat shock protein
TRINITY_DN103022_c0_g1	HSP20	0	3	28	0	27	0	1	2	Hsp20/alpha crystallin family	Heat shock protein
TRINITY_DN394055_c0_g1	KGG	12	9	4	7	13	0	2	1	Stress-induced bacterial acidophilic repeat motif	Stress
TRINITY_DN36925_c0_g1	HSP20	6	14	56	9	8	0	1	4	Hsp20/alpha crystallin family	Heat shock protein
TRINITY_DN101186_c2_g1	HSP70	0	2	0	6	5	0	46	0	Hsp70 protein	Heat shock protein
TRINITY_DN22067_c0_g1	HSP20	158	38	8	61	31	121	201	71	Hsp20/alpha crystallin family	Heat shock protein
TRINITY_DN659776_c0_g1	Glucan_synthase	0	1	11	2	13	0	0	0	13-beta-glucan synthase component	13-beta-glucan synthase
TRINITY_DN97141_c0_g1	HSP20	262	1	11	8	0	0	8	0	Hsp20/alpha crystallin family	Heat shock protein
TRINITY_DN796_c1_g1	HSP20	17	1	81	0	91	7	0	0	Hsp20/alpha crystallin family	Heat shock protein
TRINITY_DN36941_c0_g2	HSP70	0	2	21	2	3	0	9	8	Hsp70 protein	Heat shock protein
TRINITY_DN63454_c7_g1	HSP90	8	0	0	0	2	0	0	0	Hsp90 protein	Heat shock protein
TRINITY_DN1092230_c0_g1	HSP20	14	12	3	5	0	4	4	0	Hsp20/alpha crystallin family	Heat shock protein
TRINITY_DN1873342_c0_g1	HSP70	4	3	0	2	0	6	1	9	Hsp70 protein	Heat shock protein
TRINITY_DN268321_c0_g1	Viral_helicase1	2	0	26	3	5	17	0	3	Viral (Superfamily 1) RNA helicase	RNA helicase
TRINITY_DN807205_c0_g1	HSP90	0	0	11	12	0	0	0	0	Hsp90 protein	Heat shock protein
TRINITY_DN1335443_c0_g1	HSP70	4	3	0	37	0	0	0	0	Hsp70 protein	Heat shock protein
TRINITY_DN351765_c0_g1	Usp	0	0	1	0	1	0	0	4	Universal stress protein family	Stress
TRINITY_DN110080_c1_g1	HSP20	0	0	0	0	17	0	0	0	Hsp20/alpha crystallin family	Heat shock protein
TRINITY_DN88931_c0_g1	HSP70	7	4	0	1	0	46	5	1	Hsp70 protein	Heat shock protein
TRINITY_DN829359_c0_g1	HSP90	0	0	14	0	1	0	4	0	Hsp90 protein	Heat shock protein
TRINITY_DN417791_c0_g1	HSP20	0	5	2	0	0	2	101	1	Hsp20/alpha crystallin family	Heat shock protein
TRINITY_DN18374_c0_g1	HSP70	24	1	1	78.5	0	0	1	0	Hsp70 protein	Heat shock protein
TRINITY_DN991288_c0_g1	Usp	6	0	0	20	0	0	1	8	Universal stress protein family	Stress
TRINITY_DN397032_c0_g1	HSP90	0	1	0	2	2	14	0	3	Hsp90 protein	Heat shock protein
TRINITY_DN1303_c2_g1	HSP90	0	2	135.24	11	20.62	2	0	12	Hsp90 protein	Heat shock protein
TRINITY_DN1661200_c0_g1	HSP20	0	0	0	0	0	0	2	20	Hsp20/alpha crystallin family	Heat shock protein
TRINITY_DN112631_c0_g1	HSP20	46	0	0	0	0	0	0	26	Hsp20/alpha crystallin family	Heat shock protein
TRINITY_DN1419288_c0_g1	Viral_helicase1	0	0	34	0	0	0	0	0	Viral (Superfamily 1) RNA helicase	RNA helicase
TRINITY_DN1687_c0_g1	HSP20	304	3	178	120	30	51	3	47	Hsp20/alpha crystallin family	Heat shock protein
TRINITY_DN662825_c0_g1	HSP20	0	0	0	0	0	0	78.69	0	Hsp20/alpha crystallin family	Heat shock protein
TRINITY_DN292910_c0_g1	HSP70	3	0	1	1	6	0	0	5	Hsp70 protein	Heat shock protein
TRINITY_DN280_c14_g1	HSP70	0	0	3	16.02	5	0	4	103	Hsp70 protein	Heat shock protein
TRINITY_DN937346_c0_g1	HSP70	0	0	13	0	0	0	0	2	Hsp70 protein	Heat shock protein
TRINITY_DN8655_c1_g1	HSP70	0	0	14	23	12	32	7	20	Hsp70 protein	Heat shock protein
TRINITY_DN27295_c0_g1	HSP70	11.26	12.36	117.5	18	34	11	1	27	Hsp70 protein	Heat shock protein
TRINITY_DN28316_c0_g1	HSP70	2	2	2	0	13	0	3	24	Hsp70 protein	Heat shock protein
TRINITY_DN24911_c0_g1	HSP20	9	22	0	4	8	0	0	0	Hsp20/alpha crystallin family	Heat shock protein
TRINITY_DN661559_c0_g1	HSP20	107	24	10	26	17	17	18	12	Hsp20/alpha crystallin family	Heat shock protein
TRINITY_DN24537_c0_g1	HSP70	8	8	44	0	15	9	0	7	Hsp70 protein	Heat shock protein
TRINITY_DN106951_c0_g1	HSP70	39	5	7	0	19	0	14	104	Hsp70 protein	Heat shock protein
TRINITY_DN111914_c0_g1	HSP20	35	5	0	13	0	4	7	5	Hsp20/alpha crystallin family	Heat shock protein
TRINITY_DN837823_c0_g1	HSP70	0	0	0	17	0	0	0	0	Hsp70 protein	Heat shock protein
TRINITY_DN81551_c0_g1	Usp	9	2	34	34	0	0	24	14	Universal stress protein family	Stress
TRINITY_DN59172_c5_g1	HSP70	7	0	0	0	3	0	70	0	Hsp70 protein	Heat shock protein
TRINITY_DN28119_c0_g1	HSP70	0	0	0	106.43	1	0	0	120.82	Hsp70 protein	Heat shock protein
TRINITY_DN139210_c0_g3	HSP70	11	4	2	19	0	12	9	4	Hsp70 protein	Heat shock protein
TRINITY_DN1072622_c0_g1	HSP20	1	1	0	0	0	0	5	0	Hsp20/alpha crystallin family	Heat shock protein
TRINITY_DN53762_c0_g1	HSP70	272.09	98.94	179.63	1164.09	2	0	43	73	Hsp70 protein	Heat shock protein
TRINITY_DN503869_c0_g1	HSP20	0	5	8	3	0	0	0	0	Hsp20/alpha crystallin family	Heat shock protein
TRINITY_DN3382_c7_g1	HSP70	0	0	0	0	0	151	1	36	Hsp70 protein	Heat shock protein
TRINITY_DN372980_c1_g1	HSP70	0	0	0	0	2	5	0	7	Hsp70 protein	Heat shock protein
TRINITY_DN4123_c1_g1	HSP70	0	0	0	1	0	10	4	205.01	Hsp70 protein	Heat shock protein
TRINITY_DN969130_c0_g1	HSP20	0	0	0	0	4	0	0	8	Hsp20/alpha crystallin family	Heat shock protein
TRINITY_DN1674747_c0_g1	HSP70	0	0	12	0	0	0	0	0	Hsp70 protein	Heat shock protein
TRINITY_DN39905_c2_g1	HSP70	15	2	0	30	0	15	7	5	Hsp70 protein	Heat shock protein
TRINITY_DN567768_c0_g1	HSP70	0	0	10	0	4	0	0	13	Hsp70 protein	Heat shock protein
TRINITY_DN927419_c0_g1	HSP70	0	0	0	0	0	0	0	6	Hsp70 protein	Heat shock protein
TRINITY_DN1883438_c0_g1	HSP20	1	0	0	0	3	0	38	6	Hsp20/alpha crystallin family	Heat shock protein
TRINITY_DN47069_c0_g2	HSP9_HSP12	0	1	44	0	14	0	0	0	Heat shock protein 9/12	Heat shock protein
TRINITY_DN21271_c0_g1	HSP20	40	69	0	7	33	95	38	9	Hsp20/alpha crystallin family	Heat shock protein
TRINITY_DN844387_c0_g1	HSP20	26	0	0	7	0	0	1	0	Hsp20/alpha crystallin family	Heat shock protein
TRINITY_DN62161_c0_g1	HSP70	4	2	14	0	0	0	0	8	Hsp70 protein	Heat shock protein
TRINITY_DN10509_c0_g1	HSP20	0	5	6	4	11	0	8	22	Hsp20/alpha crystallin family	Heat shock protein
TRINITY_DN135376_c0_g1	Usp	0	0	4	6	0	0	0	0	Universal stress protein family	Stress
TRINITY_DN99814_c0_g2	HSP70	0	4	0	0	14	0	0	39	Hsp70 protein	Heat shock protein
TRINITY_DN381573_c0_g1	Trehalose_PPase	0	0	0	1	10	0	0	0	Trehalose-phosphatase	Trehalose
TRINITY_DN1457777_c0_g1	Trehalose_PPase	0	0	5	4	4	0	0	1	Trehalose-phosphatase	Trehalose
TRINITY_DN1431861_c0_g1	Usp	0	0	13	0	0	0	0	0	Universal stress protein family	Stress
TRINITY_DN339845_c0_g1	KGG	0	0	16	0	0	0	0	1	Stress-induced bacterial acidophilic repeat motif	Stress
TRINITY_DN434628_c0_g1	HSP20	6	16	7	1	2	0	0	0	Hsp20/alpha crystallin family	Heat shock protein
TRINITY_DN1015538_c0_g1	HSP70	0	0	18	2	3	5	0	0	Hsp70 protein	Heat shock protein
TRINITY_DN35973_c1_g1	HSP70	6	0	5	1	2	14	4	0	Hsp70 protein	Heat shock protein
TRINITY_DN378_c0_g1	KGG	61	16	2128	28	13	1217	168	356	Stress-induced bacterial acidophilic repeat motif	Stress
TRINITY_DN143888_c1_g1	HSP20	14	29	4	10	0	38	47	4	Hsp20/alpha crystallin family	Heat shock protein
TRINITY_DN110997_c0_g1	HSP90	0	0	0	0	0	46	0	16	Hsp90 protein	Heat shock protein
TRINITY_DN522256_c0_g1	HSP70	0	2	3	0	0	0	0	3	Hsp70 protein	Heat shock protein
TRINITY_DN42874_c0_g1	HSP70	10.98	3	17	4	7	0	0	6	Hsp70 protein	Heat shock protein
TRINITY_DN2270_c2_g1	HSP70	53	96	0	0	42	1906	657.12	644.01	Hsp70 protein	Heat shock protein
TRINITY_DN30848_c0_g1	HSP70	9	3	56	34.23	29.02	45	55.91	246.47	Hsp70 protein	Heat shock protein
TRINITY_DN166849_c0_g1	HSP90	9	0	0	0	0	0	10	2	Hsp90 protein	Heat shock protein
TRINITY_DN1935762_c0_g1	Usp	4	0	5	0	0	0	0	0	Universal stress protein family	Stress
TRINITY_DN118956_c0_g1	Usp	3	13	13	3	19	0	0	7	Universal stress protein family	Stress
TRINITY_DN288982_c0_g1	HSP70	0	0	9	3	10	1	0	0	Hsp70 protein	Heat shock protein
TRINITY_DN26604_c0_g2	HSP90	0	1	147	4	135	17.02	5	5	Hsp90 protein	Heat shock protein
TRINITY_DN5664_c0_g1	HSP70	1	0	0	10	3	58	2	41	Hsp70 protein	Heat shock protein
TRINITY_DN1044_c8_g1	HSP70	225.94	56	95.81	555.23	0	0	24	17.43	Hsp70 protein	Heat shock protein
TRINITY_DN1105384_c0_g1	HSP20	0	0	69	60	0	0	0	0	Hsp20/alpha crystallin family	Heat shock protein
TRINITY_DN1299040_c0_g1	HSP20	0	5	7	0	10	0	0	0	Hsp20/alpha crystallin family	Heat shock protein
TRINITY_DN35414_c1_g1	HSP70	1	1	28	23.01	5	12	0	0	Hsp70 protein	Heat shock protein
TRINITY_DN9335_c0_g1	HSP20	35.56	8.27	6	4	13.45	56	1	2	Hsp20/alpha crystallin family	Heat shock protein
TRINITY_DN1496781_c0_g1	HSP20	0	0	0	0	0	12	0	10	Hsp20/alpha crystallin family	Heat shock protein
TRINITY_DN131855_c1_g1	HSP90	0	3	0	0	12	0	21	23	Hsp90 protein	Heat shock protein
TRINITY_DN124331_c0_g2	HSP70	0	0	34	7	6	2	0	0	Hsp70 protein	Heat shock protein
TRINITY_DN477848_c0_g1	HSP70	0	0	2	0	0	0	0	0	Hsp70 protein	Heat shock protein
TRINITY_DN649226_c0_g1	HSP20	0	0	5	0	0	3	0	0	Hsp20/alpha crystallin family	Heat shock protein
TRINITY_DN165174_c0_g1	HSP70	0	0	3	7	0	0	0	5	Hsp70 protein	Heat shock protein
TRINITY_DN79222_c0_g1	HSP20	0	2	0	5	0	20	17	2	Hsp20/alpha crystallin family	Heat shock protein
TRINITY_DN1916418_c0_g1	HSP20	16	0	3	0	0	0	5	0	Hsp20/alpha crystallin family	Heat shock protein
TRINITY_DN32356_c0_g2	HSP90	0	6	27	0	0	0	0	7	Hsp90 protein	Heat shock protein
TRINITY_DN131834_c0_g1	HSP70	1	1	15	14	9	0	8	12	Hsp70 protein	Heat shock protein
TRINITY_DN1598897_c0_g1	Usp	0	1	36	3	1	0	0	0	Universal stress protein family	Stress
TRINITY_DN1940565_c0_g1	HSP90	0	0	40	0	0	0	0	11	Hsp90 protein	Heat shock protein
TRINITY_DN1337441_c0_g1	HSP20	0	6	0	0	63	0	133	0	Hsp20/alpha crystallin family	Heat shock protein
TRINITY_DN26621_c0_g1	HSP90	0	0	13	0	0	0	3	33	Hsp90 protein	Heat shock protein
TRINITY_DN66493_c0_g1	HSP20	7	0	3	3	22	0	0	33	Hsp20/alpha crystallin family	Heat shock protein
TRINITY_DN15543_c1_g1	HSP90	0	4	17	4	0	0	0	0	Hsp90 protein	Heat shock protein
TRINITY_DN14644_c0_g1	HSP70	76	49	82.36	49	44	153	2	20	Hsp70 protein	Heat shock protein
TRINITY_DN1133178_c0_g1	HSP70	0	0	0	2	0	0	0	40	Hsp70 protein	Heat shock protein
TRINITY_DN1885926_c0_g1	HSP20	0	0	8	0	0	0	0	0	Hsp20/alpha crystallin family	Heat shock protein
TRINITY_DN232211_c0_g1	HSP70	0	0	6	0	0	0	0	9	Hsp70 protein	Heat shock protein
TRINITY_DN725545_c0_g1	Usp	43	3	0	122	3	57	0	0	Universal stress protein family	Stress
TRINITY_DN2270_c0_g2	HSP70	1	5	637.15	23.5	70.35	33	8	40.26	Hsp70 protein	Heat shock protein
TRINITY_DN22896_c0_g2	HSP70	2	0	8	3	0	0	0	0	Hsp70 protein	Heat shock protein
TRINITY_DN680177_c0_g1	KGG	0	0	0	2	0	0	0	19	Stress-induced bacterial acidophilic repeat motif	Stress
TRINITY_DN1314661_c0_g1	Usp	19	0	0	0	0	0	0	0	Universal stress protein family	Stress
TRINITY_DN737107_c0_g1	HSP90	0	0	0	3	0	0	0	12	Hsp90 protein	Heat shock protein
TRINITY_DN171_c3_g1	HSP20	0	0	20	0	2	1012	0	0	Hsp20/alpha crystallin family	Heat shock protein
TRINITY_DN160073_c0_g1	HSP70	73	0	0	5	1	0	0	0	Hsp70 protein	Heat shock protein
TRINITY_DN12509_c0_g1	HSP90	14	0	14	1	3	7	0	8	Hsp90 protein	Heat shock protein
TRINITY_DN1390599_c0_g1	KGG	0	0	9	0	0	0	0	0	Stress-induced bacterial acidophilic repeat motif	Stress
TRINITY_DN39874_c0_g1	HSP70	7	6	35	32	45	91	29	24	Hsp70 protein	Heat shock protein
TRINITY_DN4147_c0_g1	HSP70	3.37	15.73	0	2	4.39	2	17.48	1	Hsp70 protein	Heat shock protein
TRINITY_DN1078665_c0_g1	HSP20	0	0	0	0	0	0	0	56	Hsp20/alpha crystallin family	Heat shock protein
TRINITY_DN523_c2_g1	HSP70	0	0	10	9	39	0	42	477.9	Hsp70 protein	Heat shock protein
TRINITY_DN1585512_c0_g1	Usp	0	0	16	0	3	7	0	0	Universal stress protein family	Stress
TRINITY_DN485817_c0_g1	HSP20	0	0	1	0	0	0	0	5	Hsp20/alpha crystallin family	Heat shock protein
TRINITY_DN1068_c0_g1	HSP20	5	20	0	0	14	1365	333	62	Hsp20/alpha crystallin family	Heat shock protein
TRINITY_DN189515_c0_g1	RhlB	0	0	11	2	0	1	0	4	ATP-dependent RNA helicase RhlB	RNA helicase
TRINITY_DN467417_c0_g1	HSP90	0	1	0	0	51	0	1	18	Hsp90 protein	Heat shock protein
TRINITY_DN104952_c0_g1	HSP20	0	0	17	3	3	0	0	4	Hsp20/alpha crystallin family	Heat shock protein
TRINITY_DN141854_c0_g2	HSP70	0	0	15	0	0	0	0	7	Hsp70 protein	Heat shock protein
TRINITY_DN5221_c0_g1	HSP20	0	5	37	96	147	0	0	13	Hsp20/alpha crystallin family	Heat shock protein
TRINITY_DN1814108_c0_g1	Usp	0	0	7	1	0	0	0	3	Universal stress protein family	Stress
TRINITY_DN1308148_c0_g1	HSP20	0	0	0	0	0	5	2	0	Hsp20/alpha crystallin family	Heat shock protein
TRINITY_DN975721_c0_g1	YflT	0	0	4	1	0	2	2	0	Heat induced stress protein YflT domain	Stress
TRINITY_DN1894784_c0_g1	HSP70	5	6	2	8	0	2	2	1	Hsp70 protein	Heat shock protein
TRINITY_DN885223_c0_g1	HSP90	0	0	0	0	1	0	0	0	Hsp90 protein	Heat shock protein
TRINITY_DN324543_c0_g1	HSP20	0	2	0	0	0	0	17	0	Hsp20/alpha crystallin family	Heat shock protein
TRINITY_DN673454_c0_g1	HSP9_HSP12	0	1	5	0	28	0	0	0	Heat shock protein 9/12	Heat shock protein
TRINITY_DN56068_c0_g2	HSP90	2	3	20	0	0	0	0	0	Hsp90 protein	Heat shock protein
TRINITY_DN57234_c0_g1	HSP70	5	2	29	0	1	5	0	6	Hsp70 protein	Heat shock protein
TRINITY_DN1307466_c0_g1	Mid2	0	0	21	0	7	0	0	4	Mid2 like cell wall stress sensor	Stress
TRINITY_DN1307478_c0_g1	HSP90	0	0	1	0	3	9	0	0	Hsp90 protein	Heat shock protein
TRINITY_DN18455_c0_g1	HSP90	0	5	13	0	0	15	104.98	2	Hsp90 protein	Heat shock protein
TRINITY_DN1113_c0_g1	HSP9_HSP12	9	2	17	10	429	0	107	72	Heat shock protein 9/12	Heat shock protein
TRINITY_DN8661_c0_g1	HSP20	4	37	0	1	13	0	2	0	Hsp20/alpha crystallin family	Heat shock protein
TRINITY_DN792714_c0_g1	HSP90	0	0	20	0	0	0	0	0	Hsp90 protein	Heat shock protein
TRINITY_DN1131566_c0_g1	HSP20	0	0	0	0	8	0	0	0	Hsp20/alpha crystallin family	Heat shock protein
TRINITY_DN1399958_c0_g1	HSP70	0	0	4	2	4	0	0	58.44	Hsp70 protein	Heat shock protein
TRINITY_DN81014_c0_g1	HSP70	0	9	13.51	0	1	0	0	10	Hsp70 protein	Heat shock protein
TRINITY_DN105850_c1_g1	HSP70	0	0	0	0	0	0	85	3	Hsp70 protein	Heat shock protein
TRINITY_DN112686_c0_g1	HSP20	0	0	0	0	1	0	69.11	0	Hsp20/alpha crystallin family	Heat shock protein
TRINITY_DN109032_c1_g3	HSP70	2	0	0	0	4	0	1	5	Hsp70 protein	Heat shock protein
TRINITY_DN85021_c0_g1	HSP90	0	0	77	0	0	0	0	0	Hsp90 protein	Heat shock protein
TRINITY_DN75184_c1_g1	HSP70	0	0	3	7	0	0	2	26.7	Hsp70 protein	Heat shock protein
TRINITY_DN16143_c2_g1	HSP70	2	0	0	7	8	19	6	15	Hsp70 protein	Heat shock protein
TRINITY_DN131473_c0_g1	HSP20	2	0	0	0	0	2	68	0	Hsp20/alpha crystallin family	Heat shock protein
TRINITY_DN82099_c0_g1	HSP70	0	0	1	0	7	0	0	9	Hsp70 protein	Heat shock protein
TRINITY_DN141985_c0_g1	HSP90	0	0	17	0	0	7	0	15	Hsp90 protein	Heat shock protein
TRINITY_DN297405_c0_g1	Usp	0	1	3	3	0	0	0	0	Universal stress protein family	Stress
TRINITY_DN200405_c0_g1	HSP20	4	5	0	0	1	0	0	0	Hsp20/alpha crystallin family	Heat shock protein
TRINITY_DN232901_c0_g2	HSP70	0	0	6	0	0	0	0	0	Hsp70 protein	Heat shock protein
TRINITY_DN32340_c0_g1	HSP20	1	1	46	4	5	5	0	19	Hsp20/alpha crystallin family	Heat shock protein
TRINITY_DN45770_c0_g1	HSP70	2	2.21	37	24	27	42	15	24	Hsp70 protein	Heat shock protein
TRINITY_DN1323320_c0_g1	HSP20	2	0	0	3	4	0	1	12	Hsp20/alpha crystallin family	Heat shock protein
TRINITY_DN31453_c2_g1	HSP70	0	0	0	0	0	0	0	15	Hsp70 protein	Heat shock protein
TRINITY_DN64184_c0_g1	HSP70	0	0	0	0	0	97	0	0	Hsp70 protein	Heat shock protein
TRINITY_DN71792_c0_g1	HSP70	0	0	48	0	0	2	0	0	Hsp70 protein	Heat shock protein
TRINITY_DN151831_c1_g1	HSP70	4	3	13	9	1	0	1	0	Hsp70 protein	Heat shock protein
TRINITY_DN77824_c0_g1	HSP20	0	7	11	17	12	3	0	3	Hsp20/alpha crystallin family	Heat shock protein
TRINITY_DN1405_c2_g1	HSP20	61	64	0	0	3	55	47	1	Hsp20/alpha crystallin family	Heat shock protein
TRINITY_DN246028_c0_g1	HSP70	3	2	21	0	0	0	0	1	Hsp70 protein	Heat shock protein
TRINITY_DN18837_c0_g1	HSP9_HSP12	0	0	0	0	0	0	33	0	Heat shock protein 9/12	Heat shock protein
TRINITY_DN739421_c0_g1	Trehalose_PPase	13	0	0	0	1	0	0	13	Trehalose-phosphatase	Trehalose
TRINITY_DN24411_c0_g1	HSP20	2	8	0	3	2	20	2	15	Hsp20/alpha crystallin family	Heat shock protein
TRINITY_DN997627_c0_g1	HSP20	116	0	0	0	0	0	0	25	Hsp20/alpha crystallin family	Heat shock protein
TRINITY_DN267925_c0_g1	HSP20	0	0	3	0	25	0	0	62	Hsp20/alpha crystallin family	Heat shock protein
TRINITY_DN12168_c0_g1	HSP90	0	0	0	1	0	28	0	13	Hsp90 protein	Heat shock protein
TRINITY_DN1476321_c0_g1	HSP70	7	1	0	0	3	0	3	11	Hsp70 protein	Heat shock protein
TRINITY_DN36234_c0_g2	HSP90	0	0	2	0	0	0	123	0	Hsp90 protein	Heat shock protein
TRINITY_DN328095_c0_g1	HSP20	6	1	30	1	1	8	0	4	Hsp20/alpha crystallin family	Heat shock protein
TRINITY_DN1044_c0_g1	HSP70	338.51	326.04	1097.61	699.07	152	1952.46	423.59	830.93	Hsp70 protein	Heat shock protein
TRINITY_DN1265514_c0_g1	Trehalose_PPase	0	2	0	0	0	0	0	5	Trehalose-phosphatase	Trehalose
TRINITY_DN669229_c0_g1	HSP20	0	7	88	1	4	0	0	0	Hsp20/alpha crystallin family	Heat shock protein
TRINITY_DN6313_c1_g2	HSP70	0	0	5	5	4	8	2	16	Hsp70 protein	Heat shock protein
TRINITY_DN226413_c0_g1	HSP20	32	21	1	4	4	14	10	0	Hsp20/alpha crystallin family	Heat shock protein
TRINITY_DN1970568_c0_g1	HSP70	0	6	0	1	0	0	15	1	Hsp70 protein	Heat shock protein
TRINITY_DN9542_c0_g1	HSP20	20	15	7	27	12	108	55	3	Hsp20/alpha crystallin family	Heat shock protein
TRINITY_DN116226_c0_g3	HSP70	0	0	14.12	0	0	17	4	5	Hsp70 protein	Heat shock protein
TRINITY_DN1630725_c0_g1	HSP70	0	2	20	0	4	0	0	7	Hsp70 protein	Heat shock protein
TRINITY_DN1358088_c0_g1	HSP90	2	2	1	4	0	0	0	17	Hsp90 protein	Heat shock protein
TRINITY_DN10720_c9_g1	HSP70	7	8	7	8	10	5	0	1	Hsp70 protein	Heat shock protein
TRINITY_DN62468_c0_g1	Usp	12	1	25.99	29	7	22	11	50.31	Universal stress protein family	Stress
TRINITY_DN51646_c0_g1	HSP20	50	16	2	78	1	44	3	3	Hsp20/alpha crystallin family	Heat shock protein
TRINITY_DN745250_c0_g1	HSP70	0	0	0	0	0	0	1	0	Hsp70 protein	Heat shock protein
TRINITY_DN27166_c4_g1	SURNod19	0	0	0	6	17	18	63	152	Stress up-regulated Nod 19	Stress
TRINITY_DN1784945_c0_g1	HSP20	0	0	34	25	0	0	0	0	Hsp20/alpha crystallin family	Heat shock protein
TRINITY_DN123006_c0_g1	HSP70	0	5	1	5	51.68	9	0	5	Hsp70 protein	Heat shock protein
TRINITY_DN513345_c0_g1	HSP90	0	3	5	0	2	0	0	0	Hsp90 protein	Heat shock protein
TRINITY_DN173290_c0_g1	HSP90	0	0	12	0	0	0	0	0	Hsp90 protein	Heat shock protein
TRINITY_DN1394900_c0_g1	HSP20	2	0	0	11	57	0	3	391	Hsp20/alpha crystallin family	Heat shock protein
TRINITY_DN19850_c6_g1	HSP70	0	0	0	0	0	0	56	0	Hsp70 protein	Heat shock protein
TRINITY_DN970841_c0_g1	HSP20	5	2	0	0	0	0	1	0	Hsp20/alpha crystallin family	Heat shock protein
TRINITY_DN9186_c2_g1	HSP70	0	1	2	12	6	22	16	4	Hsp70 protein	Heat shock protein
TRINITY_DN29671_c0_g3	HSP70	0	0	39	2	0	0	0	0	Hsp70 protein	Heat shock protein
TRINITY_DN233460_c0_g1	KGG	5	0	6	3	8	0	2	4	Stress-induced bacterial acidophilic repeat motif	Stress
TRINITY_DN6171_c0_g2	HSP90	2	3	17	13	0	0	4	22	Hsp90 protein	Heat shock protein
TRINITY_DN25064_c0_g1	HSP70	19	18.32	149.08	24	5	12	7	31.87	Hsp70 protein	Heat shock protein
TRINITY_DN37896_c0_g1	HSP90	3	11	9	21	11	25	37	15	Hsp90 protein	Heat shock protein
TRINITY_DN792201_c0_g1	KGG	0	0	0	0	0	7	0	0	Stress-induced bacterial acidophilic repeat motif	Stress
TRINITY_DN93659_c0_g1	HSP90	0	0	21	0	0	0	0	0	Hsp90 protein	Heat shock protein
TRINITY_DN1016715_c0_g1	Usp	0	9	10	40	0	10	3	7	Universal stress protein family	Stress
TRINITY_DN19880_c0_g2	HSP20	0	0	0	0	0	0	3	2	Hsp20/alpha crystallin family	Heat shock protein
TRINITY_DN113968_c0_g1	HSP70	0	6	35	4	7	21	2	9	Hsp70 protein	Heat shock protein
TRINITY_DN98015_c0_g2	HSP70	0	7	0	8	0	0	0	7	Hsp70 protein	Heat shock protein
TRINITY_DN1876083_c0_g1	HSP90	0	0	0	3	2	0	0	0	Hsp90 protein	Heat shock protein
TRINITY_DN1867961_c0_g1	HSP70	1	1	0	4	1	5	1	4	Hsp70 protein	Heat shock protein
TRINITY_DN12389_c0_g1	KGG	18	2	32	35	0	2	2	1	Stress-induced bacterial acidophilic repeat motif	Stress
TRINITY_DN1648998_c0_g1	HSP20	2	6	0	0	4	4	0	10	Hsp20/alpha crystallin family	Heat shock protein
TRINITY_DN867876_c0_g1	HSP90	2	0	2	1	0	0	2	1	Hsp90 protein	Heat shock protein
TRINITY_DN7780_c2_g2	HSP70	28.01	0	5	11	5	5	13	11	Hsp70 protein	Heat shock protein
TRINITY_DN47809_c0_g1	HSP20	0	1	129	0	1	0	0	6	Hsp20/alpha crystallin family	Heat shock protein
TRINITY_DN83727_c0_g1	HSP20	6	2	3	18	0	12	2	3	Hsp20/alpha crystallin family	Heat shock protein
TRINITY_DN60_c7_g1	HSP20	0	1	0	4	2771	0	0	0	Hsp20/alpha crystallin family	Heat shock protein
TRINITY_DN58988_c1_g1	HSP90	13	17	8	13	0	8	11	44	Hsp90 protein	Heat shock protein
TRINITY_DN948437_c0_g1	Usp	0	0	0	1	0	1	0	0	Universal stress protein family	Stress
TRINITY_DN18754_c1_g1	HSP20	35	5	3.81	4	0	9	11	2	Hsp20/alpha crystallin family	Heat shock protein
TRINITY_DN115945_c0_g1	HSP70	0	0	1	0	2	21	1	0	Hsp70 protein	Heat shock protein
TRINITY_DN4321_c0_g1	HSP70	37	10	167.23	35	43	56	37	52	Hsp70 protein	Heat shock protein
TRINITY_DN82492_c1_g1	HSP70	8	4	4	6	0	42	9	0	Hsp70 protein	Heat shock protein
TRINITY_DN24837_c0_g1	HSP20	266	137	11	4	1	3890	113	11	Hsp20/alpha crystallin family	Heat shock protein
TRINITY_DN95445_c0_g1	HSP20	56	20	21	5	0	0	0	2	Hsp20/alpha crystallin family	Heat shock protein
TRINITY_DN72084_c4_g1	HSP70	0	0	6	0	0	0	0	0	Hsp70 protein	Heat shock protein
TRINITY_DN1683463_c0_g1	HSBP1	0	0	0	0	0	0	0	0	Heat shock factor binding protein 1	Heat shock protein
TRINITY_DN53729_c0_g2	HSP70	2	2	10	1	5	0	1	0	Hsp70 protein	Heat shock protein
TRINITY_DN710429_c0_g1	HSP70	0	4	6	0	3	0	0	0	Hsp70 protein	Heat shock protein
TRINITY_DN1264444_c0_g1	Glucan_synthase	4	0	2	0	0	0	0	5	13-beta-glucan synthase component	13-beta-glucan synthase
TRINITY_DN40036_c0_g1	HSP70	0	1	10	9	95.6	0	0	4	Hsp70 protein	Heat shock protein
TRINITY_DN1160697_c0_g1	HSP70	23	0	0	0	0	0	0	0	Hsp70 protein	Heat shock protein
TRINITY_DN385631_c0_g1	Mid2	1	0	4	0	3	1	0	0	Mid2 like cell wall stress sensor	Stress
TRINITY_DN230892_c0_g1	HSP20	0	0	0	0	10	0	0	13	Hsp20/alpha crystallin family	Heat shock protein
TRINITY_DN18_c4_g1	HSP20	61	154	7	7	4	41	33	4	Hsp20/alpha crystallin family	Heat shock protein
TRINITY_DN540229_c0_g1	HSP20	0	0	141.66	0	0	0	0	0	Hsp20/alpha crystallin family	Heat shock protein
TRINITY_DN1479097_c0_g1	HSP90	0	0	0	0	0	0	0	0	Hsp90 protein	Heat shock protein
TRINITY_DN97108_c1_g1	HSP70	4	2	0	5	0	0	0	13	Hsp70 protein	Heat shock protein
TRINITY_DN1882_c1_g1	HSP20	16.29	3	0	0	0	0	8	3	Hsp20/alpha crystallin family	Heat shock protein
TRINITY_DN1030947_c0_g1	HSP20	0	0	4	0	1	0	0	14	Hsp20/alpha crystallin family	Heat shock protein
TRINITY_DN10478_c0_g1	HSP20	0	0	2	1	1	159	10	1	Hsp20/alpha crystallin family	Heat shock protein
TRINITY_DN706070_c0_g1	HSP70	0	0	17	1	3	1	0	74	Hsp70 protein	Heat shock protein
TRINITY_DN153188_c0_g1	HSP90	0	0	6	0	19	0	112.43	17	Hsp90 protein	Heat shock protein
TRINITY_DN1877675_c0_g1	Usp	0	2	4	2	0	2	3	2	Universal stress protein family	Stress
TRINITY_DN245719_c2_g1	UPF1_Zn_bind	0	0	0	1	7	0	0	0	RNA helicase (UPF2 interacting domain)	RNA helicase
TRINITY_DN31885_c0_g1	HSP70	8	5	2	8	0	0	2	21	Hsp70 protein	Heat shock protein
TRINITY_DN16775_c0_g1	HSP70	0	0	0	4	0	0	136	8	Hsp70 protein	Heat shock protein
TRINITY_DN49609_c0_g3	HSP90	2	1	27	6	1	31	36	5	Hsp90 protein	Heat shock protein
TRINITY_DN190673_c0_g1	HSP90	0	0	17	8	9	0	0	0	Hsp90 protein	Heat shock protein
TRINITY_DN19150_c0_g1	HSP70	83	21	14	34	3	38	20	13	Hsp70 protein	Heat shock protein
TRINITY_DN1285811_c0_g1	HSP70	6	2	4	4	0	0	4	3	Hsp70 protein	Heat shock protein
TRINITY_DN1960382_c0_g1	HSP20	10	1	10	1	1	0	0	5	Hsp20/alpha crystallin family	Heat shock protein
TRINITY_DN384310_c0_g1	HSP90	0	0	0	1	4	0	0	5	Hsp90 protein	Heat shock protein
TRINITY_DN124705_c0_g1	HSP70	9	9	4	1	0	0	2	0	Hsp70 protein	Heat shock protein
TRINITY_DN1830339_c0_g1	HSP20	9	0	6	9	3	0	0	0	Hsp20/alpha crystallin family	Heat shock protein
TRINITY_DN24695_c0_g1	HSP90	28.19	24	279.11	69.7	96.33	76	70	203.79	Hsp90 protein	Heat shock protein
TRINITY_DN1647794_c0_g1	HSP70	0	0	4	8	0	5	0	11	Hsp70 protein	Heat shock protein
TRINITY_DN280_c15_g1	HSP70	13	5	545.85	23.5	79.65	12	2	82.74	Hsp70 protein	Heat shock protein
TRINITY_DN797445_c0_g1	HSP70	0	0	0	0	3	0	0	17	Hsp70 protein	Heat shock protein
TRINITY_DN1063_c3_g1	HSP70	12	5	10	3	0	11	0	87	Hsp70 protein	Heat shock protein
TRINITY_DN39791_c5_g1	HSP20	39	12	13	24.45	44	0	2	21	Hsp20/alpha crystallin family	Heat shock protein
TRINITY_DN3316_c0_g2	HSP20	1	0	48	14	161	0	0	8	Hsp20/alpha crystallin family	Heat shock protein
TRINITY_DN43665_c0_g1	HSP90	35	2	9	21	17	12	2.01	6.04	Hsp90 protein	Heat shock protein
TRINITY_DN251950_c0_g1	HSP70	1	0	3	12	0	0	0	0	Hsp70 protein	Heat shock protein
TRINITY_DN10265_c0_g1	HSP90	0	0	9	1	0	0	0	34	Hsp90 protein	Heat shock protein
TRINITY_DN231829_c0_g1	HSP20	0	1	0	3	7	5	0	8	Hsp20/alpha crystallin family	Heat shock protein
TRINITY_DN1262_c1_g2	HSP70	22	3	43.15	27.39	93.31	10	48.41	58.71	Hsp70 protein	Heat shock protein
TRINITY_DN1111515_c0_g1	HSP20	3	6	5	0	13	0	0	0	Hsp20/alpha crystallin family	Heat shock protein
TRINITY_DN3100_c1_g3	HSP70	8	14	0	4	0	7	7	0	Hsp70 protein	Heat shock protein
TRINITY_DN1418212_c0_g1	HSP70	3	0	14	0	3	0	3	0	Hsp70 protein	Heat shock protein
TRINITY_DN672524_c0_g1	HSP20	8	0	0	0	0	0	0	0	Hsp20/alpha crystallin family	Heat shock protein
TRINITY_DN1636347_c0_g1	Usp	0	0	0	0	19	0	0	6	Universal stress protein family	Stress
TRINITY_DN154486_c0_g1	HSP70	0	0	0	0	21	1	12	5	Hsp70 protein	Heat shock protein
TRINITY_DN9977_c0_g2	HSP70	46.75	12.72	11	7	29	46	20.08	62	Hsp70 protein	Heat shock protein
TRINITY_DN67438_c0_g1	HSP90	4	0	0	0	33	0	3	66.6	Hsp90 protein	Heat shock protein
TRINITY_DN400536_c0_g1	HSP20	4	5	0	28	0	16	0	10	Hsp20/alpha crystallin family	Heat shock protein
TRINITY_DN74_c0_g1	HSP20	53	15	59	54	731.4	1653	1387	27	Hsp20/alpha crystallin family	Heat shock protein
TRINITY_DN130358_c0_g1	HSP70	1.42	0	1	0	31	0	0	2	Hsp70 protein	Heat shock protein
TRINITY_DN111474_c0_g2	HSP70	0	0	0	2	0	2	0	11	Hsp70 protein	Heat shock protein
TRINITY_DN691487_c0_g1	Usp	83	3	15	0	0	0	12	2	Universal stress protein family	Stress
TRINITY_DN1044_c14_g1	HSP70	0	0	0	0	0	0	5	136.47	Hsp70 protein	Heat shock protein
TRINITY_DN248404_c0_g1	Mid2	12	7	3	0	55	0	43	89	Mid2 like cell wall stress sensor	Stress
TRINITY_DN1171469_c0_g1	HSP70	0	0	0	0	2	0	0	4	Hsp70 protein	Heat shock protein
TRINITY_DN65613_c0_g1	HSP20	40	0	0	0	0	16	9	0	Hsp20/alpha crystallin family	Heat shock protein
TRINITY_DN96000_c0_g2	HSP70	0	2	34	0	0	0	0	0	Hsp70 protein	Heat shock protein
TRINITY_DN27218_c0_g2	HSP20	5	2	0	6	0	0	8	0	Hsp20/alpha crystallin family	Heat shock protein
TRINITY_DN221104_c0_g2	HSP70	3	6	0	9	17	0	0	0	Hsp70 protein	Heat shock protein
TRINITY_DN355539_c0_g1	HSP20	22	18	0	3	1	39	33	5	Hsp20/alpha crystallin family	Heat shock protein
TRINITY_DN253147_c0_g1	HSP70	3	2	17	6	3	0	2	6	Hsp70 protein	Heat shock protein
TRINITY_DN2831_c20_g1	HSP90	14	0	0	0	0	70	0	5	Hsp90 protein	Heat shock protein
TRINITY_DN19634_c1_g2	HSP90	24.48	23.68	23.8	13	109.87	13	22.82	136.93	Hsp90 protein	Heat shock protein
TRINITY_DN38170_c0_g1	HSP20	36	34	6	15	2	51	29	9	Hsp20/alpha crystallin family	Heat shock protein
TRINITY_DN808049_c0_g1	Viral_helicase1	0	0	4	1	0	0	0	0	Viral (Superfamily 1) RNA helicase	RNA helicase
TRINITY_DN71630_c0_g1	HSP70	5	5	0	6	0	13	11	0	Hsp70 protein	Heat shock protein
TRINITY_DN8035_c0_g1	HSP70	235.23	421.81	94.19	78.67	20.33	316.7	340.8	40	Hsp70 protein	Heat shock protein
TRINITY_DN70604_c0_g1	HSP9_HSP12	0	48	261	0	0	67	85	96	Heat shock protein 9/12	Heat shock protein
TRINITY_DN1435456_c0_g1	HSP70	1	1	5	10	0	0	2	0	Hsp70 protein	Heat shock protein
TRINITY_DN781280_c0_g1	Usp	6	2	0	4	0	0	0	1	Universal stress protein family	Stress
TRINITY_DN1575080_c0_g1	Aft1_OSA	0	0	0	0	5	0	0	4	Aft1 osmotic stress response (OSM) domain	Stress
TRINITY_DN140233_c0_g2	KGG	0	6	5	1	5	0	0	2	Stress-induced bacterial acidophilic repeat motif	Stress
TRINITY_DN199978_c0_g2	Usp	8	2	3	0	7	9	6	8	Universal stress protein family	Stress
TRINITY_DN14487_c0_g1	HSP70	11.24	2.26	11.26	10	16.74	54.01	60	22	Hsp70 protein	Heat shock protein
TRINITY_DN334976_c0_g1	HSP70	0	0	2	0	0	0	0	12	Hsp70 protein	Heat shock protein
TRINITY_DN1091168_c0_g1	HSP70	5	0	0	0	1	0	14	0	Hsp70 protein	Heat shock protein
TRINITY_DN979508_c0_g1	HSP20	0	11	6	12	22	0	4	6	Hsp20/alpha crystallin family	Heat shock protein
TRINITY_DN77143_c0_g1	HSP20	0	5	23	0	0	0	0	11	Hsp20/alpha crystallin family	Heat shock protein
TRINITY_DN1054122_c0_g1	HSP70	0	0	36	0	0	0	0	0	Hsp70 protein	Heat shock protein
TRINITY_DN65902_c0_g1	HSP90	0	3	22	11	6	16	0	6	Hsp90 protein	Heat shock protein
TRINITY_DN8395_c6_g1	HSP70	31.57	0	2	1	0	0	2	0	Hsp70 protein	Heat shock protein
TRINITY_DN36246_c1_g3	HSP20	0	4	0	4	0	0	11	0	Hsp20/alpha crystallin family	Heat shock protein
TRINITY_DN296975_c0_g1	HSP70	7	0	1	0	2	0	0	0	Hsp70 protein	Heat shock protein
TRINITY_DN128463_c0_g2	HSP20	6	10	2	11	11	0	12	12	Hsp20/alpha crystallin family	Heat shock protein
TRINITY_DN4219_c0_g1	HSP70	8	6	3	3	16.44	47	11.39	9.54	Hsp70 protein	Heat shock protein
TRINITY_DN24044_c0_g1	HSP20	27	12	43	53	29	6	4	36	Hsp20/alpha crystallin family	Heat shock protein
TRINITY_DN159857_c0_g2	HSP9_HSP12	1	0	0	0	0	9	0	1	Heat shock protein 9/12	Heat shock protein
TRINITY_DN13449_c0_g2	HSP20	0	0	74	0	0	0	0	3	Hsp20/alpha crystallin family	Heat shock protein
TRINITY_DN1777829_c0_g1	Viral_helicase1	0	0	0	0	249.85	0	0	0	Viral (Superfamily 1) RNA helicase	RNA helicase
TRINITY_DN202753_c0_g1	HSP70	0	6	0	0	0	6	8	0	Hsp70 protein	Heat shock protein
TRINITY_DN51646_c0_g3	HSP20	18	14	1	45	11	26	2	13	Hsp20/alpha crystallin family	Heat shock protein
TRINITY_DN213199_c0_g1	Trehalose_PPase	0	0	16	0	0	0	0	0	Trehalose-phosphatase	Trehalose
TRINITY_DN37475_c2_g1	HSP70	10	1	1	0	5	0	3	0	Hsp70 protein	Heat shock protein
TRINITY_DN1953152_c0_g1	HSP70	1	0	0	3	4	0	0	1	Hsp70 protein	Heat shock protein
TRINITY_DN1937291_c0_g1	HSP70	0	0	11	0	0	0	0	0	Hsp70 protein	Heat shock protein
TRINITY_DN1665054_c0_g1	YflT	0	2	0	0	4	16	0	0	Heat induced stress protein YflT domain	Stress
TRINITY_DN30200_c0_g1	HSP20	0	0	0	0	0	46	0	0	Hsp20/alpha crystallin family	Heat shock protein
TRINITY_DN174280_c0_g1	RhlB	20	2	0	1	7	21	3	11	ATP-dependent RNA helicase RhlB	RNA helicase
TRINITY_DN13992_c0_g1	HSP70	0	0	0	0	1	58	0	3	Hsp70 protein	Heat shock protein
TRINITY_DN1611566_c0_g1	HSP90	0	0	14	0	0	0	0	0	Hsp90 protein	Heat shock protein
TRINITY_DN3443_c6_g1	HSP70	194	42	69	17	0	27	3	16	Hsp70 protein	Heat shock protein
TRINITY_DN112376_c0_g2	HSP70	0	0	0	6	0	8	0	0	Hsp70 protein	Heat shock protein
TRINITY_DN1256333_c0_g1	Usp	19	10	6	9	7	1	0	10	Universal stress protein family	Stress
TRINITY_DN89607_c0_g1	HSP20	12	56	0	0	4	3	143	19	Hsp20/alpha crystallin family	Heat shock protein
TRINITY_DN981489_c0_g1	HSP20	0	0	0	0	0	0	0	14	Hsp20/alpha crystallin family	Heat shock protein
TRINITY_DN783421_c0_g1	HSP70	4	0	1	29	0	0	0	0	Hsp70 protein	Heat shock protein
TRINITY_DN42653_c0_g1	HSP70	0	2	56	0	3	0	0	0	Hsp70 protein	Heat shock protein
TRINITY_DN4562_c2_g2	HSP70	26.39	62	60	88.78	62.99	80.94	185.41	50	Hsp70 protein	Heat shock protein
TRINITY_DN107416_c0_g1	HSP70	1	2	1	11	4	23	14	29	Hsp70 protein	Heat shock protein
TRINITY_DN1485166_c0_g1	HSP70	0	0	2	0	2	0	0	0	Hsp70 protein	Heat shock protein
TRINITY_DN560813_c0_g1	HSP70	1	0	7	0	0	0	0	1	Hsp70 protein	Heat shock protein
TRINITY_DN13474_c0_g1	Usp	0	0	12	0	0	40	1	2	Universal stress protein family	Stress
TRINITY_DN4562_c2_g3	HSP70	2	1	8	23	7	13	13	52.11	Hsp70 protein	Heat shock protein
TRINITY_DN260998_c0_g1	HSP90	6	6	0	12	3	6	9	15	Hsp90 protein	Heat shock protein
TRINITY_DN746941_c0_g1	Mid2	0	2	3	0	0	0	0	0	Mid2 like cell wall stress sensor	Stress
TRINITY_DN7495_c0_g1	HSP9_HSP12	9	17	11	12	3	0	359	10	Heat shock protein 9/12	Heat shock protein
TRINITY_DN6035_c2_g1	HSP20	0	60	57	36	47	377	97	67	Hsp20/alpha crystallin family	Heat shock protein
TRINITY_DN1366865_c0_g1	HSP70	0	0	8	0	0	0	0	0	Hsp70 protein	Heat shock protein
TRINITY_DN42134_c0_g2	HSP20	0	0	64.01	0	2	0	2	0	Hsp20/alpha crystallin family	Heat shock protein
TRINITY_DN66082_c0_g1	HSP70	0	0	101.27	0	9	5	0	3	Hsp70 protein	Heat shock protein
TRINITY_DN58403_c0_g1	HSP70	0	0	0	3	54.04	0	14	0	Hsp70 protein	Heat shock protein
TRINITY_DN399116_c0_g2	Usp	10	9	1	1	5	0	1	0	Universal stress protein family	Stress
TRINITY_DN1340717_c0_g1	HSP70	6	1	3	2	5	0	3	6	Hsp70 protein	Heat shock protein
TRINITY_DN316350_c0_g1	HSP90	0	0	0	0	0	0	0	3	Hsp90 protein	Heat shock protein
TRINITY_DN176976_c0_g1	HSP70	0	0	21	0	8	0	0	1	Hsp70 protein	Heat shock protein
TRINITY_DN57237_c0_g1	HSP90	0	0	5	0	0	11	0	3	Hsp90 protein	Heat shock protein
TRINITY_DN864861_c0_g1	HSP20	1	2	0	0	0	0	0	3	Hsp20/alpha crystallin family	Heat shock protein
TRINITY_DN151831_c2_g1	HSP70	3	4	9	0	2	0	0	5	Hsp70 protein	Heat shock protein
TRINITY_DN160_c2_g2	HSP20	0	0	0	1	490.08	0	295	571	Hsp20/alpha crystallin family	Heat shock protein
TRINITY_DN18209_c0_g2	HSP70	2	0	0	0	0	17	0	0	Hsp70 protein	Heat shock protein
TRINITY_DN1262_c0_g2	HSP70	116.17	54.14	21	74.98	70	178	119.73	58	Hsp70 protein	Heat shock protein
TRINITY_DN1795_c17_g1	HSP70	150.11	51.04	44	128	132.73	202	297.85	156	Hsp70 protein	Heat shock protein
TRINITY_DN4339_c0_g1	HSP20	185	162	317	228	310	187	15	28	Hsp20/alpha crystallin family	Heat shock protein
TRINITY_DN35414_c6_g1	HSP70	10	2	0	4	3	2	6	4	Hsp70 protein	Heat shock protein
TRINITY_DN977901_c0_g1	HSP20	0	0	0	0	0	0	15	0	Hsp20/alpha crystallin family	Heat shock protein
TRINITY_DN522670_c0_g1	HSP20	4	6	13	12	23	0	0	24	Hsp20/alpha crystallin family	Heat shock protein
TRINITY_DN196358_c0_g1	HSP70	1	4	5	2	0	8	3	3	Hsp70 protein	Heat shock protein
TRINITY_DN90516_c0_g1	HSP70	3	2	0	3	10	0	0	1	Hsp70 protein	Heat shock protein
TRINITY_DN76829_c0_g1	HSP70	1	10	0	5	13	0	85	13	Hsp70 protein	Heat shock protein
TRINITY_DN9977_c1_g2	HSP70	2	0	11	0	0	0	1	0	Hsp70 protein	Heat shock protein
TRINITY_DN39912_c0_g1	HSP20	165.51	0	0	0	4	0	2	2	Hsp20/alpha crystallin family	Heat shock protein
TRINITY_DN44060_c5_g1	HSP20	4	4	0	5	4	7	10	0	Hsp20/alpha crystallin family	Heat shock protein
TRINITY_DN13620_c0_g1	HSP20	26	0	0	35	79	39	602	8	Hsp20/alpha crystallin family	Heat shock protein
TRINITY_DN47726_c0_g4	HSP70	0	0	0	0	0	6	2	0	Hsp70 protein	Heat shock protein
TRINITY_DN252739_c0_g1	HSP90	0	0	0	0	13	0	4	36	Hsp90 protein	Heat shock protein
TRINITY_DN9798_c0_g1	HSP20	55	48	0	4	1	51	55	6	Hsp20/alpha crystallin family	Heat shock protein
TRINITY_DN44626_c0_g1	HSP70	42.01	52	3	3	26	27	9	81	Hsp70 protein	Heat shock protein
TRINITY_DN2710_c0_g1	HSP20	0	81	245	14	0	302	900	69	Hsp20/alpha crystallin family	Heat shock protein
TRINITY_DN14038_c1_g1	HSP20	28	2	0	7	1	16	0	20	Hsp20/alpha crystallin family	Heat shock protein
TRINITY_DN223772_c0_g1	HSP70	9	1	6	3	0	11	1	18	Hsp70 protein	Heat shock protein
TRINITY_DN27953_c0_g1	HSP20	368	0	0	0	6	0	0	29	Hsp20/alpha crystallin family	Heat shock protein
TRINITY_DN35863_c0_g1	HSP70	0	10	12	0	12	0	2	14	Hsp70 protein	Heat shock protein
TRINITY_DN84335_c3_g1	HSP70	0	3	0	0	5	12	0	0	Hsp70 protein	Heat shock protein
TRINITY_DN17203_c4_g1	HSP70	4	5	30	14	1	0	0	1	Hsp70 protein	Heat shock protein
TRINITY_DN205449_c0_g1	Usp	0	1	0	2	10	4	1	3	Universal stress protein family	Stress
TRINITY_DN2603_c0_g1	HSP70	58.77	23.22	35.34	29.93	26.97	77	94	102.4	Hsp70 protein	Heat shock protein
TRINITY_DN1877906_c0_g1	HSP20	1	0	2	1	3	0	0	5	Hsp20/alpha crystallin family	Heat shock protein
TRINITY_DN147385_c7_g1	HSP70	0	0	0	0	10	0	0	0	Hsp70 protein	Heat shock protein
TRINITY_DN79739_c0_g2	HSP20	4	0	2	3	0	0	0	0	Hsp20/alpha crystallin family	Heat shock protein
TRINITY_DN1250013_c0_g1	HSP20	4	0	0	0	0	0	0	0	Hsp20/alpha crystallin family	Heat shock protein
TRINITY_DN518158_c0_g1	HSP20	0	0	10	13	0	0	0	0	Hsp20/alpha crystallin family	Heat shock protein
TRINITY_DN1895883_c0_g1	UspB	0	10	43	0	0	1	0	0	Universal stress protein B (UspB)	Stress
TRINITY_DN151831_c5_g1	HSP70	0	0	0	16	9	8	8	4	Hsp70 protein	Heat shock protein
TRINITY_DN900_c0_g1	HSP20	0	0	0	0	0	0	810	0	Hsp20/alpha crystallin family	Heat shock protein
TRINITY_DN246554_c1_g1	HSP70	0	0	0	0	0	0	0	6	Hsp70 protein	Heat shock protein
TRINITY_DN49379_c2_g1	HSP90	0	0	43	4	13	0	0	0	Hsp90 protein	Heat shock protein
TRINITY_DN162757_c0_g2	HSP70	10	8	14	18	0	0	5	4	Hsp70 protein	Heat shock protein
TRINITY_DN53497_c0_g1	HSP70	14	16.16	3	18	45	28	10.01	3	Hsp70 protein	Heat shock protein
TRINITY_DN147717_c0_g1	HSP70	0	0	7	0	0	0	3	14	Hsp70 protein	Heat shock protein
TRINITY_DN1844778_c0_g1	HSP20	4	0	0	3	0	0	0	0	Hsp20/alpha crystallin family	Heat shock protein
TRINITY_DN327097_c0_g1	HSP20	1	0	11	0	3	0	0	0	Hsp20/alpha crystallin family	Heat shock protein
TRINITY_DN7371_c0_g2	HSP70	23	10	29	22	10	2	40	17	Hsp70 protein	Heat shock protein
TRINITY_DN8774_c1_g5	HSP70	0	1	81.17	0	33	0	0	23	Hsp70 protein	Heat shock protein
TRINITY_DN821704_c0_g1	HSP90	0	0	0	0	0	0	0	8	Hsp90 protein	Heat shock protein
TRINITY_DN22688_c0_g1	HSP70	1	0	0	5	0	11	0	1	Hsp70 protein	Heat shock protein
TRINITY_DN835736_c0_g1	HSP70	0	0	24	0	3	0	0	0	Hsp70 protein	Heat shock protein
TRINITY_DN85798_c0_g2	HSP90	1	2	5	0	0	12	2	4	Hsp90 protein	Heat shock protein
TRINITY_DN1319663_c0_g1	HSP20	3	1	34.42	0	1	22.45	4	0	Hsp20/alpha crystallin family	Heat shock protein
TRINITY_DN15535_c1_g1	HSP70	0	2	0	0	6	0	3	5	Hsp70 protein	Heat shock protein
TRINITY_DN42321_c0_g2	HSP70	1	22	41	28	15	3	16	29	Hsp70 protein	Heat shock protein
TRINITY_DN1792625_c0_g1	HSP70	0	0	0	0	0	0	2	19	Hsp70 protein	Heat shock protein
TRINITY_DN802000_c0_g1	KGG	0	0	0	0	11	0	0	0	Stress-induced bacterial acidophilic repeat motif	Stress
TRINITY_DN36772_c2_g1	YflT	17	47	0	1	3	18	36	0	Heat induced stress protein YflT domain	Stress
TRINITY_DN42577_c0_g1	HSP20	103	8	27	48	4	0	1	22	Hsp20/alpha crystallin family	Heat shock protein
TRINITY_DN10265_c0_g3	HSP90	0	0	4	36	3	0	0	76	Hsp90 protein	Heat shock protein
TRINITY_DN105714_c0_g2	HSP20	53	0	6	1	0	0	2	0	Hsp20/alpha crystallin family	Heat shock protein
TRINITY_DN1390809_c0_g1	HSP70	0	0	34	2	0	0	0	0	Hsp70 protein	Heat shock protein
TRINITY_DN1941916_c0_g1	Usp	0	0	15	0	0	0	0	0	Universal stress protein family	Stress
TRINITY_DN674255_c0_g1	HSP20	0	0	0	0	0	0	0	10	Hsp20/alpha crystallin family	Heat shock protein
TRINITY_DN424584_c0_g1	HSP70	2	0	0	0	0	0	0	3	Hsp70 protein	Heat shock protein
TRINITY_DN78647_c1_g1	HSP70	14	2	0	3	19.27	0	1	9	Hsp70 protein	Heat shock protein
TRINITY_DN8373_c0_g1	HSP90	2	8	21.75	1	20	15	1.3	2	Hsp90 protein	Heat shock protein
TRINITY_DN32897_c1_g1	HSP70	0	0	0	0	0	7	0	2	Hsp70 protein	Heat shock protein
TRINITY_DN92262_c1_g1	HSP90	23	0	8	4	0	0	0	10	Hsp90 protein	Heat shock protein
TRINITY_DN1378512_c0_g1	DUF2075	23	0	0	0	0	0	0	7	Schlafen group 3 DNA/RNA helicase domain	RNA helicase
TRINITY_DN26608_c0_g1	HSP70	2	8	30	40	35	6	18	60	Hsp70 protein	Heat shock protein
TRINITY_DN60857_c0_g1	HSP70	14	37	0	1	5	10	18	5	Hsp70 protein	Heat shock protein
TRINITY_DN4585_c0_g2	HSP70	4	0	6	12	18	46	13	221	Hsp70 protein	Heat shock protein
TRINITY_DN3655_c2_g2	HSP70	0	0	0	1	25	0	0	0	Hsp70 protein	Heat shock protein
TRINITY_DN4400_c0_g1	HSP90	29.67	16.57	16	49	36	35	30	38.93	Hsp90 protein	Heat shock protein
TRINITY_DN600605_c0_g1	ThuA	0	0	0	6	0	0	1	13	Trehalose utilisation	Trehalose
TRINITY_DN40629_c0_g1	HSP70	2	0	12	4	7	18	1	34	Hsp70 protein	Heat shock protein
TRINITY_DN173516_c0_g1	HSP20	2	1	0	2	0	0	5	0	Hsp20/alpha crystallin family	Heat shock protein
TRINITY_DN96611_c0_g1	HSP90	2	1	0	0	0	30	0	0	Hsp90 protein	Heat shock protein
TRINITY_DN95213_c0_g1	HSP70	1	0	2	3	0	2	0	0	Hsp70 protein	Heat shock protein
TRINITY_DN90847_c0_g1	HSP20	0	0	0	0	4	0	0	14	Hsp20/alpha crystallin family	Heat shock protein
TRINITY_DN1549_c3_g1	HSP9_HSP12	46	5	102	22	71	170	32	18	Heat shock protein 9/12	Heat shock protein
TRINITY_DN146504_c0_g1	Usp	0	1	16	0	4	5	2	3	Universal stress protein family	Stress
TRINITY_DN139075_c0_g1	KGG	0	0	0	3	0	15.4	5.17	80	Stress-induced bacterial acidophilic repeat motif	Stress
TRINITY_DN182581_c0_g1	HSP20	0	0	17	0	0	0	0	0	Hsp20/alpha crystallin family	Heat shock protein
TRINITY_DN272505_c0_g3	HSP70	0	0	0	6	1	12	0	21	Hsp70 protein	Heat shock protein
TRINITY_DN164029_c0_g1	HSP70	0	0	14	0	0	0	0	0	Hsp70 protein	Heat shock protein
TRINITY_DN90057_c0_g1	HSP20	8	1	1	11	0	4	18	0	Hsp20/alpha crystallin family	Heat shock protein
TRINITY_DN384509_c0_g1	HSP20	9	2	0	5	0	0	0	11	Hsp20/alpha crystallin family	Heat shock protein
TRINITY_DN146661_c0_g1	HSP20	9	2	0	2	4	0	57	7	Hsp20/alpha crystallin family	Heat shock protein
TRINITY_DN884036_c0_g1	Glucan_synthase	0	0	2	3	0	0	0	0	13-beta-glucan synthase component	13-beta-glucan synthase
TRINITY_DN1326489_c0_g1	HSP20	0	1	0	4	0	0	30	1	Hsp20/alpha crystallin family	Heat shock protein
TRINITY_DN1611285_c0_g1	HSP70	0	0	0	0	0	0	0	4	Hsp70 protein	Heat shock protein
TRINITY_DN27579_c0_g2	HSP70	22	5	3	21	12	20	19	21	Hsp70 protein	Heat shock protein
TRINITY_DN403649_c0_g1	HSP20	2	0	2	0	0	0	2	0	Hsp20/alpha crystallin family	Heat shock protein
TRINITY_DN18055_c0_g1	HSP70	10	2	51	26.77	42.52	0	4	98.8	Hsp70 protein	Heat shock protein
TRINITY_DN1044_c1_g1	HSP70	11	28	25	40	2	78	21.59	49	Hsp70 protein	Heat shock protein
TRINITY_DN287228_c0_g1	ABATE	0	0	0	0	2	0	1	11	Putative stress-induced transcription regulator	Stress
TRINITY_DN1397519_c0_g1	HSP70	0	1	14	0	0	0	0	0	Hsp70 protein	Heat shock protein
TRINITY_DN102601_c0_g1	HSP20	4	9	24	7	19	8	2	4	Hsp20/alpha crystallin family	Heat shock protein
TRINITY_DN1957015_c0_g1	HSP20	10	0	0	0	7	0	4	16	Hsp20/alpha crystallin family	Heat shock protein
TRINITY_DN90615_c0_g1	HSP70	1	9	6	5	7	0	5	4	Hsp70 protein	Heat shock protein
TRINITY_DN153670_c0_g1	HSP20	1	2	16	0	9	0	0	0	Hsp20/alpha crystallin family	Heat shock protein
TRINITY_DN15147_c0_g1	HSP20	0	2	161	2	14	33	0	0	Hsp20/alpha crystallin family	Heat shock protein
TRINITY_DN1112731_c0_g1	HSP20	52	2	4	7	0	0	3	1	Hsp20/alpha crystallin family	Heat shock protein
TRINITY_DN1090070_c0_g1	HSP70	0	0	3	1	1	0	6	1	Hsp70 protein	Heat shock protein
TRINITY_DN682408_c0_g1	HSP20	15	0	2	4	3	11	0	26	Hsp20/alpha crystallin family	Heat shock protein
TRINITY_DN1829255_c0_g1	SUV3_C	0	0	0	0	0	0	173	5	Mitochondrial degradasome RNA helicase subunit C terminal	RNA helicase
TRINITY_DN21784_c1_g1	HSP70	40	5	33	29	35	4	14.11	9	Hsp70 protein	Heat shock protein
TRINITY_DN140423_c6_g1	HSP70	0	3	1	0	7	0	0	5	Hsp70 protein	Heat shock protein
TRINITY_DN1560843_c0_g1	Usp	0	3	5	0	9	0	0	5	Universal stress protein family	Stress
TRINITY_DN56714_c0_g1	HSP20	0	0	0	9	32	0	6	254	Hsp20/alpha crystallin family	Heat shock protein
TRINITY_DN98645_c0_g2	HSP90	4	2	5	4	20	0	0	1	Hsp90 protein	Heat shock protein
TRINITY_DN19850_c1_g1	HSP70	19	11	3	3.07	12	31	10	31.46	Hsp70 protein	Heat shock protein
TRINITY_DN2559_c1_g1	HSP90	31	70.97	243.83	58.48	223	94	16	146.17	Hsp90 protein	Heat shock protein
TRINITY_DN289444_c1_g1	YflT	0	3	0	4	0	2	0	1	Heat induced stress protein YflT domain	Stress
TRINITY_DN35889_c0_g1	HSP20	37.14	8	8	5	18	7	0	18	Hsp20/alpha crystallin family	Heat shock protein
TRINITY_DN68171_c0_g1	HSP9_HSP12	58	5	269	0	0	28	2	0	Heat shock protein 9/12	Heat shock protein
TRINITY_DN41187_c0_g1	HSP20	0	1	0	1	6	11	50	0	Hsp20/alpha crystallin family	Heat shock protein
TRINITY_DN1917904_c0_g1	HSP90	0	0	3	3	0	0	0	0	Hsp90 protein	Heat shock protein
TRINITY_DN105229_c1_g1	HSP90	0	0	11	0	0	0	0	0	Hsp90 protein	Heat shock protein
TRINITY_DN1843754_c0_g1	HSP70	9	1	0	15	5	9	17	13	Hsp70 protein	Heat shock protein
TRINITY_DN240728_c0_g2	HSP70	2	0	0	0	5	6	2	0	Hsp70 protein	Heat shock protein
TRINITY_DN137719_c0_g2	HSP70	0	0	4	0	0	0	4	4	Hsp70 protein	Heat shock protein
TRINITY_DN1565687_c0_g1	HSP20	1	0	0	7	0	0	1	13	Hsp20/alpha crystallin family	Heat shock protein
TRINITY_DN608875_c0_g1	HSP90	0	0	0	0	0	0	0	4	Hsp90 protein	Heat shock protein
TRINITY_DN42561_c0_g2	HSP70	3	1	11.38	10	13.47	7	15.21	27.81	Hsp70 protein	Heat shock protein
TRINITY_DN186279_c0_g1	HSP70	1	0	6	4	0	0	0	5	Hsp70 protein	Heat shock protein
TRINITY_DN199221_c0_g1	HSP20	13	2	10	16	5	4	1	12	Hsp20/alpha crystallin family	Heat shock protein
TRINITY_DN1818993_c0_g1	HSP20	3	6	0	1	5	0	3	0	Hsp20/alpha crystallin family	Heat shock protein
TRINITY_DN1651250_c0_g1	HSP70	0	0	0	0	0	0	0	18	Hsp70 protein	Heat shock protein
TRINITY_DN1308386_c0_g1	Trehalose_PPase	4	4	0	1	0	0	0	0	Trehalose-phosphatase	Trehalose
TRINITY_DN53202_c0_g1	HSP90	33	0	12	1	5	0	3	5	Hsp90 protein	Heat shock protein
TRINITY_DN213582_c0_g1	HSP70	0	0	0	15	2	0	0	1	Hsp70 protein	Heat shock protein
TRINITY_DN290688_c0_g1	HSP70	0	0	31	0	0	0	0	0	Hsp70 protein	Heat shock protein
TRINITY_DN1397058_c0_g1	HSP70	0	0	13	0	0	0	0	0	Hsp70 protein	Heat shock protein
TRINITY_DN42348_c0_g4	HSP70	0	0	3	0	44	0	0	1	Hsp70 protein	Heat shock protein
TRINITY_DN53545_c2_g1	HSP70	11	34	18	15	1	4	28	10.83	Hsp70 protein	Heat shock protein
TRINITY_DN72517_c0_g1	HSP90	0	2	10	30	0	29	0	0	Hsp90 protein	Heat shock protein
TRINITY_DN962516_c0_g1	ThuA	3	16	27	3	16	4	4	22	Trehalose utilisation	Trehalose
TRINITY_DN6313_c2_g1	HSP70	6	2	24	17	13	16	34	9	Hsp70 protein	Heat shock protein
TRINITY_DN1783858_c0_g1	Usp	0	0	8	0	3	0	0	5	Universal stress protein family	Stress
TRINITY_DN227783_c0_g1	Viral_helicase1	0	0	0	0	43	0	37	0	Viral (Superfamily 1) RNA helicase	RNA helicase
TRINITY_DN110925_c0_g1	HSP20	4	6	5	5	2	20	3	0	Hsp20/alpha crystallin family	Heat shock protein
TRINITY_DN137778_c1_g1	HSP70	0	0	0	2	7	10	2	3.99	Hsp70 protein	Heat shock protein
TRINITY_DN74308_c0_g1	HSP20	0	0	15	20	14	57	16	9	Hsp20/alpha crystallin family	Heat shock protein
TRINITY_DN969868_c0_g1	KGG	0	0	5	0	10	0	0	0	Stress-induced bacterial acidophilic repeat motif	Stress
TRINITY_DN203554_c0_g1	HSP33	18	0	0	34	0	0	2	0	Hsp33 protein	Heat shock protein
TRINITY_DN521241_c0_g1	HSP70	0	0	14	0	2	0	0	1	Hsp70 protein	Heat shock protein
TRINITY_DN1054274_c0_g1	HSP20	0	0	0	0	0	0	21	0	Hsp20/alpha crystallin family	Heat shock protein
TRINITY_DN108754_c7_g1	HSP70	0	0	0	4	2	15	6	6	Hsp70 protein	Heat shock protein
TRINITY_DN28983_c0_g1	HSP70	11	35.03	10	27.53	12	51	162.01	42.67	Hsp70 protein	Heat shock protein
TRINITY_DN1634833_c0_g1	HSP70	0	0	19	0	0	0	0	0	Hsp70 protein	Heat shock protein
TRINITY_DN98687_c1_g1	HSP90	7	11	16	5	11	0	0	7	Hsp90 protein	Heat shock protein
TRINITY_DN6177_c0_g2	HSP20	4	0	18	1	11	9	1	0	Hsp20/alpha crystallin family	Heat shock protein
TRINITY_DN29413_c0_g1	HSP20	32	20.29	1	53	8	49	86.25	11	Hsp20/alpha crystallin family	Heat shock protein
TRINITY_DN274_c0_g1	HSP20	15	79	0	0	12	6608	1406	99	Hsp20/alpha crystallin family	Heat shock protein
TRINITY_DN1920032_c0_g1	HSP70	0	0	0	0	0	0	0	0	Hsp70 protein	Heat shock protein
TRINITY_DN110102_c0_g1	HSP90	1	1	1	23.6	6	0	0	19	Hsp90 protein	Heat shock protein
TRINITY_DN208366_c1_g1	ABATE	3	3	1	2	0	2	0	0	Putative stress-induced transcription regulator	Stress
TRINITY_DN426030_c0_g1	HSP90	19	6	12	40	6	25	9	20	Hsp90 protein	Heat shock protein
TRINITY_DN803_c1_g2	HSP70	56	56	37	43	43	139	150.01	149	Hsp70 protein	Heat shock protein
TRINITY_DN25826_c0_g1	HSP90	9	0	5	7	2	13	1	8	Hsp90 protein	Heat shock protein
TRINITY_DN1817864_c0_g1	HSP20	3	0	0	3	0	3	2	0	Hsp20/alpha crystallin family	Heat shock protein
TRINITY_DN471251_c0_g1	Usp	9	0	0	0	0	6	0	0	Universal stress protein family	Stress
TRINITY_DN14755_c0_g2	HSP20	76	31	15	47	43	85	137	78	Hsp20/alpha crystallin family	Heat shock protein
TRINITY_DN30172_c0_g1	HSP90	62	15.26	68	24	30	14	25	51.97	Hsp90 protein	Heat shock protein
TRINITY_DN1091864_c0_g1	HSP70	7	9	0	6	1	3	1	17	Hsp70 protein	Heat shock protein
TRINITY_DN39608_c0_g2	HSP70	0	0	0	1	14.02	0	15	1	Hsp70 protein	Heat shock protein
TRINITY_DN184629_c0_g1	HSP20	0	2	0	16	1	261	27	50	Hsp20/alpha crystallin family	Heat shock protein
TRINITY_DN277025_c1_g1	Glucan_synthase	10	0	0	3	2	0	3	0	13-beta-glucan synthase component	13-beta-glucan synthase
TRINITY_DN1762481_c0_g1	HSP20	0	1	0	0	15	0	76	0	Hsp20/alpha crystallin family	Heat shock protein
TRINITY_DN70703_c0_g2	DUF2075	1	0	9	3	20	0	10	6	Schlafen group 3 DNA/RNA helicase domain	RNA helicase
TRINITY_DN45566_c0_g2	HSP70	0	0	0	0	1	0	0	11	Hsp70 protein	Heat shock protein
TRINITY_DN1695453_c0_g1	HSP70	0	1	10	4	0	1	1	2	Hsp70 protein	Heat shock protein
TRINITY_DN322922_c0_g1	Trehalose_PPase	0	2	0	0	5	0	0	27	Trehalose-phosphatase	Trehalose
TRINITY_DN91760_c1_g2	HSP70	0	0	16	0	0	0	0	0	Hsp70 protein	Heat shock protein
TRINITY_DN212855_c0_g1	HSP20	0	0	5	6	7	0	0	0	Hsp20/alpha crystallin family	Heat shock protein
TRINITY_DN115269_c0_g1	HSP90	1	8	7	5	8	4	15	2	Hsp90 protein	Heat shock protein
TRINITY_DN71184_c0_g1	HSP20	23	13	0	20	3	32	13	9	Hsp20/alpha crystallin family	Heat shock protein
TRINITY_DN135651_c0_g1	HSP20	0	0	0	9	27	10	0	0	Hsp20/alpha crystallin family	Heat shock protein
TRINITY_DN70887_c0_g1	Usp	0	5	0	5	0	0	2	8	Universal stress protein family	Stress
TRINITY_DN1335531_c0_g1	HSP90	0	0	0	0	0	0	1	17	Hsp90 protein	Heat shock protein
TRINITY_DN1999548_c0_g1	HSP90	4	0	0	0	0	0	0	10	Hsp90 protein	Heat shock protein
TRINITY_DN1396503_c0_g1	HSP70	0	0	7	6	3	0	0	0	Hsp70 protein	Heat shock protein
TRINITY_DN52271_c0_g2	HSP70	0	0	0	0	0	0	0	9	Hsp70 protein	Heat shock protein
TRINITY_DN14368_c0_g3	HSP70	14	16.99	16	27	22.85	0	17	28	Hsp70 protein	Heat shock protein
TRINITY_DN77848_c2_g1	HSP70	46.39	18	2	24	5	45.97	11.02	10	Hsp70 protein	Heat shock protein
TRINITY_DN1421867_c0_g1	Usp	3	2	9	1	1	8	5	2	Universal stress protein family	Stress
TRINITY_DN471146_c0_g1	HSP70	40	0	4	0	6	0	14	39	Hsp70 protein	Heat shock protein
TRINITY_DN1066577_c0_g1	HSP70	1	1	0	1.85	2	0	6	8	Hsp70 protein	Heat shock protein
TRINITY_DN539104_c0_g1	HSP20	0	0	0	0	0	0	3	3	Hsp20/alpha crystallin family	Heat shock protein
TRINITY_DN38997_c0_g1	HSP20	5	23	0	12	3	18	3	0	Hsp20/alpha crystallin family	Heat shock protein
TRINITY_DN42862_c1_g1	HSP90	15	21	20	13	64	48	8	3	Hsp90 protein	Heat shock protein
TRINITY_DN351588_c1_g1	HSP20	4	0	0	0	0	23	7	0	Hsp20/alpha crystallin family	Heat shock protein
TRINITY_DN91_c1_g2	HSP20	87.16	30.31	502.1	217.31	1628.78	855.68	1067.61	206.85	Hsp20/alpha crystallin family	Heat shock protein
TRINITY_DN1682053_c0_g1	HSP90	0	0	14	0	0	0	0	0	Hsp90 protein	Heat shock protein
TRINITY_DN143784_c0_g1	HSP70	11	0	7	0	0	0	45	0	Hsp70 protein	Heat shock protein
TRINITY_DN499596_c0_g1	HSP20	6	0	0	2	0	0	1	0	Hsp20/alpha crystallin family	Heat shock protein
TRINITY_DN404381_c0_g1	HSP90	0	3	11	20	1	0	5	1	Hsp90 protein	Heat shock protein
TRINITY_DN909540_c0_g1	Usp	6	0	0	0	0	0	0	8	Universal stress protein family	Stress
TRINITY_DN857669_c0_g1	HSP70	0	0	0	0	0	0	0	13	Hsp70 protein	Heat shock protein
TRINITY_DN16715_c0_g1	HSP70	3	6	45	62	49	45	43	129	Hsp70 protein	Heat shock protein
TRINITY_DN1152261_c0_g1	HSP70	0	0	0	0	11	0	0	0	Hsp70 protein	Heat shock protein
TRINITY_DN29894_c0_g1	HSP70	11	0	5	7	0	10	5	10	Hsp70 protein	Heat shock protein
TRINITY_DN1074386_c0_g1	Usp	9	1	0	10	2	1	1	4	Universal stress protein family	Stress
TRINITY_DN59636_c0_g1	HSP70	16	15	0	1	1	0	12	6	Hsp70 protein	Heat shock protein
TRINITY_DN1002284_c0_g1	HSP20	0	0	15	0	0	0	0	4	Hsp20/alpha crystallin family	Heat shock protein
TRINITY_DN117947_c0_g1	KGG	0	1	21	4	18	17	0	21	Stress-induced bacterial acidophilic repeat motif	Stress
TRINITY_DN1312504_c0_g1	HSP70	0	1	161	0	0	0	0	0	Hsp70 protein	Heat shock protein
TRINITY_DN149866_c0_g1	HSP20	0	0	18	7	2	0	0	0	Hsp20/alpha crystallin family	Heat shock protein
TRINITY_DN1774200_c0_g1	HSP20	0	3	2	6	2	0	0	0	Hsp20/alpha crystallin family	Heat shock protein
TRINITY_DN13831_c0_g1	HSP70	3	11.18	0	12	0	9	10	0	Hsp70 protein	Heat shock protein
TRINITY_DN48324_c0_g1	HSP20	0	11	63	3	1	0	0	2	Hsp20/alpha crystallin family	Heat shock protein
TRINITY_DN937392_c0_g1	HSP20	5	0	0	0	0	0	0	8	Hsp20/alpha crystallin family	Heat shock protein
TRINITY_DN11628_c0_g3	HSP70	10	4	15	33	33	32	8	57	Hsp70 protein	Heat shock protein
TRINITY_DN8736_c0_g1	HSP70	0	1	0	0	5	302	42	114	Hsp70 protein	Heat shock protein
TRINITY_DN1874_c0_g1	HSP90	17.73	11	71.82	15.36	118.59	89	667.81	24.87	Hsp90 protein	Heat shock protein
TRINITY_DN1357530_c0_g1	Usp	8	21	3	58	0	0	12	25	Universal stress protein family	Stress
TRINITY_DN251448_c0_g1	HSP20	14	6	16	13	24	0	2	18	Hsp20/alpha crystallin family	Heat shock protein
TRINITY_DN1193290_c0_g1	HSP90	0	0	0	12	9	6	0	0	Hsp90 protein	Heat shock protein
TRINITY_DN1877207_c0_g1	SURNod19	0	0	0	0	0	0	24	0	Stress up-regulated Nod 19	Stress
TRINITY_DN1491331_c0_g1	HSP70	0	0	0	0	2	0	3	5	Hsp70 protein	Heat shock protein
TRINITY_DN148378_c0_g1	HSP20	4	3	14	6	0	0	0	0	Hsp20/alpha crystallin family	Heat shock protein
TRINITY_DN253742_c0_g1	HSP70	8	0	0	0	0	0	0	1	Hsp70 protein	Heat shock protein
TRINITY_DN520149_c0_g1	HSP20	9	0	2	0	1	0	0	0	Hsp20/alpha crystallin family	Heat shock protein
TRINITY_DN117090_c0_g1	HSP20	0	3	0	0	3	67	19	26	Hsp20/alpha crystallin family	Heat shock protein
TRINITY_DN61290_c0_g1	HSP20	0	0	0	0	468.29	0	0	0	Hsp20/alpha crystallin family	Heat shock protein
TRINITY_DN28203_c0_g1	HSP70	9	1	10	8	6	2	9	5	Hsp70 protein	Heat shock protein
TRINITY_DN16143_c1_g2	HSP70	0	0	6	27	2	12	26	37	Hsp70 protein	Heat shock protein
TRINITY_DN339091_c0_g1	HSP70	0	0	28	0	0	0	0	0	Hsp70 protein	Heat shock protein
TRINITY_DN1175_c1_g1	HSP70	3	3	6	1	9	0	0	5	Hsp70 protein	Heat shock protein
TRINITY_DN1270872_c0_g1	HSP20	0	0	39	1	0	0	0	0	Hsp20/alpha crystallin family	Heat shock protein
TRINITY_DN29487_c0_g1	HSP70	50	1	4	10	0	0	26	1	Hsp70 protein	Heat shock protein
TRINITY_DN35732_c2_g1	HSP90	1	1	18	6.42	36.01	2	0	9	Hsp90 protein	Heat shock protein
TRINITY_DN60700_c0_g1	HSP70	1	1	0	0	0	13	0	0	Hsp70 protein	Heat shock protein
TRINITY_DN693886_c0_g1	Usp	0	2	140	0	5	8	0	4	Universal stress protein family	Stress
TRINITY_DN1762209_c0_g1	HSP20	3	2	36	0	0	7	2	2	Hsp20/alpha crystallin family	Heat shock protein
TRINITY_DN152098_c0_g1	HSP70	0	0	6	1	0	0	0	0	Hsp70 protein	Heat shock protein
TRINITY_DN1054260_c0_g1	SURNod19	0	0	0	0	0	0	0	0	Stress up-regulated Nod 19	Stress
TRINITY_DN1262_c2_g1	HSP70	23	23	24	32.1	13	41	38.35	20.02	Hsp70 protein	Heat shock protein
TRINITY_DN64366_c0_g1	HSP20	1	10	0	0	0	0	5	0	Hsp20/alpha crystallin family	Heat shock protein
TRINITY_DN124417_c0_g1	HSP70	2	0	0	1	1	0	0	10	Hsp70 protein	Heat shock protein
TRINITY_DN7687_c1_g2	HSP70	3	16	0	0	11	0	3	23	Hsp70 protein	Heat shock protein
TRINITY_DN54792_c1_g1	HSP20	0	0	219	6	1	0	1	0	Hsp20/alpha crystallin family	Heat shock protein
TRINITY_DN797025_c0_g1	Usp	48	8	10	6	0	5	0	3	Universal stress protein family	Stress
TRINITY_DN6035_c0_g2	HSP20	6	2	12	24	943	33	504.96	59	Hsp20/alpha crystallin family	Heat shock protein
TRINITY_DN1259300_c0_g1	Usp	0	0	28	7	0	0	0	1	Universal stress protein family	Stress
TRINITY_DN444932_c0_g1	HSP70	0	0	12	0	0	0	0	0	Hsp70 protein	Heat shock protein
TRINITY_DN1861118_c0_g1	HSP70	0	5	0	0	0	0	0	0	Hsp70 protein	Heat shock protein
TRINITY_DN678299_c0_g1	HSP20	5	1	0	4	0	0	6	9	Hsp20/alpha crystallin family	Heat shock protein
TRINITY_DN42348_c0_g6	HSP70	2	1	0	0	75	0	0	37	Hsp70 protein	Heat shock protein
TRINITY_DN33331_c0_g1	HSP70	0	0	14	1	0	0	0	2	Hsp70 protein	Heat shock protein
TRINITY_DN397769_c0_g1	HSP90	0	0	0	3	1	0	0	18	Hsp90 protein	Heat shock protein
TRINITY_DN1262479_c0_g1	Mid2	0	0	0	2	0	0	106	154	Mid2 like cell wall stress sensor	Stress
TRINITY_DN134716_c0_g1	HSP70	0	0	9	0	1	2	0	3	Hsp70 protein	Heat shock protein
TRINITY_DN21396_c0_g1	HSP20	10	6.1	1	27.7	3	1	9	5	Hsp20/alpha crystallin family	Heat shock protein
TRINITY_DN363616_c0_g1	HSP20	2	0	10	0	7	0	2	3	Hsp20/alpha crystallin family	Heat shock protein
TRINITY_DN6035_c0_g3	HSP20	6	0	8	0	503.22	24	21	25	Hsp20/alpha crystallin family	Heat shock protein
TRINITY_DN1287962_c0_g1	Glucan_synthase	0	0	0	0	0	0	0	2	13-beta-glucan synthase component	13-beta-glucan synthase
TRINITY_DN3932_c0_g1	HSP70	3	41	32	39	397	1	0	11	Hsp70 protein	Heat shock protein
TRINITY_DN10446_c0_g2	HSP70	90	10	6	48	0	6	17	27	Hsp70 protein	Heat shock protein
TRINITY_DN172301_c0_g1	HSP70	3	3	1	2	10	0	1	1	Hsp70 protein	Heat shock protein
TRINITY_DN109714_c0_g1	HSP20	22	4	27	129	0	0	4	0	Hsp20/alpha crystallin family	Heat shock protein
TRINITY_DN1038013_c0_g1	HSP20	7	4	1	0	1	0	1	31	Hsp20/alpha crystallin family	Heat shock protein
TRINITY_DN2289_c0_g1	HSP70	131.07	11.5	221.87	49.57	436.83	58	114.44	137.61	Hsp70 protein	Heat shock protein
TRINITY_DN1532932_c0_g1	HSP70	0	2	0	2	0	0	3	2	Hsp70 protein	Heat shock protein
TRINITY_DN1685010_c0_g1	HSP90	0	0	17	0	0	0	0	1	Hsp90 protein	Heat shock protein
TRINITY_DN126464_c0_g1	HSP70	0	4	2	0	8	0	0	6	Hsp70 protein	Heat shock protein
TRINITY_DN697065_c0_g1	Usp	0	0	1	0	2	0	0	13	Universal stress protein family	Stress
TRINITY_DN27084_c2_g1	HSP90	0	0	8	0	3	0	0	2	Hsp90 protein	Heat shock protein
TRINITY_DN29335_c0_g1	HSP90	6	10	0	12	0	0	14.67	24	Hsp90 protein	Heat shock protein
TRINITY_DN1774650_c0_g1	HSP20	3	0	6	4	0	7	0	12	Hsp20/alpha crystallin family	Heat shock protein
TRINITY_DN208077_c0_g1	HSP90	0	2	1	0	3	0	0	51	Hsp90 protein	Heat shock protein
TRINITY_DN1962816_c0_g2	HSP70	2	1	0	0	0	0	1	0	Hsp70 protein	Heat shock protein
TRINITY_DN15088_c0_g1	HSP70	5	1	8	1	7	0	1	36	Hsp70 protein	Heat shock protein
TRINITY_DN104923_c0_g1	HSP70	0	0	3	1	11	11	0	13	Hsp70 protein	Heat shock protein
TRINITY_DN6552_c0_g1	HSP90	33.57	21	147.48	20.01	32	8	2	0	Hsp90 protein	Heat shock protein
TRINITY_DN544509_c0_g1	HSP70	0	0	7	0	0	0	0	0	Hsp70 protein	Heat shock protein
TRINITY_DN753726_c0_g1	HSP70	0	0	6	0	1	0	0	10	Hsp70 protein	Heat shock protein
TRINITY_DN1104571_c0_g1	HSP70	5	2	0	17	3	0	0	16	Hsp70 protein	Heat shock protein
TRINITY_DN29029_c1_g2	HSP70	6	14.98	9	22	11	69	46.65	16.19	Hsp70 protein	Heat shock protein
TRINITY_DN1936_c0_g1	HSP20	160.66	35.01	28	390.14	0	0	18	22	Hsp20/alpha crystallin family	Heat shock protein
TRINITY_DN30250_c0_g1	HSP20	41	72	1	15	6	44	55	16	Hsp20/alpha crystallin family	Heat shock protein
TRINITY_DN1131498_c0_g1	HSP20	0	4	17	0	0	0	0	0	Hsp20/alpha crystallin family	Heat shock protein
TRINITY_DN763295_c0_g1	HSP70	0	2	1	0	3	8	1	0	Hsp70 protein	Heat shock protein
TRINITY_DN59511_c0_g1	HSP70	1	0	9	13	1	8	7	4	Hsp70 protein	Heat shock protein
TRINITY_DN50608_c0_g1	HSP70	3	1	13	0	1	22	0	4	Hsp70 protein	Heat shock protein
TRINITY_DN2787_c0_g4	HSP70	113	45.29	75.21	62	71.4	119	85	113	Hsp70 protein	Heat shock protein
TRINITY_DN1290_c7_g1	HSP70	2	7	13	0	7	0	0	0	Hsp70 protein	Heat shock protein
TRINITY_DN66086_c2_g1	HSP70	0	0	1	5	3	0	3	2	Hsp70 protein	Heat shock protein
TRINITY_DN24911_c0_g3	HSP20	0	7	0	2	16	53	0	0	Hsp20/alpha crystallin family	Heat shock protein
TRINITY_DN177769_c0_g1	HSP90	3	1	13	11	11	3	4	11	Hsp90 protein	Heat shock protein
TRINITY_DN474524_c0_g1	Glucan_synthase	0	0	11	0	3	0	0	0	13-beta-glucan synthase component	13-beta-glucan synthase
TRINITY_DN541988_c0_g1	CYSTM	0	0	4	0	0	7	0	0	Cysteine-rich TM module stress tolerance	Stress
TRINITY_DN1749_c6_g1	HSP70	2	0	0	0	0	0	1	0	Hsp70 protein	Heat shock protein
TRINITY_DN188156_c0_g1	HSP70	46.99	61.44	11	30.08	14.03	171.82	133	35.03	Hsp70 protein	Heat shock protein
TRINITY_DN1483539_c0_g1	HSP70	2	0	1	9	0	9	0	0	Hsp70 protein	Heat shock protein
TRINITY_DN410985_c0_g1	HSP90	0	0	0	0	0	17	0	19	Hsp90 protein	Heat shock protein
TRINITY_DN590267_c0_g1	HSP70	0	0	8	1	0	1	0	1	Hsp70 protein	Heat shock protein
TRINITY_DN1114189_c0_g1	Dabb	2	1	5	2	4	0	0	0	Stress responsive A/B Barrel Domain	Stress
TRINITY_DN777881_c0_g1	Usp	0	2	1	2	0	0	0	0	Universal stress protein family	Stress
TRINITY_DN16698_c0_g1	HSP9_HSP12	0	0	0	0	11	0	131	0	Heat shock protein 9/12	Heat shock protein
TRINITY_DN279175_c0_g1	SURNod19	0	0	1	0	0	0	0	0	Stress up-regulated Nod 19	Stress
TRINITY_DN17858_c1_g1	HSP90	3	2	16	12	15	17	27	6	Hsp90 protein	Heat shock protein
TRINITY_DN754804_c0_g1	HSP70	0	0	3	0	0	0	0	0	Hsp70 protein	Heat shock protein
TRINITY_DN1291636_c0_g1	KGG	0	2	5	4	0	0	0	1	Stress-induced bacterial acidophilic repeat motif	Stress
TRINITY_DN1759081_c0_g1	Viral_helicase1	0	0	19.97	0	0	0	0	0	Viral (Superfamily 1) RNA helicase	RNA helicase
TRINITY_DN983236_c0_g1	HSP20	0	0	0	0	0	0	14	0	Hsp20/alpha crystallin family	Heat shock protein
TRINITY_DN52770_c0_g2	KGG	0	0	0	0	0	2	0	2	Stress-induced bacterial acidophilic repeat motif	Stress
TRINITY_DN6765_c0_g1	HSP70	201.35	0	0	0	0	0	0	45.38	Hsp70 protein	Heat shock protein
TRINITY_DN1567964_c0_g1	HSP20	36	4	2	19	0	22	15	2	Hsp20/alpha crystallin family	Heat shock protein
TRINITY_DN1988782_c0_g1	HSP70	7	0	0	0	0	0	0	0	Hsp70 protein	Heat shock protein
TRINITY_DN227791_c0_g1	HSP20	0	0	31	0	0	0	0	0	Hsp20/alpha crystallin family	Heat shock protein
TRINITY_DN280545_c0_g1	HSP20	2	1	0	4	0	5	0	0	Hsp20/alpha crystallin family	Heat shock protein
TRINITY_DN67847_c0_g2	FKS1_dom1	0	0	7	3	8	8	1	1	13-beta-glucan synthase subunit FKS1 domain-1	13-beta-glucan synthase
TRINITY_DN1730960_c0_g1	HSP90	0	0	0	0	0	0	18	0	Hsp90 protein	Heat shock protein
TRINITY_DN12144_c0_g1	HSP90	9	10	1.25	10	5	62	0	3	Hsp90 protein	Heat shock protein
TRINITY_DN1622692_c0_g1	HSP20	0	0	0	0	0	0	54	0	Hsp20/alpha crystallin family	Heat shock protein
TRINITY_DN34459_c4_g1	HSP20	0	2	0	2	0	0	0	1	Hsp20/alpha crystallin family	Heat shock protein
TRINITY_DN973981_c0_g1	HSP70	0	0	0	0	0	74	0	26	Hsp70 protein	Heat shock protein
TRINITY_DN215422_c0_g1	HSP90	3	4	0	0	11	0	0	0	Hsp90 protein	Heat shock protein
TRINITY_DN754863_c0_g1	HSP20	0	0	0	0	0	0	0	9	Hsp20/alpha crystallin family	Heat shock protein
TRINITY_DN11437_c1_g1	HSP70	0	0	4	2	5	0	0	2	Hsp70 protein	Heat shock protein
TRINITY_DN79941_c0_g1	HSP70	10	2	2	0	2	12	4	11	Hsp70 protein	Heat shock protein
TRINITY_DN1274526_c0_g1	HSP20	0	0	0	0	0	0	44	3	Hsp20/alpha crystallin family	Heat shock protein
TRINITY_DN1817143_c0_g1	Mid2	0	0	3	0	4	0	0	2	Mid2 like cell wall stress sensor	Stress
TRINITY_DN51027_c0_g1	HSP20	18	10	1	3	0	5	4	0	Hsp20/alpha crystallin family	Heat shock protein
TRINITY_DN695975_c0_g1	Trehalose_PPase	0	2	23	0	13	0	0	1	Trehalose-phosphatase	Trehalose
TRINITY_DN19321_c0_g1	HSP90	0	0	0	0	0	117.01	0	0	Hsp90 protein	Heat shock protein
TRINITY_DN20695_c1_g2	HSP70	6	9	60	26	17	15	8	1	Hsp70 protein	Heat shock protein
TRINITY_DN375551_c0_g1	HSP20	4	0	0	0	13	0	11	0	Hsp20/alpha crystallin family	Heat shock protein
TRINITY_DN1196547_c0_g1	Usp	3	0	2	19	0	0	0	3	Universal stress protein family	Stress
TRINITY_DN736641_c0_g1	HSP90	2	3	4	12	10	7	4	2	Hsp90 protein	Heat shock protein
TRINITY_DN27422_c0_g1	HSP90	0	0	5	3	1	0	0	0	Hsp90 protein	Heat shock protein
TRINITY_DN35732_c0_g2	HSP90	0	0	112	3	0	0	0	7	Hsp90 protein	Heat shock protein
TRINITY_DN1333_c0_g1	HSP20	236	188	175.8	239	30	170	76	107	Hsp20/alpha crystallin family	Heat shock protein
TRINITY_DN966513_c0_g1	HSP20	13	0	0	0	0	0	0	0	Hsp20/alpha crystallin family	Heat shock protein
TRINITY_DN1990805_c0_g1	HSP70	1	0	17	8	1	0	0	0	Hsp70 protein	Heat shock protein
TRINITY_DN1624749_c0_g1	KGG	0	0	7	0	0	0	0	0	Stress-induced bacterial acidophilic repeat motif	Stress
TRINITY_DN1860160_c0_g1	UPF1_1B_dom	0	0	8	0	0	0	0	0	RNA helicase UPF1 1B domain	RNA helicase
TRINITY_DN96359_c0_g1	HSP70	22	0	9	0	0	0	4	32	Hsp70 protein	Heat shock protein
TRINITY_DN766427_c0_g1	HSP20	0	0	0	10	0	0	2	0	Hsp20/alpha crystallin family	Heat shock protein
TRINITY_DN8877_c4_g1	HSP90	0	0	0	0	11	0	0	6	Hsp90 protein	Heat shock protein
TRINITY_DN41337_c0_g1	HSP70	5	2	1	2	4	0	7	4	Hsp70 protein	Heat shock protein
TRINITY_DN356155_c0_g1	HSP20	1	3	2	0	0	5	1	0	Hsp20/alpha crystallin family	Heat shock protein
TRINITY_DN654531_c0_g1	HSP70	0	0	0	0	0	33	0	0	Hsp70 protein	Heat shock protein
TRINITY_DN956523_c0_g1	Usp	120	0	0	0	0	0	4	0	Universal stress protein family	Stress
TRINITY_DN10446_c2_g1	HSP70	15	10	12	8	12	0	0	6	Hsp70 protein	Heat shock protein
TRINITY_DN24680_c0_g1	HSP90	1	3	57.66	67	43	47	4	40	Hsp90 protein	Heat shock protein
TRINITY_DN112370_c1_g1	HSP90	0	0	0	0	0	0	2	18	Hsp90 protein	Heat shock protein
TRINITY_DN20873_c0_g1	HSP20	0	0	0	0	0	0	548.85	0	Hsp20/alpha crystallin family	Heat shock protein
TRINITY_DN1785708_c0_g1	HSP20	7	1	0	0	0	0	0	36	Hsp20/alpha crystallin family	Heat shock protein
TRINITY_DN1886539_c0_g1	RhlB	0	0	0	1	14	0	1	0	ATP-dependent RNA helicase RhlB	RNA helicase
TRINITY_DN9951_c0_g2	HSP70	40	3	11	26	0	8	12	23	Hsp70 protein	Heat shock protein
TRINITY_DN12509_c1_g1	HSP90	3	0	25	3	2	0	7	3	Hsp90 protein	Heat shock protein
TRINITY_DN65498_c0_g1	Usp	14	16	7	6	53	0	1	5	Universal stress protein family	Stress
TRINITY_DN10172_c0_g2	HSP70	31.46	0	2	13	1	14	37.99	20	Hsp70 protein	Heat shock protein
TRINITY_DN118179_c0_g1	HSP90	0	1	0	0	1	0	6	6	Hsp90 protein	Heat shock protein
TRINITY_DN11881_c1_g1	HSP90	10	11	26	11	18.04	0	0	0	Hsp90 protein	Heat shock protein
TRINITY_DN708564_c0_g1	Usp	6	1	4	1	1	0	0	7	Universal stress protein family	Stress
TRINITY_DN1894795_c0_g1	HSP20	0	3	0	57	0	0	2	0	Hsp20/alpha crystallin family	Heat shock protein
TRINITY_DN18_c0_g1	HSP20	21	5	1170	42	487	52	97	289	Hsp20/alpha crystallin family	Heat shock protein
TRINITY_DN44394_c4_g1	HSP90	1	2	10	0	17	0	1	3	Hsp90 protein	Heat shock protein
TRINITY_DN36953_c0_g1	HSP20	0	2	4	0	96	0	0	51	Hsp20/alpha crystallin family	Heat shock protein
TRINITY_DN657368_c0_g1	OSR1_C	42	0	0	0	1	0	0	26	Oxidative-stress-responsive kinase 1 C-terminal domain	Stress
TRINITY_DN14644_c1_g1	HSP70	0	0	0	0	25	145	0	0	Hsp70 protein	Heat shock protein
TRINITY_DN8703_c0_g1	HSP90	0	0	421	0	0	141	0	0	Hsp90 protein	Heat shock protein
TRINITY_DN15543_c0_g1	HSP90	57	46	208	4	17	95	6	200	Hsp90 protein	Heat shock protein
TRINITY_DN79680_c0_g4	HSP70	0	0	0	0	0	78	0	37	Hsp70 protein	Heat shock protein
TRINITY_DN59172_c2_g1	HSP70	12	3	4	9	5	2	6	4	Hsp70 protein	Heat shock protein
TRINITY_DN1294477_c0_g1	HSP20	0	0	16	0	22	0	0	0	Hsp20/alpha crystallin family	Heat shock protein
TRINITY_DN53784_c0_g1	HSP70	7	6	16	0	0	0	0	6	Hsp70 protein	Heat shock protein
TRINITY_DN409275_c0_g1	HSP70	0	0	1	0	0	0	1	9	Hsp70 protein	Heat shock protein
TRINITY_DN10779_c2_g1	HSP70	0	1	48.36	4	0	0	1	0	Hsp70 protein	Heat shock protein
TRINITY_DN195859_c0_g1	HSP20	0	1	0	0	0	0	12	0	Hsp20/alpha crystallin family	Heat shock protein
TRINITY_DN1526810_c0_g1	HSP70	5	0	0	0	0	0	0	0	Hsp70 protein	Heat shock protein
TRINITY_DN155999_c0_g1	HSP90	0	0	23	1	0	0	0	5	Hsp90 protein	Heat shock protein
TRINITY_DN1007593_c0_g1	Trehalose_PPase	57	16	28	5	1	0	0	11	Trehalose-phosphatase	Trehalose
TRINITY_DN1180_c1_g1	HSP90	5	3.83	11	0	38	44	2	24	Hsp90 protein	Heat shock protein
TRINITY_DN95900_c0_g1	HSP90	2	4	7	15	4	0	1	0	Hsp90 protein	Heat shock protein
TRINITY_DN39919_c0_g1	HSP20	0	4	8	1	77	0	0	9	Hsp20/alpha crystallin family	Heat shock protein
TRINITY_DN66086_c0_g2	HSP70	2	0	50	10	9	0	0	1	Hsp70 protein	Heat shock protein
TRINITY_DN320208_c0_g1	HSP20	0	6	22	4	257	0	0	0	Hsp20/alpha crystallin family	Heat shock protein
TRINITY_DN1899999_c0_g1	HSP90	0	0	11	2	0	0	0	0	Hsp90 protein	Heat shock protein
TRINITY_DN58672_c1_g1	HSP70	8	15	2	5	13	0	1	18	Hsp70 protein	Heat shock protein
TRINITY_DN141355_c0_g1	HSP20	0	0	3	1	9	5	0	0	Hsp20/alpha crystallin family	Heat shock protein
TRINITY_DN6027_c1_g1	HSP70	17.03	11	0	5	30	50	0	6	Hsp70 protein	Heat shock protein
TRINITY_DN1172224_c0_g1	HSP90	4	1	2	0	3	0	0	2	Hsp90 protein	Heat shock protein
TRINITY_DN735_c0_g1	HSP20	1	11	3	2	896.01	0	11	145	Hsp20/alpha crystallin family	Heat shock protein
TRINITY_DN2020355_c0_g1	Mid2	0	0	35	0	0	0	0	0	Mid2 like cell wall stress sensor	Stress
TRINITY_DN1074823_c0_g1	HSP90	0	0	0	0	0	0	0	12	Hsp90 protein	Heat shock protein
TRINITY_DN809058_c0_g1	H2O2_YaaD	4	0	0	0	0	0	3	6	Peroxide stress protein YaaA	Stress
TRINITY_DN7645_c0_g1	HSP70	4	2	34	4	26	30	16	9	Hsp70 protein	Heat shock protein
TRINITY_DN186072_c0_g1	HSP20	8	0	1	4	0	0	0	16	Hsp20/alpha crystallin family	Heat shock protein
TRINITY_DN1870974_c0_g1	Glucan_synthase	0	0	0	0	14	0	0	2	13-beta-glucan synthase component	13-beta-glucan synthase
TRINITY_DN876364_c0_g1	HSP70	0	1	14	0	5	0	0	0	Hsp70 protein	Heat shock protein
TRINITY_DN281701_c0_g1	HSP70	0	0	4	1	0	10	4	5	Hsp70 protein	Heat shock protein
TRINITY_DN272505_c0_g1	HSP70	7	1	6	9	18	17	4	38	Hsp70 protein	Heat shock protein
TRINITY_DN9244_c0_g1	HSP70	19	8	0	8	41	40	1	8	Hsp70 protein	Heat shock protein
TRINITY_DN85302_c0_g1	HSP70	0	0	10	0	0	0	0	0	Hsp70 protein	Heat shock protein
TRINITY_DN1358434_c0_g1	HSP20	0	0	0	12	0	0	1	0	Hsp20/alpha crystallin family	Heat shock protein
TRINITY_DN203919_c1_g2	Glucan_synthase	6	1	18	8	13	14	1	8	13-beta-glucan synthase component	13-beta-glucan synthase
TRINITY_DN441729_c0_g1	Usp	0	1	13	1	6	0	1	2	Universal stress protein family	Stress
TRINITY_DN160_c5_g2	HSP20	1	0	55.47	14	140.64	0	0	103	Hsp20/alpha crystallin family	Heat shock protein
TRINITY_DN300446_c0_g1	HSP20	0	6	0	0	0	0	5	67	Hsp20/alpha crystallin family	Heat shock protein
TRINITY_DN49372_c2_g1	HSP70	5	0.69	3	0	0	0	94	4	Hsp70 protein	Heat shock protein
TRINITY_DN25985_c0_g1	HSP90	9	6	5	3	13	22	3	10	Hsp90 protein	Heat shock protein
TRINITY_DN1600541_c0_g1	HSP70	0	0	0	0	0	0	0	17	Hsp70 protein	Heat shock protein
TRINITY_DN389670_c0_g1	HSP20	1	6	12	28	5	0	0	8	Hsp20/alpha crystallin family	Heat shock protein
TRINITY_DN55285_c0_g1	HSP20	2	2	0	4	5	0	94	5	Hsp20/alpha crystallin family	Heat shock protein
TRINITY_DN25846_c0_g1	HSP90	11	9	7	6.36	25.99	33	0	9	Hsp90 protein	Heat shock protein
TRINITY_DN16775_c1_g1	HSP70	4	4	46	17	9	0	0	0	Hsp70 protein	Heat shock protein
TRINITY_DN67013_c0_g1	HSP70	17	39	22	21	13	52	16	26	Hsp70 protein	Heat shock protein
TRINITY_DN1706497_c0_g1	HSP90	0	0	6	0	0	0	0	0	Hsp90 protein	Heat shock protein
TRINITY_DN125416_c0_g1	HSP20	56	93	3	26	2	7	47	12	Hsp20/alpha crystallin family	Heat shock protein
TRINITY_DN91933_c0_g1	HSP20	90	25	20	68	13	44	57	11	Hsp20/alpha crystallin family	Heat shock protein
TRINITY_DN7612_c1_g1	HSP70	11.11	0	18	0	0	0	5	22.31	Hsp70 protein	Heat shock protein
TRINITY_DN647361_c0_g1	HSP90	0	1	9	0	0	0	1	0	Hsp90 protein	Heat shock protein
TRINITY_DN135141_c0_g1	Usp	0	0	5	0	0	0	0	0	Universal stress protein family	Stress
TRINITY_DN623364_c0_g1	Trehalose_PPase	0	0	0	2	2	0	0	11	Trehalose-phosphatase	Trehalose
TRINITY_DN62153_c0_g1	HSP70	6	16	7	0	54.16	8	22	105.62	Hsp70 protein	Heat shock protein
TRINITY_DN331350_c0_g1	YflT	0	3	14	4	2	1	10	1	Heat induced stress protein YflT domain	Stress
TRINITY_DN540308_c0_g1	HSP70	4	0	4	6	8	8	2	1	Hsp70 protein	Heat shock protein
TRINITY_DN1605323_c0_g1	HSP70	0	0	6	0	0	0	0	0	Hsp70 protein	Heat shock protein
TRINITY_DN84711_c0_g1	HSP9_HSP12	0	0	14	0	0	0	0	3	Heat shock protein 9/12	Heat shock protein
TRINITY_DN61420_c0_g1	HSP20	25	1	3	9	0	21	0	5	Hsp20/alpha crystallin family	Heat shock protein
TRINITY_DN14719_c1_g1	HSP70	0	0	0	4	3	40	4	4	Hsp70 protein	Heat shock protein
TRINITY_DN64994_c0_g1	HSP20	0	0	0	98	1	0	0	61	Hsp20/alpha crystallin family	Heat shock protein
TRINITY_DN1197314_c0_g1	HSP70	1	1	4	5	0	4	1	0	Hsp70 protein	Heat shock protein
TRINITY_DN372039_c0_g1	HSP70	8	2	27	2	1	0	0	0	Hsp70 protein	Heat shock protein
TRINITY_DN339979_c0_g1	HSP20	15	0	0	0	0	0	0	0	Hsp20/alpha crystallin family	Heat shock protein
TRINITY_DN1998609_c0_g1	Usp	0	0	0	0	0	0	0	11	Universal stress protein family	Stress
TRINITY_DN32851_c0_g1	HSP70	0	0	4	5	7	11	39	5	Hsp70 protein	Heat shock protein
TRINITY_DN1800077_c0_g1	Usp	0	1	0	8	1	1	0	0	Universal stress protein family	Stress
TRINITY_DN1251170_c0_g1	Usp	0	0	0	0	0	0	0	71	Universal stress protein family	Stress
TRINITY_DN4352_c0_g1	HSP20	234	124	21	208	52	229	283	108	Hsp20/alpha crystallin family	Heat shock protein
TRINITY_DN40580_c0_g3	HSP70	0	1	0	4	0	0	3	39	Hsp70 protein	Heat shock protein
TRINITY_DN118390_c0_g1	HSP20	15	7	9	16	0	0	3	2	Hsp20/alpha crystallin family	Heat shock protein
TRINITY_DN82851_c0_g1	HSP90	4	2	22	0	10	0	0	9	Hsp90 protein	Heat shock protein
TRINITY_DN257495_c0_g1	HSP70	4	0	26	22	3	11	12	7	Hsp70 protein	Heat shock protein
TRINITY_DN137996_c1_g1	HSP70	0	0	5	0	2	0	2	0	Hsp70 protein	Heat shock protein
TRINITY_DN109591_c0_g1	HSP70	0	0	22	0	0	6	2	2	Hsp70 protein	Heat shock protein
TRINITY_DN140246_c0_g1	HSP70	9	6	0	3	1	0	4	1	Hsp70 protein	Heat shock protein
TRINITY_DN2123_c2_g2	HSP20	178.19	605	15	22	15.91	63	47	167	Hsp20/alpha crystallin family	Heat shock protein
TRINITY_DN292569_c0_g1	ThuA	0	0	0	0	3	0	8	37	Trehalose utilisation	Trehalose
TRINITY_DN459349_c0_g1	HSP20	56	0	0	0	0	0	0	0	Hsp20/alpha crystallin family	Heat shock protein
TRINITY_DN519_c1_g2	HSP20	23	3	5	4	22	27	13	18	Hsp20/alpha crystallin family	Heat shock protein
TRINITY_DN977329_c0_g1	HSP20	0	0	0	0	0	0	45	6	Hsp20/alpha crystallin family	Heat shock protein
TRINITY_DN788507_c0_g2	HSP70	0	0	0	0	3	0	0	6	Hsp70 protein	Heat shock protein
TRINITY_DN118452_c7_g1	HSP70	0	0	26	0	0	0	0	0	Hsp70 protein	Heat shock protein
TRINITY_DN2830_c0_g1	HSP70	17.89	4	26	0	1	12	4	91.88	Hsp70 protein	Heat shock protein
TRINITY_DN662513_c0_g1	SURNod19	0	0	0	0	10	0	0	0	Stress up-regulated Nod 19	Stress
TRINITY_DN59619_c0_g1	HSP20	25	20	25	13	48	11	15	52	Hsp20/alpha crystallin family	Heat shock protein
TRINITY_DN32095_c0_g1	Usp	8	6	12	3	21	13	0	10	Universal stress protein family	Stress
TRINITY_DN206925_c0_g1	HSP90	0	0	0	5	0	0	19	0	Hsp90 protein	Heat shock protein
TRINITY_DN357595_c0_g1	HSP20	0	1	155	9	15	7	0	0	Hsp20/alpha crystallin family	Heat shock protein
TRINITY_DN1311228_c0_g1	Usp	0	0	48	0	2	0	0	12	Universal stress protein family	Stress
TRINITY_DN652057_c0_g1	HSP20	2	4	14	3	27	4	0	9	Hsp20/alpha crystallin family	Heat shock protein
TRINITY_DN589923_c0_g1	HSP20	0	0	10	0	0	0	0	0	Hsp20/alpha crystallin family	Heat shock protein
TRINITY_DN981173_c0_g1	KGG	0	0	0	0	19	0	0	0	Stress-induced bacterial acidophilic repeat motif	Stress
TRINITY_DN1008723_c0_g1	Usp	1	0	45	0	0	0	0	0	Universal stress protein family	Stress
TRINITY_DN86429_c0_g1	KGG	2	4	26	5	20	0	0	4	Stress-induced bacterial acidophilic repeat motif	Stress
TRINITY_DN50011_c0_g1	HSP90	10	1	8	0	0	0	0	5	Hsp90 protein	Heat shock protein
TRINITY_DN166902_c0_g1	HSP70	67	20	1	13	40	27	0	206	Hsp70 protein	Heat shock protein
TRINITY_DN1596049_c1_g1	HSP20	0	0	0	0	0	0	31	0	Hsp20/alpha crystallin family	Heat shock protein
TRINITY_DN435775_c0_g1	HSP70	2	0	11	0	0	0	0	0	Hsp70 protein	Heat shock protein
TRINITY_DN56412_c0_g1	HSP20	57	32	5	70	10	35	15	3	Hsp20/alpha crystallin family	Heat shock protein
TRINITY_DN761_c0_g1	HSP70	105	148	199.65	241.05	2155.42	991.95	2007.79	239.46	Hsp70 protein	Heat shock protein
TRINITY_DN1548643_c0_g1	ABATE	4	0	1	0	0	0	0	0	Putative stress-induced transcription regulator	Stress
TRINITY_DN30172_c6_g1	HSP90	0	5	18	0	14.56	0	0	9	Hsp90 protein	Heat shock protein
TRINITY_DN5831_c0_g1	HSP70	31	32	2	15	40	62	2	15	Hsp70 protein	Heat shock protein
TRINITY_DN289185_c0_g1	ThuA	0	0	7	4	11	5	0	12	Trehalose utilisation	Trehalose
TRINITY_DN1889979_c0_g1	HSP70	0	0	0	0	0	25	0	1	Hsp70 protein	Heat shock protein
TRINITY_DN16735_c0_g2	HSP20	98	21	31	35	19	0	0	9	Hsp20/alpha crystallin family	Heat shock protein
TRINITY_DN243769_c0_g1	HSP20	12	18	2	6	7	5	21	1	Hsp20/alpha crystallin family	Heat shock protein
TRINITY_DN765471_c0_g1	Mid2	0	0	1	0	0	3	2	11	Mid2 like cell wall stress sensor	Stress
TRINITY_DN696940_c0_g1	Usp	0	0	5	0	0	0	2	3	Universal stress protein family	Stress
TRINITY_DN133093_c1_g1	HSP70	0	0	0	0	0	26	0	0	Hsp70 protein	Heat shock protein
TRINITY_DN1523053_c0_g1	HSP70	0	0	15	0	0	0	0	0	Hsp70 protein	Heat shock protein
TRINITY_DN53729_c1_g2	HSP70	0	5	0	0	2	0	5	0	Hsp70 protein	Heat shock protein
TRINITY_DN49323_c1_g1	HSP70	0	3	0	9	53	0	0	4	Hsp70 protein	Heat shock protein
TRINITY_DN1113024_c0_g1	HSP20	7	0	0	0	0	6	0	0	Hsp20/alpha crystallin family	Heat shock protein
TRINITY_DN554810_c0_g1	Usp	0	0	14	0	1	0	0	0	Universal stress protein family	Stress
TRINITY_DN32385_c2_g1	HSP70	0	0	6	9	2	0	22	4	Hsp70 protein	Heat shock protein
TRINITY_DN1848201_c0_g1	HSP20	0	8	0	0	0	0	0	0	Hsp20/alpha crystallin family	Heat shock protein
TRINITY_DN236596_c0_g1	Glucan_synthase	0	7	764	9	122	0	0	102	13-beta-glucan synthase component	13-beta-glucan synthase
TRINITY_DN143055_c2_g1	HSP70	0	0	0	0	0	109	0	0	Hsp70 protein	Heat shock protein
TRINITY_DN489326_c0_g1	HSP90	6	1	16	0	0	14	3	0	Hsp90 protein	Heat shock protein
TRINITY_DN3673_c0_g1	HSP70	0	10.54	9.29	14	60.06	3	530.27	108.57	Hsp70 protein	Heat shock protein
TRINITY_DN24985_c5_g1	HSP20	1	27.75	0	0	0	0	30	0	Hsp20/alpha crystallin family	Heat shock protein
TRINITY_DN15253_c1_g2	HSP70	19	23	28	27.56	19	25	56	21	Hsp70 protein	Heat shock protein
TRINITY_DN12171_c1_g1	HSP90	0	0	0	0	0	14	0	15	Hsp90 protein	Heat shock protein
TRINITY_DN2038505_c0_g1	HSP20	0	0	0	0	0	16	0	1	Hsp20/alpha crystallin family	Heat shock protein
TRINITY_DN1554397_c0_g1	HSP70	13	7	0	0	0	2	13	0	Hsp70 protein	Heat shock protein
TRINITY_DN2704_c0_g1	HSP9_HSP12	15	71	9	0	2	5	98	1	Heat shock protein 9/12	Heat shock protein
TRINITY_DN112154_c0_g1	HSP70	0	0	8	40.35	2	0	0	19	Hsp70 protein	Heat shock protein
TRINITY_DN565556_c0_g1	HSP20	0	2	6	7	15	0	3	4	Hsp20/alpha crystallin family	Heat shock protein
TRINITY_DN135256_c0_g1	HSP70	0	0	8	17	2	0	2	35	Hsp70 protein	Heat shock protein
TRINITY_DN1963047_c0_g1	HSP20	0	0	0	3	0	0	23.43	0	Hsp20/alpha crystallin family	Heat shock protein
TRINITY_DN1049440_c0_g1	HSP70	3	0	19	0	2	0	0	48	Hsp70 protein	Heat shock protein
TRINITY_DN646726_c0_g1	Usp	0	0	2	0	0	0	0	2	Universal stress protein family	Stress
TRINITY_DN1789425_c0_g1	Trehalose_PPase	0	2	3	0	0	0	0	1	Trehalose-phosphatase	Trehalose
TRINITY_DN1800013_c0_g1	Usp	0	0	6	1	6	0	0	0	Universal stress protein family	Stress
TRINITY_DN178514_c0_g1	HSP20	6	27	0	1	13	0	2	0	Hsp20/alpha crystallin family	Heat shock protein
TRINITY_DN39791_c3_g1	HSP20	0	0	25	15	123.71	0	0	6	Hsp20/alpha crystallin family	Heat shock protein
TRINITY_DN324335_c0_g1	YflT	0	3	0	1	0	0	2	0	Heat induced stress protein YflT domain	Stress
TRINITY_DN476509_c0_g1	HSP20	18	4	4	13	0	0	0	5	Hsp20/alpha crystallin family	Heat shock protein
TRINITY_DN13700_c7_g1	HSP90	0	0	0	0	0	0	0	0	Hsp90 protein	Heat shock protein
TRINITY_DN39650_c0_g1	HSP20	1	9	4	0	4	4	0	17	Hsp20/alpha crystallin family	Heat shock protein
TRINITY_DN7611_c0_g2	HSP90	0	0	9	0	0	0	0	0	Hsp90 protein	Heat shock protein
TRINITY_DN21435_c0_g2	HSP70	3	4	31	18	0	0	28	9	Hsp70 protein	Heat shock protein
TRINITY_DN134529_c0_g1	HSP70	6	3	4	8	0	12	3	15	Hsp70 protein	Heat shock protein
TRINITY_DN404226_c0_g1	Usp	4	1	2	7	0	0	2	0	Universal stress protein family	Stress
TRINITY_DN7884_c0_g2	HSP20	67.12	3	1	7	7	23	51	0	Hsp20/alpha crystallin family	Heat shock protein
TRINITY_DN12639_c0_g2	HSP70	0	0	0	3	40.6	0	5	0	Hsp70 protein	Heat shock protein
TRINITY_DN1026_c1_g1	HSP70	0	0	5	0	15	7	11	15	Hsp70 protein	Heat shock protein
TRINITY_DN526409_c0_g1	HSP20	0	2	15	0	0	0	0	0	Hsp20/alpha crystallin family	Heat shock protein
TRINITY_DN5724_c1_g1	HSP70	0	0	3	0	10	92	5	8	Hsp70 protein	Heat shock protein
TRINITY_DN26452_c0_g1	HSBP1	15	7	43	16	0	24	25	34	Heat shock factor binding protein 1	Heat shock protein
TRINITY_DN113713_c0_g1	HSP20	0	5	0	4	0	0	46	9	Hsp20/alpha crystallin family	Heat shock protein
TRINITY_DN2006412_c0_g1	HSP70	0	0	2	0	0	0	7	0	Hsp70 protein	Heat shock protein
TRINITY_DN245351_c0_g1	HSP70	0	2	0	4	2	0	2	9	Hsp70 protein	Heat shock protein
TRINITY_DN96590_c0_g1	HSP20	9	4	0	7	2	29	16	0	Hsp20/alpha crystallin family	Heat shock protein
TRINITY_DN23219_c0_g1	HSP70	10	0	2	0	43	0	3	102	Hsp70 protein	Heat shock protein
TRINITY_DN47835_c0_g1	SURNod19	0	0	0	0	0	0	29	0	Stress up-regulated Nod 19	Stress
TRINITY_DN403772_c0_g1	HSP20	0	0	0	0	2	6	15	0	Hsp20/alpha crystallin family	Heat shock protein
TRINITY_DN806893_c0_g1	HSP20	2	0	0	0	67	0	0	43	Hsp20/alpha crystallin family	Heat shock protein
TRINITY_DN369271_c0_g1	KGG	0	8	9	0	0	12	0	0	Stress-induced bacterial acidophilic repeat motif	Stress
TRINITY_DN4975_c6_g2	HSP70	0	0	0	0	0	17	0	2	Hsp70 protein	Heat shock protein
TRINITY_DN58922_c0_g1	HSP20	26	6	0	155	3	71	0	8	Hsp20/alpha crystallin family	Heat shock protein
TRINITY_DN14070_c0_g1	HSP90	7	7	11	10	18	21	0	8	Hsp90 protein	Heat shock protein
TRINITY_DN1092476_c0_g1	HSP20	0	10	0	0	0	0	0	16	Hsp20/alpha crystallin family	Heat shock protein
TRINITY_DN2033648_c0_g1	Mid2	0	0	1	0	2	0	7	2	Mid2 like cell wall stress sensor	Stress
TRINITY_DN17244_c1_g1	HSP20	0	0	0	0	0	674	0	0	Hsp20/alpha crystallin family	Heat shock protein
TRINITY_DN105659_c0_g1	HSP20	0	1	0	4	2	0	0	23	Hsp20/alpha crystallin family	Heat shock protein
TRINITY_DN450095_c0_g1	HSP20	0	8	0	0	5	0	0	0	Hsp20/alpha crystallin family	Heat shock protein
TRINITY_DN2753_c0_g1	HSP20	8.29	2	247.09	64.59	547.49	188	24.4	74.72	Hsp20/alpha crystallin family	Heat shock protein
TRINITY_DN111389_c0_g1	HSP20	7	3	23	17	20	4	2	35	Hsp20/alpha crystallin family	Heat shock protein
TRINITY_DN2123_c0_g1	HSP20	16	7	15	16	371	0	1	174.99	Hsp20/alpha crystallin family	Heat shock protein
TRINITY_DN408944_c0_g1	HSP70	0	4	12	0	0	0	2	0	Hsp70 protein	Heat shock protein
TRINITY_DN1232830_c0_g1	HSP20	0	0	9	0	3	0	0	0	Hsp20/alpha crystallin family	Heat shock protein
TRINITY_DN1175123_c0_g1	HSP90	0	0	0	2	0	0	0	3	Hsp90 protein	Heat shock protein
TRINITY_DN222935_c0_g1	ABATE	8	0	0	3	0	0	0	0	Putative stress-induced transcription regulator	Stress
TRINITY_DN8774_c1_g6	HSP70	0	5	70	0	13	0	0	3	Hsp70 protein	Heat shock protein
TRINITY_DN802_c0_g1	HSP70	3	2	24.01	8	2	48	13	29	Hsp70 protein	Heat shock protein
TRINITY_DN1165877_c0_g1	HSP90	3	0	0	3	0	0	1	0	Hsp90 protein	Heat shock protein
TRINITY_DN1574065_c0_g1	HSP70	0	0	0	0	11	0	0	0	Hsp70 protein	Heat shock protein
TRINITY_DN97028_c0_g1	HSP70	0	4	10	7	5	0	0	2	Hsp70 protein	Heat shock protein
TRINITY_DN3188_c1_g1	HSP20	71	122	35	54	31	126	28	20	Hsp20/alpha crystallin family	Heat shock protein
TRINITY_DN715028_c0_g1	HSP90	1	0	3	0	0	9	0	8	Hsp90 protein	Heat shock protein
TRINITY_DN1651377_c0_g1	Dabb	0	1	0	0	0	0	5	8	Stress responsive A/B Barrel Domain	Stress
TRINITY_DN1249273_c0_g1	HSP20	11	0	5	0	0	0	0	0	Hsp20/alpha crystallin family	Heat shock protein
TRINITY_DN211130_c0_g1	HSP90	1	0	0	1	0	10	0	15	Hsp90 protein	Heat shock protein
TRINITY_DN1854653_c0_g1	HSP90	0	0	0	0	0	0	0	0	Hsp90 protein	Heat shock protein
TRINITY_DN192014_c0_g2	HSP70	0	0	7	5	0	0	0	1	Hsp70 protein	Heat shock protein
TRINITY_DN67371_c0_g1	HSP20	6	4	5	3	31	0	90	13	Hsp20/alpha crystallin family	Heat shock protein
TRINITY_DN14408_c0_g1	HSP20	16	49	29	56	0	3	5	37	Hsp20/alpha crystallin family	Heat shock protein
TRINITY_DN1187389_c0_g1	HSP20	0	0	0	0	16	0	2	0	Hsp20/alpha crystallin family	Heat shock protein
TRINITY_DN14069_c1_g1	HSP70	6	1	2	7	0	0	5	7	Hsp70 protein	Heat shock protein
TRINITY_DN88114_c0_g1	HSP90	0	3	30	22	31	32	23	46	Hsp90 protein	Heat shock protein
TRINITY_DN121367_c0_g1	HSP20	18	1	1	4	10	6	6	2	Hsp20/alpha crystallin family	Heat shock protein
TRINITY_DN111738_c0_g1	HSP70	0	0	0	0	0	0	1	0	Hsp70 protein	Heat shock protein
TRINITY_DN14368_c1_g1	HSP70	7	10	70	51	24	15	12	25	Hsp70 protein	Heat shock protein
TRINITY_DN233297_c0_g1	HSP70	0	0	4	3	11	0	0	0	Hsp70 protein	Heat shock protein
TRINITY_DN133849_c0_g1	HSP70	0	0	0	0	0	0	47	0	Hsp70 protein	Heat shock protein
TRINITY_DN94092_c0_g1	HSP20	24	42	9	1	28	9	13	22	Hsp20/alpha crystallin family	Heat shock protein
TRINITY_DN1414677_c0_g1	Mid2	0	0	4	0	0	0	0	0	Mid2 like cell wall stress sensor	Stress
TRINITY_DN1873502_c0_g1	HSP70	0	0	10	0	0	0	0	0	Hsp70 protein	Heat shock protein
TRINITY_DN87_c0_g1	HSP9_HSP12	189	68	158	16	28	707	46	73	Heat shock protein 9/12	Heat shock protein
TRINITY_DN404618_c0_g1	HSP20	20	3	0	2	0	1	35	0	Hsp20/alpha crystallin family	Heat shock protein
TRINITY_DN279105_c0_g1	Dabb	0	1	7	2	0	7	0	5	Stress responsive A/B Barrel Domain	Stress
TRINITY_DN13962_c0_g1	HSP9_HSP12	1	1	31	2	1	18	243	1	Heat shock protein 9/12	Heat shock protein
TRINITY_DN1937367_c0_g1	HSP20	0	0	0	2	5	0	0	12	Hsp20/alpha crystallin family	Heat shock protein
TRINITY_DN1770008_c0_g1	HSP70	0	0	10	0	0	0	0	0	Hsp70 protein	Heat shock protein
TRINITY_DN57344_c6_g1	HSP70	0	1	2	0	4	0	0	4	Hsp70 protein	Heat shock protein
TRINITY_DN38846_c1_g1	HSP90	0	1	14	9	3	58	0	11	Hsp90 protein	Heat shock protein
TRINITY_DN7640_c0_g1	HSP70	40	19	8	66.22	10	29	62	47	Hsp70 protein	Heat shock protein
TRINITY_DN9237_c0_g1	HSP70	111	41.99	29	43	27.02	64	135.07	35.04	Hsp70 protein	Heat shock protein
TRINITY_DN104383_c0_g1	HSP70	0	0	0	0	0	9	1	2	Hsp70 protein	Heat shock protein
TRINITY_DN1921841_c0_g1	HSP70	6	0	0	0	0	0	0	9	Hsp70 protein	Heat shock protein
TRINITY_DN295508_c0_g1	HSP20	0	0	0	0	0	14	0	5	Hsp20/alpha crystallin family	Heat shock protein
TRINITY_DN12274_c0_g1	HSP90	0	0	0	0	0	215.7	0	4	Hsp90 protein	Heat shock protein
TRINITY_DN221453_c0_g1	Glucan_synthase	0	0	4	0	0	11	3	0	13-beta-glucan synthase component	13-beta-glucan synthase
TRINITY_DN120647_c0_g2	KGG	5	0	0	2	0	0	8	0	Stress-induced bacterial acidophilic repeat motif	Stress
TRINITY_DN82531_c0_g1	HSP20	9	3	8	0	1	0	15	0	Hsp20/alpha crystallin family	Heat shock protein
TRINITY_DN1953412_c0_g1	HSP70	5	4	9	4	2	0	1	5	Hsp70 protein	Heat shock protein
TRINITY_DN1661341_c0_g1	HSP20	7	0	0	8	0	9	0	0	Hsp20/alpha crystallin family	Heat shock protein
TRINITY_DN1150_c1_g1	HSP20	87	26	15	36.55	75	18	2	30	Hsp20/alpha crystallin family	Heat shock protein
TRINITY_DN644150_c0_g1	HSP70	0	0	0	8	0	6	0	0	Hsp70 protein	Heat shock protein
TRINITY_DN774_c0_g2	HSP90	18	8	60	23.16	158.89	124	1504.26	42.99	Hsp90 protein	Heat shock protein
TRINITY_DN1486465_c0_g1	HSP70	1	0	0	0	12.03	0	0	9	Hsp70 protein	Heat shock protein
TRINITY_DN1903013_c0_g1	HSP70	3	0	1	7	1	4	0	11	Hsp70 protein	Heat shock protein
TRINITY_DN50416_c0_g1	HSP70	5.18	6	24	6	20.09	25	25	31	Hsp70 protein	Heat shock protein
TRINITY_DN9244_c2_g2	HSP70	2	1	16	7	2	10	5	0	Hsp70 protein	Heat shock protein
TRINITY_DN14958_c0_g1	HSP90	0	0	69	3	13	57	0	0	Hsp90 protein	Heat shock protein
TRINITY_DN45880_c0_g1	HSP70	2	17	14	10	14	46	45	11	Hsp70 protein	Heat shock protein
TRINITY_DN46626_c0_g1	HSP20	10	10	338.99	18.6	82.4	5	11.62	5.02	Hsp20/alpha crystallin family	Heat shock protein
TRINITY_DN19100_c1_g1	HSP90	2	5	30.02	6	15.95	22	2	0	Hsp90 protein	Heat shock protein
TRINITY_DN1273360_c0_g1	HSP20	0	29	0	12	13	0	0	0	Hsp20/alpha crystallin family	Heat shock protein
TRINITY_DN14185_c0_g1	HSP70	0	11	0	14	33	78	25	5	Hsp70 protein	Heat shock protein
TRINITY_DN683076_c0_g1	HSP20	94	1	57	15	0	0	0	15	Hsp20/alpha crystallin family	Heat shock protein
TRINITY_DN1924865_c0_g1	HSP20	0	0	13	0	2	0	0	12	Hsp20/alpha crystallin family	Heat shock protein
TRINITY_DN2831_c3_g1	HSP90	17	3	11	0	18	70	3	11	Hsp90 protein	Heat shock protein
TRINITY_DN19219_c0_g1	HSP20	2	0	114	0	0	0	0	0	Hsp20/alpha crystallin family	Heat shock protein
TRINITY_DN19428_c0_g2	HSP70	8	1	16	12	34	12	1	9	Hsp70 protein	Heat shock protein
TRINITY_DN136727_c0_g1	HSP70	18	0	3	0	0	0	51	0	Hsp70 protein	Heat shock protein
TRINITY_DN91_c2_g1	HSP20	2	6	23	82	30	0	0	152	Hsp20/alpha crystallin family	Heat shock protein
TRINITY_DN11628_c1_g1	HSP70	7	14	27	35	41.04	21	8	26	Hsp70 protein	Heat shock protein
TRINITY_DN164716_c0_g1	HSP90	5	12	93	4	0	0	4.42	11	Hsp90 protein	Heat shock protein
TRINITY_DN151259_c1_g1	HSP90	3	9	4	0	3	0	3	4	Hsp90 protein	Heat shock protein
TRINITY_DN64387_c3_g1	RhlB	0	162	69	0	4	0	6	1	ATP-dependent RNA helicase RhlB	RNA helicase
TRINITY_DN4017_c5_g1	HSP90	108.22	22	63	12.58	0	9	2	10	Hsp90 protein	Heat shock protein
TRINITY_DN1849316_c0_g1	HSP9_HSP12	0	0	0	0	0	346	0	0	Heat shock protein 9/12	Heat shock protein
TRINITY_DN542635_c0_g1	SURNod19	0	0	0	0	0	0	0	0	Stress up-regulated Nod 19	Stress
TRINITY_DN17669_c0_g2	HSP90	0	0	66	1	0	0	0	0	Hsp90 protein	Heat shock protein
TRINITY_DN31728_c0_g1	Usp	3	3	2	0	8	2	2	46	Universal stress protein family	Stress
TRINITY_DN158738_c0_g1	HSP20	0	0	42	0	0	0	0	0	Hsp20/alpha crystallin family	Heat shock protein
TRINITY_DN1805_c0_g1	HSP70	737	2577	1	2	911	45969	17716	3046.98	Hsp70 protein	Heat shock protein
TRINITY_DN39256_c0_g2	HSP70	0	3	33	35	6	0	1	3	Hsp70 protein	Heat shock protein
TRINITY_DN831050_c0_g1	HSP90	0	0	4	0	0	0	2	3	Hsp90 protein	Heat shock protein
TRINITY_DN418003_c0_g1	HSP20	0	2	16	0	14	0	4	1	Hsp20/alpha crystallin family	Heat shock protein
TRINITY_DN1721489_c0_g1	HSP20	0	0	1	0	0	0	0	47	Hsp20/alpha crystallin family	Heat shock protein
TRINITY_DN265978_c0_g1	HSP20	92	55	4	58	2	51	80	0	Hsp20/alpha crystallin family	Heat shock protein
TRINITY_DN28473_c1_g1	HSP70	21	10	0	14	1	3	10	3	Hsp70 protein	Heat shock protein
TRINITY_DN957846_c0_g1	ThuA	0	1	0	9	5	0	0	0	Trehalose utilisation	Trehalose
TRINITY_DN87791_c0_g1	HSP70	0	2	12	1	3	0	3	3	Hsp70 protein	Heat shock protein
TRINITY_DN6625_c0_g1	HSP70	0	0	0	0	15	0	0	0	Hsp70 protein	Heat shock protein
TRINITY_DN14925_c1_g2	HSP70	45	4	8.2	4	38.19	13.99	2.03	46.15	Hsp70 protein	Heat shock protein
TRINITY_DN5583_c11_g1	HSP90	9.81	10	18	15.3	14	13	3	33	Hsp90 protein	Heat shock protein
TRINITY_DN92898_c0_g1	HSP70	14	1	15	19	21	5	5	82	Hsp70 protein	Heat shock protein
TRINITY_DN792735_c0_g1	HSP70	0	0	3	0	0	0	0	7	Hsp70 protein	Heat shock protein
TRINITY_DN384079_c0_g1	HSP20	302	0	1	10	0	7	3	0	Hsp20/alpha crystallin family	Heat shock protein
TRINITY_DN1079569_c0_g1	SUV3_C	0	0	2	4	0	0	4	0	Mitochondrial degradasome RNA helicase subunit C terminal	RNA helicase
TRINITY_DN1267903_c0_g1	Usp	1	0	0	0	5	0	0	3	Universal stress protein family	Stress
TRINITY_DN291397_c0_g1	HSP70	0	0	0	0	0	14	0	13	Hsp70 protein	Heat shock protein
TRINITY_DN14462_c0_g1	HSP20	0	0	0	2	0	0	328	9	Hsp20/alpha crystallin family	Heat shock protein
TRINITY_DN313294_c0_g1	Usp	2	0	2	4	4	0	0	2	Universal stress protein family	Stress
TRINITY_DN6419_c1_g1	HSP70	0	9	0	10	7	84.91	9	7	Hsp70 protein	Heat shock protein
TRINITY_DN1765189_c0_g1	HSP90	0	2	0	0	0	13	0	7	Hsp90 protein	Heat shock protein
TRINITY_DN1617615_c0_g1	HSP20	0	0	0	7	59	0	0	194	Hsp20/alpha crystallin family	Heat shock protein
TRINITY_DN35973_c0_g1	HSP70	10	5	32	18	39.68	77	38	16	Hsp70 protein	Heat shock protein
TRINITY_DN4017_c6_g1	HSP90	1	1	24	0	141.8	10	6	156.11	Hsp90 protein	Heat shock protein
TRINITY_DN1078093_c0_g1	Usp	0	0	3	0	2	0	0	0	Universal stress protein family	Stress
TRINITY_DN3615_c0_g1	HSP70	81.28	75.55	96.05	90.93	19.67	83.45	162.28	44.61	Hsp70 protein	Heat shock protein
TRINITY_DN878814_c0_g1	HSP20	9.01	0	0	0	0	1	0	0	Hsp20/alpha crystallin family	Heat shock protein
TRINITY_DN1935828_c0_g1	Usp	0	0	3	3	0	0	2	7	Universal stress protein family	Stress
TRINITY_DN47194_c0_g2	HSP70	6	5	13	1	3	0	0	4	Hsp70 protein	Heat shock protein
TRINITY_DN131834_c4_g1	HSP70	1	0	0	37	0	0	0	0	Hsp70 protein	Heat shock protein
TRINITY_DN2011496_c0_g1	HSP9_HSP12	0	0	0	0	9	0	0	0	Heat shock protein 9/12	Heat shock protein
TRINITY_DN9029_c0_g1	HSP20	4	10	60	139	195	110	68	213	Hsp20/alpha crystallin family	Heat shock protein
TRINITY_DN44060_c2_g3	HSP20	32	1	0	3	0	10	34	0	Hsp20/alpha crystallin family	Heat shock protein
TRINITY_DN18939_c0_g1	HSP20	2	10.3	0	4	10	27	34.09	1	Hsp20/alpha crystallin family	Heat shock protein
TRINITY_DN1634800_c0_g1	Usp	2	3	2	0	0	0	16	0	Universal stress protein family	Stress
TRINITY_DN39298_c0_g1	HSP90	10	2	5	3	17	5	10	7.28	Hsp90 protein	Heat shock protein
TRINITY_DN1669329_c0_g1	HSP70	0	0	0	0	8	0	0	3	Hsp70 protein	Heat shock protein
TRINITY_DN135061_c0_g2	HSP70	1	13	0	2	0	9	0	10	Hsp70 protein	Heat shock protein
TRINITY_DN1764841_c0_g1	HSP20	7	1	0	10	0	0	0	5	Hsp20/alpha crystallin family	Heat shock protein
TRINITY_DN171667_c0_g1	HSP70	0	0	24	3	2	0	0	0	Hsp70 protein	Heat shock protein
TRINITY_DN14131_c0_g1	HSP20	19	1	0	18	48	55	516.01	8	Hsp20/alpha crystallin family	Heat shock protein
TRINITY_DN57237_c3_g2	HSP90	0	0	2	0	4	0	0	10.99	Hsp90 protein	Heat shock protein
TRINITY_DN30398_c1_g1	T6PP_N	6	0	0	0	0	104	0	0	Trehalose-6-phosphate phosphatase N-terminal helical bundle domain	Trehalose
TRINITY_DN92859_c0_g1	HSP20	0	18	2	0	0	6	0	0	Hsp20/alpha crystallin family	Heat shock protein
TRINITY_DN23638_c0_g1	HSP70	4	0	0	12	19.31	57	6	4	Hsp70 protein	Heat shock protein
TRINITY_DN31430_c1_g2	HSP20	28	5	35	17	9	22	7	54	Hsp20/alpha crystallin family	Heat shock protein
TRINITY_DN28124_c0_g2	HSP70	0	0	13	3	4	0	0	21	Hsp70 protein	Heat shock protein
TRINITY_DN699_c0_g2	HSP20	214.87	62	5	133	0	86	293.9	32	Hsp20/alpha crystallin family	Heat shock protein
TRINITY_DN233154_c0_g1	HSP70	1	10	40	0	3	3	0	0	Hsp70 protein	Heat shock protein
TRINITY_DN21300_c0_g1	HSP70	1	2	20	4	1	0	0	0	Hsp70 protein	Heat shock protein
TRINITY_DN191516_c0_g1	Usp	0	0	0	0	5	0	3	0	Universal stress protein family	Stress
TRINITY_DN261019_c0_g1	HSP20	0	0	0	0	0	0	0	14	Hsp20/alpha crystallin family	Heat shock protein
TRINITY_DN80483_c0_g1	HSP90	1	0	17	0	0	0	0	0	Hsp90 protein	Heat shock protein
TRINITY_DN128846_c0_g1	HSP70	19	5	2	35	4	1	2	8	Hsp70 protein	Heat shock protein
TRINITY_DN127108_c0_g1	HSP70	0	0	0	0	0	34	0	0	Hsp70 protein	Heat shock protein
TRINITY_DN1364991_c0_g1	HSP70	0	0	0	0	0	13	15	0	Hsp70 protein	Heat shock protein
TRINITY_DN539523_c0_g1	Usp	0	0	31	1	0	0	0	0	Universal stress protein family	Stress
TRINITY_DN14454_c5_g1	HSP90	0	0	7	0	0	0	0	0	Hsp90 protein	Heat shock protein
TRINITY_DN4047_c0_g1	HSP70	78	17	126	344.59	0	8	8	2	Hsp70 protein	Heat shock protein
TRINITY_DN27295_c1_g1	HSP70	24	8	9	3	1	14	17	30	Hsp70 protein	Heat shock protein
TRINITY_DN141968_c0_g1	HSP70	9	5	8	3	0	0	2	7	Hsp70 protein	Heat shock protein
TRINITY_DN126392_c0_g1	HSP20	26	6	5	36	0	4	1	3	Hsp20/alpha crystallin family	Heat shock protein
TRINITY_DN256212_c0_g1	HSP20	1	11	3	0	8	8	0	0	Hsp20/alpha crystallin family	Heat shock protein
TRINITY_DN24878_c0_g1	HSP20	8	1	0	10	5	7	18	19	Hsp20/alpha crystallin family	Heat shock protein
TRINITY_DN29715_c0_g1	Usp	1	1	38	8	2	7	5	4	Universal stress protein family	Stress
TRINITY_DN1008000_c0_g1	HSP90	7.07	1	1	7	1	6	3	8	Hsp90 protein	Heat shock protein
TRINITY_DN676050_c0_g1	HSP20	0	13	98	9	428	0	153	129	Hsp20/alpha crystallin family	Heat shock protein
TRINITY_DN134931_c0_g1	HSP20	9	3	1	6	4	0	5	7	Hsp20/alpha crystallin family	Heat shock protein
TRINITY_DN1031455_c0_g1	HSP20	7	15	0	15	11	1	1	12	Hsp20/alpha crystallin family	Heat shock protein
TRINITY_DN16185_c2_g2	HSP70	0	0	0	3	0	0	0	5	Hsp70 protein	Heat shock protein
TRINITY_DN422283_c0_g1	Usp	2	0	1	3	0	0	0	1	Universal stress protein family	Stress
TRINITY_DN2857_c1_g1	HSP70	27	7	40	15	5	263	8	30	Hsp70 protein	Heat shock protein
TRINITY_DN682007_c0_g1	HSP20	22	0	0	0	0	5	2	2	Hsp20/alpha crystallin family	Heat shock protein
TRINITY_DN1036907_c0_g1	HSP70	0	0	13	0	0	0	0	0	Hsp70 protein	Heat shock protein
TRINITY_DN400020_c0_g1	HSP20	0	2	2	3	2	0	0	0	Hsp20/alpha crystallin family	Heat shock protein
TRINITY_DN18353_c0_g1	HSP90	30	43	106.79	68.81	8	10	22	53	Hsp90 protein	Heat shock protein
TRINITY_DN23303_c0_g1	HSP20	0	4	5	7	180	0	46	933	Hsp20/alpha crystallin family	Heat shock protein
TRINITY_DN53122_c0_g1	HSP70	6	1	0	8	1	6	0	0	Hsp70 protein	Heat shock protein
TRINITY_DN51584_c0_g1	HSP70	11	9	8	11	2	0	0	15	Hsp70 protein	Heat shock protein
TRINITY_DN32606_c1_g1	HSP70	0	7	18	1	0	1	5	2	Hsp70 protein	Heat shock protein
TRINITY_DN105022_c0_g1	HSP70	6	3	3	0	7	1	3	2	Hsp70 protein	Heat shock protein
TRINITY_DN99239_c0_g1	HSP90	4	0	0	3	2	0	9	14	Hsp90 protein	Heat shock protein
TRINITY_DN650966_c0_g1	HSP20	1	7	5	0	3	0	0	18	Hsp20/alpha crystallin family	Heat shock protein
TRINITY_DN22680_c0_g3	HSP70	8	7	30	9	4	8	2	8	Hsp70 protein	Heat shock protein
TRINITY_DN1296313_c0_g1	Usp	0	0	6	0	5	0	0	0	Universal stress protein family	Stress
TRINITY_DN724181_c0_g1	HSP20	0	0	12	0	0	0	0	0	Hsp20/alpha crystallin family	Heat shock protein
TRINITY_DN1929723_c0_g1	HSP70	0	1	13	0	1	0	0	0	Hsp70 protein	Heat shock protein
TRINITY_DN1410692_c0_g1	HSP70	0	0	1	7	2	0	0	8	Hsp70 protein	Heat shock protein
TRINITY_DN1063_c0_g1	HSP70	113	74	239	196.67	2608.85	439.19	1318.17	465.27	Hsp70 protein	Heat shock protein
TRINITY_DN36127_c0_g2	HSP70	0	0	4	4	8	0	0	0	Hsp70 protein	Heat shock protein
TRINITY_DN8809_c2_g1	HSP20	8	11	41	28	10	19	1	5	Hsp20/alpha crystallin family	Heat shock protein
TRINITY_DN74228_c0_g2	HSP70	40	9	18	14	0	6	0	11	Hsp70 protein	Heat shock protein
TRINITY_DN2712_c0_g2	HSP90	0	1	121	0	0	0	1	0	Hsp90 protein	Heat shock protein
TRINITY_DN86323_c0_g1	HSP70	5	0	0	0	7	0	4	4	Hsp70 protein	Heat shock protein
TRINITY_DN198375_c0_g1	HSP20	1	0	2	64	0	0	0	0	Hsp20/alpha crystallin family	Heat shock protein
TRINITY_DN23869_c0_g1	HSP20	25	8	0	36	4	15	12	32	Hsp20/alpha crystallin family	Heat shock protein
TRINITY_DN1126332_c0_g1	HSP90	3	2.07	0	0	3	0	0	0	Hsp90 protein	Heat shock protein
TRINITY_DN537471_c0_g1	HSP70	0	0	0	10	0	0	0	5	Hsp70 protein	Heat shock protein
TRINITY_DN25064_c2_g1	HSP70	0	0	4	0	2	6	0	6	Hsp70 protein	Heat shock protein
TRINITY_DN119326_c0_g1	Usp	1	0	9	2	0	0	1	0	Universal stress protein family	Stress
TRINITY_DN64493_c0_g2	HSP90	0	0	0	22	6	0	0	2	Hsp90 protein	Heat shock protein
TRINITY_DN1426_c0_g1	HSP70	743.18	0	0	0	55	0	0	759	Hsp70 protein	Heat shock protein
TRINITY_DN1861000_c0_g1	HSP90	26	0	19	0	0	0	3	79.08	Hsp90 protein	Heat shock protein
TRINITY_DN44388_c0_g1	HSP70	3	0	0	0	19	0	1	19	Hsp70 protein	Heat shock protein
TRINITY_DN17542_c0_g1	HSP20	23	23	0	4	0	22	16.16	0	Hsp20/alpha crystallin family	Heat shock protein
TRINITY_DN1211354_c0_g1	HSP70	0	2	3	0	0	0	0	0	Hsp70 protein	Heat shock protein
TRINITY_DN437740_c0_g1	HSP20	5	0	0	11	0	0	0	0	Hsp20/alpha crystallin family	Heat shock protein
TRINITY_DN121084_c0_g1	Usp	0	0	7	2	0	0	0	1	Universal stress protein family	Stress
TRINITY_DN262388_c0_g1	HSP20	4	0	0	2	3	10	30	0	Hsp20/alpha crystallin family	Heat shock protein
TRINITY_DN56129_c0_g1	HSP70	24	16	4	54	9	26	27	39	Hsp70 protein	Heat shock protein
TRINITY_DN693513_c0_g1	OSR1_C	0	0	3	0	0	0	0	15	Oxidative-stress-responsive kinase 1 C-terminal domain	Stress
TRINITY_DN427490_c0_g1	HSP20	1	0	0	6	0	8	1	3	Hsp20/alpha crystallin family	Heat shock protein
TRINITY_DN1672937_c0_g1	HSP90	0	0	0	2	0	0	0	0	Hsp90 protein	Heat shock protein
TRINITY_DN66341_c0_g1	HSP70	0	0	13	1	0	0	0	6	Hsp70 protein	Heat shock protein
TRINITY_DN17149_c9_g1	HSP70	1	10.67	0	17	6	53.27	2	43	Hsp70 protein	Heat shock protein
TRINITY_DN1981148_c0_g1	HSP70	5	1.31	2	0	0	0	3	0	Hsp70 protein	Heat shock protein
TRINITY_DN788344_c0_g1	HSP90	0	0	0	0	5	1	0	8	Hsp90 protein	Heat shock protein
TRINITY_DN1194666_c0_g1	Usp	0	0	0	0	0	0	0	21	Universal stress protein family	Stress
TRINITY_DN337299_c0_g1	HSP70	0	0	0	0	0	0	5	8	Hsp70 protein	Heat shock protein
TRINITY_DN29413_c1_g2	HSP20	2	10	6	4	0	7	2	0	Hsp20/alpha crystallin family	Heat shock protein
TRINITY_DN29336_c0_g1	Usp	16	47	16	62	0	11	15	20	Universal stress protein family	Stress
TRINITY_DN169796_c0_g1	HSP70	0	0	0	1	1	0	0	0	Hsp70 protein	Heat shock protein
TRINITY_DN32319_c0_g1	HSP70	0	4	21	7	6	0	0	0	Hsp70 protein	Heat shock protein
TRINITY_DN24695_c3_g1	HSP90	0	13	17	4	2	0	0	4	Hsp90 protein	Heat shock protein
TRINITY_DN34013_c0_g1	HSP90	12	2	140.76	44	88	0	5	125	Hsp90 protein	Heat shock protein
TRINITY_DN43549_c2_g1	HSP20	9	12	0	2	0	2	0	0	Hsp20/alpha crystallin family	Heat shock protein
TRINITY_DN1962368_c0_g1	HSP20	4	3	0	1	0	7	0	0	Hsp20/alpha crystallin family	Heat shock protein
TRINITY_DN116664_c0_g1	KGG	18	5	11	2	8	0	12	7	Stress-induced bacterial acidophilic repeat motif	Stress
TRINITY_DN18097_c0_g1	HSP70	55	10	191	130	0	23	113	90	Hsp70 protein	Heat shock protein
TRINITY_DN849446_c0_g1	HSP90	0	0	0	0	8	0	0	0	Hsp90 protein	Heat shock protein
TRINITY_DN2512_c0_g1	HSP20	0	0	167.96	0	0	91	0	0	Hsp20/alpha crystallin family	Heat shock protein
TRINITY_DN226851_c0_g1	HSP70	1	0	12	0	0	0	0	1	Hsp70 protein	Heat shock protein
TRINITY_DN10720_c2_g1	HSP70	0	5	15	0	2	0	0	0	Hsp70 protein	Heat shock protein
TRINITY_DN302427_c0_g1	Di19_C	0	0	0	0	3	28	0	0	Stress-induced protein Di19 C-terminal	Stress
TRINITY_DN1546737_c0_g1	CYSTM	0	0	9	0	2	0	0	0	Cysteine-rich TM module stress tolerance	Stress
TRINITY_DN1013533_c0_g1	HSP70	0	4	1	0	11	0	0	30	Hsp70 protein	Heat shock protein
TRINITY_DN102952_c0_g1	HSP20	16	0	84	0	0	16	0	39	Hsp20/alpha crystallin family	Heat shock protein
TRINITY_DN26857_c0_g2	HSP70	5	24	20	7	21	84	4	4	Hsp70 protein	Heat shock protein
TRINITY_DN13208_c1_g1	HSP20	0	0	2	7	1	0	1	2	Hsp20/alpha crystallin family	Heat shock protein
TRINITY_DN431413_c1_g1	HSP70	0	0	4	4	0	0	1	7	Hsp70 protein	Heat shock protein
TRINITY_DN4321_c3_g1	HSP70	22	0	5	6	0	0	0	0	Hsp70 protein	Heat shock protein
TRINITY_DN16775_c2_g1	HSP70	5	27	5	11	16	30	55.99	6	Hsp70 protein	Heat shock protein
TRINITY_DN3538_c0_g1	HSP20	224	147	224	122	513	71	9	242	Hsp20/alpha crystallin family	Heat shock protein
TRINITY_DN109453_c0_g1	HSP90	0	1	27	7	0	0	5	0	Hsp90 protein	Heat shock protein
TRINITY_DN10261_c0_g1	HSP70	0	2	62	4	62	0	1	2	Hsp70 protein	Heat shock protein
TRINITY_DN2221_c2_g2	HSP90	6	6	103.66	42.26	13	33.47	5	7	Hsp90 protein	Heat shock protein
TRINITY_DN299540_c0_g1	HSP70	0	0	0	0	35	0	0	0	Hsp70 protein	Heat shock protein
TRINITY_DN1067962_c0_g1	HSP20	0	0	8	0	0	4	0	0	Hsp20/alpha crystallin family	Heat shock protein
TRINITY_DN1278179_c0_g1	Usp	2	4	6	5	0	0	0	2	Universal stress protein family	Stress
TRINITY_DN663045_c0_g1	HSP90	0	0	0	0	4	0	0	0	Hsp90 protein	Heat shock protein
TRINITY_DN1040993_c0_g1	HSP70	0	2	6	3	2	0	0	0	Hsp70 protein	Heat shock protein
TRINITY_DN7260_c0_g2	HSP90	4	28	24	49	9	0	6	0	Hsp90 protein	Heat shock protein
TRINITY_DN16478_c0_g1	HSP70	0	0	0	0	23	0	3	85.01	Hsp70 protein	Heat shock protein
TRINITY_DN39369_c0_g1	HSP70	0	0	48	0	6	0	0	60	Hsp70 protein	Heat shock protein
TRINITY_DN123531_c0_g1	HSP90	1	0	15	0	11	0	0	1	Hsp90 protein	Heat shock protein
TRINITY_DN105788_c0_g1	KGG	0	0	8	0	0	2	461	0	Stress-induced bacterial acidophilic repeat motif	Stress
TRINITY_DN1389206_c0_g1	HSP70	0	1	8	0	0	0	0	0	Hsp70 protein	Heat shock protein
TRINITY_DN133093_c0_g1	HSP70	0	0	9	1	0	0	22	30	Hsp70 protein	Heat shock protein
TRINITY_DN133336_c0_g1	HSP70	0	3	1	2	3.08	31	0	2	Hsp70 protein	Heat shock protein
TRINITY_DN49372_c1_g1	HSP70	6	0	0	1	0	25	27	0	Hsp70 protein	Heat shock protein
TRINITY_DN2221_c2_g3	HSP90	0	0	39	14	17	9	2	12	Hsp90 protein	Heat shock protein
TRINITY_DN24695_c2_g1	HSP90	9	21	40.79	19	9	13	0	5	Hsp90 protein	Heat shock protein
TRINITY_DN1962426_c0_g1	HSP70	0	0	0	13	0	0	0	4	Hsp70 protein	Heat shock protein
TRINITY_DN51923_c0_g2	HSP20	1	0	0	9	0	0	1	11	Hsp20/alpha crystallin family	Heat shock protein
TRINITY_DN396116_c0_g1	Usp	0	0	4	0	0	0	0	4	Universal stress protein family	Stress
TRINITY_DN292455_c0_g1	HSP90	3	0	25	5	2	0	8	0	Hsp90 protein	Heat shock protein
TRINITY_DN10867_c0_g1	HSP70	6	17.7	26	3	43	55.85	14.01	37	Hsp70 protein	Heat shock protein
TRINITY_DN890160_c0_g1	HSP70	0	0	10	4	0	0	0	2	Hsp70 protein	Heat shock protein
TRINITY_DN12509_c3_g1	HSP90	0	3	0	6	3	49	0	10	Hsp90 protein	Heat shock protein
TRINITY_DN1608563_c0_g1	HSP20	0	0	0	0	4	0	0	6	Hsp20/alpha crystallin family	Heat shock protein
TRINITY_DN349791_c0_g1	HSP33	2	2	0	9	0	0	0	0	Hsp33 protein	Heat shock protein
TRINITY_DN1116328_c0_g1	HSP20	0	0	0	0	0	0	0	0	Hsp20/alpha crystallin family	Heat shock protein
TRINITY_DN758858_c0_g1	HSP9_HSP12	0	0	3	1	0	0	8	7	Heat shock protein 9/12	Heat shock protein
TRINITY_DN21035_c0_g1	HSP90	2	2	44.92	29.19	10	3	14	22	Hsp90 protein	Heat shock protein
TRINITY_DN131877_c0_g2	HSP70	0	0	9	6	9	0	6	0	Hsp70 protein	Heat shock protein
TRINITY_DN1575170_c0_g1	KGG	0	0	114	0	0	0	0	0	Stress-induced bacterial acidophilic repeat motif	Stress
TRINITY_DN256986_c0_g1	HSP70	0	0	14	0	0	0	0	0	Hsp70 protein	Heat shock protein
TRINITY_DN112330_c0_g1	HSP90	1	10	5	13	1	0	5	3	Hsp90 protein	Heat shock protein
TRINITY_DN1624167_c0_g1	HSP70	0	2	5	4	10	15	4	0	Hsp70 protein	Heat shock protein
TRINITY_DN72687_c0_g1	Mid2	0	5	0	0	17	0	0	6	Mid2 like cell wall stress sensor	Stress
TRINITY_DN227286_c0_g1	Trehalose_PPase	2	1	0	0	1	0	1	10	Trehalose-phosphatase	Trehalose
TRINITY_DN9947_c0_g1	HSP70	0	0	0	0	0	198	0	0	Hsp70 protein	Heat shock protein
TRINITY_DN373234_c0_g1	HSP90	0	1	0	1	5	7	0	0	Hsp90 protein	Heat shock protein
TRINITY_DN1147421_c0_g1	HSP70	0	0	3	0	0	0	29	0	Hsp70 protein	Heat shock protein
TRINITY_DN1954959_c0_g1	HSP70	0	0	0	0	0	0	1	9	Hsp70 protein	Heat shock protein
TRINITY_DN1029603_c0_g1	Usp	0	0	0	0	12	0	0	0	Universal stress protein family	Stress
TRINITY_DN1674051_c0_g1	HSP70	0	2	1	0	2	0	0	0	Hsp70 protein	Heat shock protein
TRINITY_DN97047_c1_g1	HSP90	8	16	22	19	18	2	0	4	Hsp90 protein	Heat shock protein
TRINITY_DN1094772_c0_g1	HSP20	0	0	0	0	0	0	14	0	Hsp20/alpha crystallin family	Heat shock protein
TRINITY_DN34347_c0_g1	HSP90	28	52	4	13	5	17	4	8	Hsp90 protein	Heat shock protein
TRINITY_DN144934_c1_g1	HSP70	0	0	6	0	0	0	0	0	Hsp70 protein	Heat shock protein
TRINITY_DN964489_c0_g1	HSP20	0	0	4	0	0	0	0	1	Hsp20/alpha crystallin family	Heat shock protein
TRINITY_DN1365953_c0_g1	HSP70	4	13	2	4	1	8	52.54	4	Hsp70 protein	Heat shock protein
TRINITY_DN492011_c0_g1	HSP20	0	0	0	0	6	0	0	8	Hsp20/alpha crystallin family	Heat shock protein
TRINITY_DN14644_c2_g1	HSP70	2	2	0	0	0	45	20	34	Hsp70 protein	Heat shock protein
TRINITY_DN187479_c0_g1	HSP90	2	4	12	5	0	0	0	1	Hsp90 protein	Heat shock protein
TRINITY_DN1044_c3_g1	HSP70	584.77	0	0	0	30	0	2	582.07	Hsp70 protein	Heat shock protein
TRINITY_DN699_c2_g1	HSP20	50.8	92.82	6	15	32	194.22	219.01	7	Hsp20/alpha crystallin family	Heat shock protein
TRINITY_DN1055695_c0_g1	HSP20	0	0	30	0	0	0	1	0	Hsp20/alpha crystallin family	Heat shock protein
TRINITY_DN104700_c0_g1	HSP20	0	0	2	2	0	0	0	18	Hsp20/alpha crystallin family	Heat shock protein
TRINITY_DN20729_c0_g1	HSP70	0	1	57	59	0	0	1	0	Hsp70 protein	Heat shock protein
TRINITY_DN2002605_c0_g1	Usp	3	0	6	2	0	0	0	9	Universal stress protein family	Stress
TRINITY_DN99521_c0_g1	HSP70	5	0	0	6	1	6	0	0	Hsp70 protein	Heat shock protein
TRINITY_DN156074_c0_g1	HSP70	4	0	0	3	0	0	3	7	Hsp70 protein	Heat shock protein
TRINITY_DN10917_c1_g1	HSP70	0	18	5	23.56	0	52	16	5	Hsp70 protein	Heat shock protein
TRINITY_DN106808_c0_g1	HSP20	0	2	0	0	0	0	3	0	Hsp20/alpha crystallin family	Heat shock protein
TRINITY_DN85379_c0_g1	HSP90	3	1	26	7	19	2	5	6	Hsp90 protein	Heat shock protein
TRINITY_DN59172_c1_g1	HSP70	2	5	1	7	18	9	7	5	Hsp70 protein	Heat shock protein
TRINITY_DN1664161_c0_g1	HSP20	0	0	0	0	0	0	0	4	Hsp20/alpha crystallin family	Heat shock protein
TRINITY_DN1273262_c0_g1	ThuA	0	0	0	0	0	0	0	13	Trehalose utilisation	Trehalose
TRINITY_DN112420_c0_g1	HSP70	0	0	0	0	10	0	0	8	Hsp70 protein	Heat shock protein
TRINITY_DN2717_c0_g1	HSP20	189	395	47	281	100	114	72	34	Hsp20/alpha crystallin family	Heat shock protein
TRINITY_DN12509_c2_g1	HSP90	0	0	40	0	0	0	2	0	Hsp90 protein	Heat shock protein
TRINITY_DN173690_c0_g1	HSP70	0	0	5	4	1	0	1	12	Hsp70 protein	Heat shock protein
TRINITY_DN195651_c0_g2	HSP70	0	0	12	0	3	3	5	1	Hsp70 protein	Heat shock protein
TRINITY_DN18_c0_g2	HSP20	75	122	596.37	366	2760.13	1696.41	2273.72	296	Hsp20/alpha crystallin family	Heat shock protein
TRINITY_DN63196_c0_g3	HSP70	5	0	0	2	3	11	1	2	Hsp70 protein	Heat shock protein
TRINITY_DN490832_c0_g1	HSP20	0	4	14	1	2	0	0	0	Hsp20/alpha crystallin family	Heat shock protein
TRINITY_DN793442_c0_g1	HSP20	2	0	0	0	1	0	0	15	Hsp20/alpha crystallin family	Heat shock protein
TRINITY_DN1573908_c0_g1	HSP20	3	3	0	0	0	6	2	0	Hsp20/alpha crystallin family	Heat shock protein
TRINITY_DN11881_c2_g1	HSP90	0	0	15	0	0	0	2	0	Hsp90 protein	Heat shock protein
TRINITY_DN280_c12_g1	HSP70	15	6	0	2	23	1	3	15	Hsp70 protein	Heat shock protein
TRINITY_DN38219_c1_g1	HSP70	9	0	0	1	8	0	0	14	Hsp70 protein	Heat shock protein
TRINITY_DN1245700_c0_g1	HSP20	2	62	0	0	0	0	7	2	Hsp20/alpha crystallin family	Heat shock protein
TRINITY_DN1870746_c0_g1	HSP20	0	0	0	0	25	0	0	0	Hsp20/alpha crystallin family	Heat shock protein
TRINITY_DN1065_c0_g1	HSP70	1	0	0	2	4	655.36	1	11	Hsp70 protein	Heat shock protein
TRINITY_DN140707_c0_g1	HSP70	2	10	6	5	17	11	57	49	Hsp70 protein	Heat shock protein
TRINITY_DN268547_c0_g1	HSP70	0	4	1	0	5	0	0	0	Hsp70 protein	Heat shock protein
TRINITY_DN63119_c0_g4	HSP70	6	5	44.88	22	7	11	4	2	Hsp70 protein	Heat shock protein
TRINITY_DN2270_c3_g3	HSP70	0	0	0	1	9	0	0	45	Hsp70 protein	Heat shock protein
TRINITY_DN116746_c0_g1	HSP20	1	3	2	2	0	9	2	6	Hsp20/alpha crystallin family	Heat shock protein
TRINITY_DN1978236_c0_g1	Trehalose_PPase	0	0	0	0	0	0	0	5	Trehalose-phosphatase	Trehalose
TRINITY_DN157166_c0_g2	HSP70	3	0	6	0	0	0	0	4	Hsp70 protein	Heat shock protein
TRINITY_DN104452_c0_g1	HSP70	0	6	0	4	2	0	4	4	Hsp70 protein	Heat shock protein
TRINITY_DN43322_c0_g1	HSP20	3	0	0	33.47	0	0	38	0	Hsp20/alpha crystallin family	Heat shock protein
TRINITY_DN29820_c0_g1	HSP70	2	0	0	20	5	3	64	24	Hsp70 protein	Heat shock protein
TRINITY_DN280_c0_g1	HSP70	126.19	61.77	492.68	109.79	435.03	240.12	255.09	498.56	Hsp70 protein	Heat shock protein
TRINITY_DN78689_c0_g1	HSP70	4	0	0	0	42	0	3	50	Hsp70 protein	Heat shock protein
TRINITY_DN173674_c0_g1	HSP20	0	1	0	4	2	0	1	0	Hsp20/alpha crystallin family	Heat shock protein
TRINITY_DN734186_c0_g1	HSP20	4	1	0	18	1	0	2	1	Hsp20/alpha crystallin family	Heat shock protein
TRINITY_DN354265_c0_g1	T6PP_N	3	3	3	1	3	0	2	10	Trehalose-6-phosphate phosphatase N-terminal helical bundle domain	Trehalose
TRINITY_DN9186_c5_g1	HSP70	0	3	6	4.99	1	0	42	0	Hsp70 protein	Heat shock protein
TRINITY_DN14740_c0_g1	HSP90	14	0	15	3	8	0	6	2	Hsp90 protein	Heat shock protein
TRINITY_DN157170_c0_g2	HSP20	0	0	27	0	0	0	0	0	Hsp20/alpha crystallin family	Heat shock protein
TRINITY_DN3050_c1_g1	HSP70	6	31	36	46	0	14	3	23	Hsp70 protein	Heat shock protein
TRINITY_DN3396_c0_g1	HSP70	0	28	45	0	151.97	282	578	54	Hsp70 protein	Heat shock protein
TRINITY_DN163969_c0_g1	HSP70	3	0	1	0	1	0	1	13	Hsp70 protein	Heat shock protein
TRINITY_DN53745_c1_g1	HSP90	0	0	49.35	0	0	0	0	0	Hsp90 protein	Heat shock protein
TRINITY_DN39256_c0_g3	HSP70	0	0	1	3	0	12	0	1	Hsp70 protein	Heat shock protein
TRINITY_DN527436_c0_g1	HSP70	0	0	0	4	0	0	1	43	Hsp70 protein	Heat shock protein
TRINITY_DN47548_c0_g1	HSP90	0	10	68	1	2	0	0	2	Hsp90 protein	Heat shock protein
TRINITY_DN84528_c0_g1	HSP70	0	0	7	8	8	0	0	0	Hsp70 protein	Heat shock protein
TRINITY_DN23199_c0_g1	HSP90	717.68	0	0	0	44.69	0	0	699.5	Hsp90 protein	Heat shock protein
TRINITY_DN1631295_c0_g1	HSP70	0	4	0	0	27.14	0	0	0	Hsp70 protein	Heat shock protein
TRINITY_DN596736_c0_g1	HSP70	4	0	6	0	4	0	1	13	Hsp70 protein	Heat shock protein
TRINITY_DN1828671_c0_g1	Usp	0	0	2	0	0	0	0	4	Universal stress protein family	Stress
TRINITY_DN29273_c0_g1	HSP90	0	4	2	24	2	0	3	74	Hsp90 protein	Heat shock protein
TRINITY_DN89700_c0_g1	KGG	0	0	10	67	0	0	0	0	Stress-induced bacterial acidophilic repeat motif	Stress
TRINITY_DN31453_c0_g1	HSP70	18	17	4	3	33	0	7	20.99	Hsp70 protein	Heat shock protein
TRINITY_DN174793_c0_g1	Usp	14	1	2	4	5	0	1	13	Universal stress protein family	Stress
TRINITY_DN54002_c0_g1	HSP90	24	9	7	30	18	15	20	31	Hsp90 protein	Heat shock protein
TRINITY_DN1312227_c0_g1	HSP20	60	18	24	49	89	12	0	65	Hsp20/alpha crystallin family	Heat shock protein
TRINITY_DN27316_c0_g1	HSP20	0	2	25	0	117.1	0	20.51	13	Hsp20/alpha crystallin family	Heat shock protein
TRINITY_DN689380_c0_g1	Usp	7	0	0	11	0	0	0	1	Universal stress protein family	Stress
TRINITY_DN29802_c0_g1	HSP90	24	6	13	8	13	0	8	10	Hsp90 protein	Heat shock protein
TRINITY_DN11041_c0_g1	HSP20	0	0	0	0	85	0	0	5	Hsp20/alpha crystallin family	Heat shock protein
TRINITY_DN3102_c0_g1	HSP20	82	2	24	0	2	48	3	6	Hsp20/alpha crystallin family	Heat shock protein
TRINITY_DN151259_c0_g1	HSP90	0	14	151	4	153	0	1	90.95	Hsp90 protein	Heat shock protein
TRINITY_DN4566_c1_g1	HSP70	5	7	11	21	17	12	17.41	26	Hsp70 protein	Heat shock protein
TRINITY_DN6750_c0_g1	HSP20	0	1	643	0	0	2	6	99	Hsp20/alpha crystallin family	Heat shock protein
TRINITY_DN11210_c0_g2	KGG	0	0	0	0	0	113	0	0	Stress-induced bacterial acidophilic repeat motif	Stress
TRINITY_DN33679_c0_g2	HSP90	4	0	0	0	0	11	18	0	Hsp90 protein	Heat shock protein
TRINITY_DN1899003_c0_g1	HSP20	13	1	27	4	2	0	0	0	Hsp20/alpha crystallin family	Heat shock protein
TRINITY_DN1337238_c0_g1	Usp	3	0	0	0	0	0	0	1	Universal stress protein family	Stress
TRINITY_DN91175_c0_g1	HSP70	45	40	15	45	3	54	65.98	4	Hsp70 protein	Heat shock protein
TRINITY_DN1024426_c0_g1	HSP20	6	0	3	1	0	0	0	5	Hsp20/alpha crystallin family	Heat shock protein
TRINITY_DN1689759_c0_g1	HSP70	0	0	25	0	0	19	0	0	Hsp70 protein	Heat shock protein
TRINITY_DN151831_c4_g1	HSP70	6	0	0	5	2	0	5	0	Hsp70 protein	Heat shock protein
TRINITY_DN11515_c0_g1	HSP20	17	64	7	13	9	30	25	3	Hsp20/alpha crystallin family	Heat shock protein
TRINITY_DN574213_c0_g1	HSP70	0	0	0	0	3	0	0	3	Hsp70 protein	Heat shock protein
TRINITY_DN11305_c0_g1	SURNod19	0	0	0	3	106	56	350	1416	Stress up-regulated Nod 19	Stress
TRINITY_DN139799_c0_g1	HSP70	10	0	0	0	47	3	0	22.62	Hsp70 protein	Heat shock protein
TRINITY_DN375674_c0_g1	HSP70	0	0	3	0	0	0	0	18	Hsp70 protein	Heat shock protein
TRINITY_DN395858_c0_g1	HSP20	0	0	5	0	0	0	0	0	Hsp20/alpha crystallin family	Heat shock protein
TRINITY_DN1362708_c0_g1	HSP90	1	0	0	1	1	4	1	4	Hsp90 protein	Heat shock protein
TRINITY_DN9743_c1_g1	HSP70	0	0	0	2	13	0	13	8	Hsp70 protein	Heat shock protein
TRINITY_DN440163_c0_g1	HSP20	0	0	0	3	9	0	0	0	Hsp20/alpha crystallin family	Heat shock protein
TRINITY_DN11913_c0_g1	HSP70	33	101	361	75	8	10	74	44.37	Hsp70 protein	Heat shock protein
TRINITY_DN277712_c0_g1	Usp	26	2	7	33	0	21	5	14	Universal stress protein family	Stress
TRINITY_DN11980_c1_g3	HSP70	8.54	5	2	7	10.69	0	4	19.99	Hsp70 protein	Heat shock protein
TRINITY_DN1867317_c0_g1	HSP70	1	1	0	0	0	0	2	10	Hsp70 protein	Heat shock protein
TRINITY_DN4536_c0_g1	HSP70	40	2	87.99	7	8	122	40	350	Hsp70 protein	Heat shock protein
TRINITY_DN187457_c0_g1	HSP70	0	0	14	0	0	2	0	0	Hsp70 protein	Heat shock protein
TRINITY_DN14356_c0_g1	HSP20	86	0	0	25	0	26	3	0	Hsp20/alpha crystallin family	Heat shock protein
TRINITY_DN226162_c0_g2	HSP70	0	0	0	0	0	0	18	0	Hsp70 protein	Heat shock protein
TRINITY_DN205816_c1_g1	HSP20	1	36.7	2	2	1	3	1	0	Hsp20/alpha crystallin family	Heat shock protein
TRINITY_DN120080_c0_g1	HSP70	9.01	26.61	4	5	1	22	16	0	Hsp70 protein	Heat shock protein
TRINITY_DN1351306_c0_g1	HSP70	0	0	20	0	2	0	0	0	Hsp70 protein	Heat shock protein
TRINITY_DN364913_c0_g1	Usp	0	0	32	0	0	0	0	0	Universal stress protein family	Stress
TRINITY_DN314835_c0_g1	HSP20	0	0	7	4	13	0	1	2	Hsp20/alpha crystallin family	Heat shock protein
TRINITY_DN13450_c1_g1	HSP90	9	0	5	2	6	0	3	5	Hsp90 protein	Heat shock protein
TRINITY_DN24513_c0_g1	HSP90	2	10	4.03	24.1	18.88	0	14	9	Hsp90 protein	Heat shock protein
TRINITY_DN848918_c0_g1	Glucan_synthase	0	0	0	0	0	44	0	0	13-beta-glucan synthase component	13-beta-glucan synthase
TRINITY_DN1871261_c0_g1	HSP20	0	0	0	0	26	0	0	0	Hsp20/alpha crystallin family	Heat shock protein
TRINITY_DN187885_c0_g1	HSP20	1	0	6	7	19	23	2	4	Hsp20/alpha crystallin family	Heat shock protein
TRINITY_DN1159478_c0_g1	Usp	2	0	0	0	12	0	0	4	Universal stress protein family	Stress
TRINITY_DN183925_c0_g1	HSP70	0	0	0	0	28	0	0	11	Hsp70 protein	Heat shock protein
TRINITY_DN976564_c0_g1	HSP70	7	3	3	29	2	6	0	0	Hsp70 protein	Heat shock protein
TRINITY_DN86398_c0_g1	HSP70	6	0	8	0	0	0	0	0	Hsp70 protein	Heat shock protein
TRINITY_DN51406_c0_g1	HSP20	0	0	0	4	0	19	0	39	Hsp20/alpha crystallin family	Heat shock protein
TRINITY_DN7831_c0_g1	HSP70	7	11	2	12	2	107	12	0	Hsp70 protein	Heat shock protein
TRINITY_DN627098_c0_g1	HSP90	2	3	3	4	0	0	0	0	Hsp90 protein	Heat shock protein
TRINITY_DN19883_c0_g1	HSP20	0	5	0	1	3	427	74	7	Hsp20/alpha crystallin family	Heat shock protein
TRINITY_DN14966_c1_g1	HSP70	0	0	23	0	0	33	0	0	Hsp70 protein	Heat shock protein
TRINITY_DN153722_c0_g1	HSP20	39	8	6	7	0	17	23	11	Hsp20/alpha crystallin family	Heat shock protein
TRINITY_DN1107605_c0_g1	HSP70	3	0	12	0	0	0	0	0	Hsp70 protein	Heat shock protein
TRINITY_DN31274_c0_g1	HSP20	0	0	0	0	0	62	0	0	Hsp20/alpha crystallin family	Heat shock protein
TRINITY_DN291397_c1_g1	HSP70	5	0	1	6	5	26	5	0	Hsp70 protein	Heat shock protein
TRINITY_DN25626_c0_g1	HSP70	11	15	0	17	6	5	50	16	Hsp70 protein	Heat shock protein
TRINITY_DN635444_c0_g1	HSP70	0	0	2	0	0	0	0	3	Hsp70 protein	Heat shock protein
TRINITY_DN17750_c0_g1	HSP70	0	1	35	10	0	0	2	3	Hsp70 protein	Heat shock protein
TRINITY_DN22142_c0_g1	HSP70	144	12	78	35	65	9	35	9	Hsp70 protein	Heat shock protein
TRINITY_DN107889_c0_g1	HSP90	0	0	1	16	2	0	0	27	Hsp90 protein	Heat shock protein
TRINITY_DN106861_c0_g2	Trehalose_PPase	11	5	0	4	4	6	40	4	Trehalose-phosphatase	Trehalose
TRINITY_DN126268_c0_g1	HSP70	0	7	17	19	15	2	3	16	Hsp70 protein	Heat shock protein
TRINITY_DN11628_c3_g1	HSP70	0	0	29	1	5	0	3	6	Hsp70 protein	Heat shock protein
TRINITY_DN1888_c4_g1	HSP70	0	2	0	37.01	4	0	0	82.11	Hsp70 protein	Heat shock protein
TRINITY_DN40491_c4_g1	HSP70	0	23	0	0	0	0	0	0	Hsp70 protein	Heat shock protein
TRINITY_DN108473_c0_g1	Usp	4	5	66	8	3	11	8	11	Universal stress protein family	Stress
TRINITY_DN277642_c1_g1	HSP20	0	1	1	1	2	10	0	0	Hsp20/alpha crystallin family	Heat shock protein
TRINITY_DN819_c0_g1	HSP20	0	6	275	4	23	36	0	4	Hsp20/alpha crystallin family	Heat shock protein
TRINITY_DN278261_c0_g1	HSP20	0	2	0	0	0	20	0	0	Hsp20/alpha crystallin family	Heat shock protein
TRINITY_DN1972705_c0_g1	HSP20	0	0	0	0	0	0	18	0	Hsp20/alpha crystallin family	Heat shock protein
TRINITY_DN11648_c0_g2	HSP90	0	1	1	5	5	5	0	2	Hsp90 protein	Heat shock protein
TRINITY_DN233217_c0_g1	HSP70	3	0	2	3	5	0	0	3	Hsp70 protein	Heat shock protein
TRINITY_DN59506_c0_g1	HSP20	0	1	29	6	4	21	0	2	Hsp20/alpha crystallin family	Heat shock protein
TRINITY_DN328586_c0_g1	HSP70	0	5	0	0	0	0	16	0	Hsp70 protein	Heat shock protein
TRINITY_DN1869881_c0_g1	HSP70	0	0	2	0	0	0	0	0	Hsp70 protein	Heat shock protein
TRINITY_DN82702_c0_g1	HSP20	12	10	5	6	3	0	2	19	Hsp20/alpha crystallin family	Heat shock protein
TRINITY_DN75294_c0_g1	HSP20	21	18	3	5	1	29	20	1	Hsp20/alpha crystallin family	Heat shock protein
TRINITY_DN28473_c3_g1	HSP70	0	4	3	8	14	13	5	0	Hsp70 protein	Heat shock protein
TRINITY_DN783527_c0_g1	HSP70	12	0	1	9	0	0	0	0	Hsp70 protein	Heat shock protein
TRINITY_DN13449_c1_g1	HSP20	2	0	15	6	19	7	15	13	Hsp20/alpha crystallin family	Heat shock protein
TRINITY_DN49505_c1_g1	HSP90	2	0	0	19	0	8	3	1	Hsp90 protein	Heat shock protein
TRINITY_DN39444_c0_g1	HSP70	3	3	0	3	7	18	4	12	Hsp70 protein	Heat shock protein
TRINITY_DN68132_c1_g2	HSP70	0	0	8	17	1	0	0	0	Hsp70 protein	Heat shock protein
TRINITY_DN29466_c1_g1	HSP70	4	6	13	10	45	0	1	1	Hsp70 protein	Heat shock protein
TRINITY_DN48132_c0_g1	HSP70	0	1	68.01	0	1	0	0	3	Hsp70 protein	Heat shock protein
TRINITY_DN8417_c0_g1	HSP9_HSP12	0	0	0	0	0	0	0	0	Heat shock protein 9/12	Heat shock protein
TRINITY_DN1063893_c0_g1	HSP70	0	2	12	2	0	0	0	0	Hsp70 protein	Heat shock protein
TRINITY_DN211212_c0_g3	HSP70	5	6	11	18	0	0	0	2	Hsp70 protein	Heat shock protein
TRINITY_DN1612817_c0_g1	ThuA	0	2	30	2	7	12	0	1	Trehalose utilisation	Trehalose
TRINITY_DN1341137_c0_g1	HSP70	1	0	0	3	0	26	2	0	Hsp70 protein	Heat shock protein
TRINITY_DN1035476_c0_g1	HSP20	14	0	3	2	34	0	4	0	Hsp20/alpha crystallin family	Heat shock protein
TRINITY_DN133165_c0_g1	HSP70	0	0	0	3	8	0	1	24	Hsp70 protein	Heat shock protein
TRINITY_DN19255_c0_g1	HSP70	30.56	89.51	9	34.31	11	79.28	125.59	7	Hsp70 protein	Heat shock protein
TRINITY_DN114425_c0_g1	HSP70	0	0	0	0	0	0	0	47	Hsp70 protein	Heat shock protein
TRINITY_DN35755_c0_g1	HSP20	53	126	19	33	31	63	90	15	Hsp20/alpha crystallin family	Heat shock protein
TRINITY_DN21947_c0_g1	HSP70	10.28	28	5	7	5.64	12	21.22	0	Hsp70 protein	Heat shock protein
TRINITY_DN42405_c0_g1	HSP20	6	3	28	61	5	15	7	13	Hsp20/alpha crystallin family	Heat shock protein
TRINITY_DN54476_c0_g1	HSP70	0	1	0	0	1	6	2	0	Hsp70 protein	Heat shock protein
TRINITY_DN1883339_c0_g1	T6PP_N	0	0	0	0	0	0	0	24	Trehalose-6-phosphate phosphatase N-terminal helical bundle domain	Trehalose
TRINITY_DN1416548_c0_g1	HSP20	3	0	0	0	0	0	3	0	Hsp20/alpha crystallin family	Heat shock protein
TRINITY_DN11628_c2_g1	HSP70	18	9	6	16	8	15	32	10	Hsp70 protein	Heat shock protein
TRINITY_DN63423_c0_g1	HSP20	152	76	39	358	49.63	63	33.7	41	Hsp20/alpha crystallin family	Heat shock protein
TRINITY_DN386307_c0_g1	HSP90	0	1	0	3	0	0	2	6	Hsp90 protein	Heat shock protein
TRINITY_DN116629_c0_g1	HSP90	15.69	2	5	0	34	0	0	43.95	Hsp90 protein	Heat shock protein
TRINITY_DN982626_c0_g1	HSP70	3	0	0	0	0	0	29	4	Hsp70 protein	Heat shock protein
TRINITY_DN395126_c0_g1	HSP20	0	0	0	0	0	0	0	0	Hsp20/alpha crystallin family	Heat shock protein
TRINITY_DN7347_c0_g1	HSP90	9	6	16.16	16.2	134.33	51.54	838.21	42.15	Hsp90 protein	Heat shock protein
TRINITY_DN1797826_c0_g1	HSP20	0	0	1	0	0	0	0	2	Hsp20/alpha crystallin family	Heat shock protein
TRINITY_DN1559496_c0_g1	KGG	0	1	21	0	1	0	0	0	Stress-induced bacterial acidophilic repeat motif	Stress
TRINITY_DN1930845_c0_g1	HSP70	0	0	0	0	12	0	0	0	Hsp70 protein	Heat shock protein
TRINITY_DN7260_c2_g1	HSP90	0	4	32	0	0	0	0	12	Hsp90 protein	Heat shock protein
TRINITY_DN1351523_c0_g1	Usp	0	0	0	5	0	7	2	2	Universal stress protein family	Stress
TRINITY_DN5291_c0_g1	HSP90	46.61	16.14	165.86	20	195.95	120	42.24	64.03	Hsp90 protein	Heat shock protein
TRINITY_DN14372_c0_g3	HSP20	1	7	8	2	5	34	6	0	Hsp20/alpha crystallin family	Heat shock protein
TRINITY_DN353353_c0_g1	HSP90	3	2	10	0	1	0	6	3	Hsp90 protein	Heat shock protein
TRINITY_DN1434656_c0_g1	Mid2	0	1	81	0	1	3	0	0	Mid2 like cell wall stress sensor	Stress
TRINITY_DN75684_c0_g1	HSP70	0	0	0	0	0	29	4	0	Hsp70 protein	Heat shock protein
TRINITY_DN1063840_c0_g1	HSP70	0	0	2	0	0	0	3	5	Hsp70 protein	Heat shock protein
TRINITY_DN1611273_c0_g1	HSP70	0	0	0	0	5	0	0	6	Hsp70 protein	Heat shock protein
TRINITY_DN214136_c0_g1	HSP90	0	6	21	0	0	0	0	2	Hsp90 protein	Heat shock protein
TRINITY_DN1857763_c0_g2	Usp	0	0	1	1	8	0	0	0	Universal stress protein family	Stress
TRINITY_DN62406_c0_g1	HSP70	0	0	0	0	36.97	0	1	31	Hsp70 protein	Heat shock protein
TRINITY_DN143009_c0_g1	HSP90	10	4	23	15	1	11	9	12	Hsp90 protein	Heat shock protein
TRINITY_DN526764_c0_g1	SIN1	0	0	6	0	0	0	0	0	Stress-activated map kinase interacting protein 1 (SIN1)	Stress
TRINITY_DN3439_c0_g2	HSP70	91.02	59.81	831.82	89.91	990.64	490.85	908.86	421.77	Hsp70 protein	Heat shock protein
TRINITY_DN799265_c0_g1	HSP70	0	0	14	0	0	0	0	0	Hsp70 protein	Heat shock protein
TRINITY_DN53729_c1_g3	HSP70	4	0	5	0	0	0	0	0	Hsp70 protein	Heat shock protein
TRINITY_DN1295079_c0_g1	KGG	3	0	0	0	0	0	0	0	Stress-induced bacterial acidophilic repeat motif	Stress
TRINITY_DN49743_c0_g1	HSP70	0	0	0	0	0	0	0	0	Hsp70 protein	Heat shock protein
TRINITY_DN127376_c0_g1	HSP20	2	0	5	0	0	6	1	0	Hsp20/alpha crystallin family	Heat shock protein
TRINITY_DN1288805_c0_g1	HSP20	0	0	0	34	0	2	0	13	Hsp20/alpha crystallin family	Heat shock protein
TRINITY_DN449867_c0_g1	Trehalose_PPase	0	0	0	0	0	0	11	116	Trehalose-phosphatase	Trehalose
TRINITY_DN14301_c0_g3	HSP70	7	3	0	5	0	15	0	0	Hsp70 protein	Heat shock protein
TRINITY_DN38134_c1_g1	HSP70	1	1	129	12	0	0	4	0	Hsp70 protein	Heat shock protein
TRINITY_DN679434_c0_g1	HSP70	0	0	75	0	3	0	0	1	Hsp70 protein	Heat shock protein
TRINITY_DN1026908_c0_g1	FKS1_dom1	4	0	0	4	0	0	0	1	13-beta-glucan synthase subunit FKS1 domain-1	13-beta-glucan synthase
TRINITY_DN239211_c0_g1	HSP70	9	5	2	11	2	0	7	13	Hsp70 protein	Heat shock protein
TRINITY_DN121403_c0_g1	HSP70	9	0	0	0	0	0	66	4	Hsp70 protein	Heat shock protein
TRINITY_DN1576689_c0_g1	HSP20	3	8	22	3	0	0	0	1	Hsp20/alpha crystallin family	Heat shock protein
TRINITY_DN7780_c3_g1	HSP70	10	7	30	107.57	2	0	3	4	Hsp70 protein	Heat shock protein
TRINITY_DN271595_c0_g1	HSP70	0	0	0	0	0	0	16	0	Hsp70 protein	Heat shock protein
TRINITY_DN1868887_c0_g1	HSP20	0	0	0	0	0	6	1	1	Hsp20/alpha crystallin family	Heat shock protein
TRINITY_DN668856_c0_g1	Usp	12	2	0	4	0	1	0	0	Universal stress protein family	Stress
TRINITY_DN190232_c0_g1	HSP70	2	7	25	13	0	6	0	0	Hsp70 protein	Heat shock protein
TRINITY_DN102386_c0_g2	HSP20	0	5	0	0	3	2	18	2	Hsp20/alpha crystallin family	Heat shock protein
TRINITY_DN118701_c0_g1	HSP90	0	0	0	0	27.52	0	0	17	Hsp90 protein	Heat shock protein
TRINITY_DN90690_c0_g2	HSP70	0	1	4	0	6	0	0	6	Hsp70 protein	Heat shock protein
TRINITY_DN1452574_c0_g1	HSP20	0	0	0	0	0	0	91	0	Hsp20/alpha crystallin family	Heat shock protein
TRINITY_DN15779_c6_g1	HSP90	0	0	16	0	0	0	0	0	Hsp90 protein	Heat shock protein
TRINITY_DN1120797_c0_g1	HSP70	5	1	25	4	8	0	2	13	Hsp70 protein	Heat shock protein
TRINITY_DN1694360_c0_g1	HSP20	0	3	6	0	0	0	0	0	Hsp20/alpha crystallin family	Heat shock protein
TRINITY_DN1912186_c0_g1	Usp	6	0	4	0	0	0	1	0	Universal stress protein family	Stress
TRINITY_DN230092_c0_g1	Trehalose_PPase	0	1	3	0	0	0	0	8	Trehalose-phosphatase	Trehalose
TRINITY_DN452966_c0_g1	HSP20	0	0	4	3	8	0	0	13	Hsp20/alpha crystallin family	Heat shock protein
TRINITY_DN1490960_c0_g1	HSP70	5	1	0	2	0	0	0	0	Hsp70 protein	Heat shock protein
TRINITY_DN168879_c0_g1	HSP70	5	12	15	3	16	41	2	1	Hsp70 protein	Heat shock protein
TRINITY_DN110685_c0_g2	HSP70	0	0	0	9	12	7	1	0	Hsp70 protein	Heat shock protein
TRINITY_DN14007_c0_g1	HSP20	25	0	55	57	2	0	7	9	Hsp20/alpha crystallin family	Heat shock protein
TRINITY_DN13616_c1_g2	HSP70	0	0	3	2	5.83	0	46	6	Hsp70 protein	Heat shock protein
TRINITY_DN665568_c0_g1	HSP20	1	4	0	0	0	0	2	0	Hsp20/alpha crystallin family	Heat shock protein
TRINITY_DN275982_c0_g1	HSP20	3	5	0	6	0	0	6	3	Hsp20/alpha crystallin family	Heat shock protein
TRINITY_DN24985_c0_g1	HSP20	3	66	0	0	4	44	45	0	Hsp20/alpha crystallin family	Heat shock protein
TRINITY_DN825658_c0_g1	HSP20	29	1	0	2	0	0	4	0	Hsp20/alpha crystallin family	Heat shock protein
TRINITY_DN53981_c0_g1	HSP90	12.31	8	3	1	8	0	2	6	Hsp90 protein	Heat shock protein
TRINITY_DN45380_c1_g1	HSP90	0	0	6	0	0	0	12	8	Hsp90 protein	Heat shock protein
TRINITY_DN241225_c0_g1	HSP70	2	11.7	4	11.01	13	18	107.48	7	Hsp70 protein	Heat shock protein
TRINITY_DN123266_c0_g1	HSP70	11	1	31	4	1	0	0	52	Hsp70 protein	Heat shock protein
TRINITY_DN13042_c0_g1	HSP20	0	0	4	1	0	0	0	0	Hsp20/alpha crystallin family	Heat shock protein
TRINITY_DN535420_c0_g1	HSP70	0	0	12	0	0	0	0	2	Hsp70 protein	Heat shock protein
TRINITY_DN254574_c0_g1	HSP20	0	1	0	1	1	2	6	0	Hsp20/alpha crystallin family	Heat shock protein
TRINITY_DN237533_c0_g1	FKS1_dom1	0	0	2	0	0	0	0	40	13-beta-glucan synthase subunit FKS1 domain-1	13-beta-glucan synthase
TRINITY_DN371564_c0_g1	YflT	0	1	4	0	0	0	17	0	Heat induced stress protein YflT domain	Stress
TRINITY_DN3496_c0_g1	HSP70	16	14	0	0	11	1096	282	453	Hsp70 protein	Heat shock protein
TRINITY_DN263880_c0_g1	KGG	6	4	8	0	11	14	5	5	Stress-induced bacterial acidophilic repeat motif	Stress
TRINITY_DN1895793_c0_g1	Usp	33	0	0	4	3	0	0	2	Universal stress protein family	Stress
TRINITY_DN40580_c0_g2	HSP70	1	0	0	8	0	5	5	16	Hsp70 protein	Heat shock protein
TRINITY_DN353052_c0_g1	HSP70	0	0	3	2	0	0	0	13	Hsp70 protein	Heat shock protein
TRINITY_DN1334113_c0_g1	HSP70	0	0	11	0	0	0	0	2	Hsp70 protein	Heat shock protein
TRINITY_DN445821_c0_g1	Di19_C	0	2	0	0	0	0	8	7	Stress-induced protein Di19 C-terminal	Stress
TRINITY_DN1303_c5_g1	HSP90	3	9	0	4	14	12	3	1	Hsp90 protein	Heat shock protein
TRINITY_DN17614_c0_g1	HSP20	0	1	18.9	36	40	0	2	18	Hsp20/alpha crystallin family	Heat shock protein
TRINITY_DN24472_c0_g1	HSP20	192	12	3	0	7	0	8	18	Hsp20/alpha crystallin family	Heat shock protein
TRINITY_DN25012_c0_g5	HSP70	0	8	0	2	8	30	16	8	Hsp70 protein	Heat shock protein
TRINITY_DN53497_c1_g2	HSP70	1	0	0	2	0	0	8	25	Hsp70 protein	Heat shock protein
TRINITY_DN167884_c0_g1	HSP20	31	9	24	16	30	0	10	10	Hsp20/alpha crystallin family	Heat shock protein
TRINITY_DN76637_c0_g1	HSP70	0	0	33	0	2	0	0	0	Hsp70 protein	Heat shock protein
TRINITY_DN14950_c1_g1	Viral_helicase1	353	108	4276	0	118	482	0	35	Viral (Superfamily 1) RNA helicase	RNA helicase
TRINITY_DN209240_c0_g1	HSP70	23	4	3.07	43.41	0	0	1	0	Hsp70 protein	Heat shock protein
TRINITY_DN281086_c0_g1	HSP70	1	0	9	1	0	0	7	2	Hsp70 protein	Heat shock protein
TRINITY_DN211130_c1_g1	HSP90	0	0	0	0	0	0	0	12	Hsp90 protein	Heat shock protein
TRINITY_DN140582_c0_g1	HSP70	0	12	3	21	0	0	1	0	Hsp70 protein	Heat shock protein
TRINITY_DN7105_c1_g1	HSP90	0	0	154	2	0	1	0	0	Hsp90 protein	Heat shock protein
TRINITY_DN96004_c0_g1	HSP70	5	2	0	1	0	11	5	7	Hsp70 protein	Heat shock protein
TRINITY_DN38553_c0_g1	HSP70	13	11	48	64	26	42	57	83	Hsp70 protein	Heat shock protein
TRINITY_DN4307_c0_g1	HSP90	33	17	19	19	11	11	5	53	Hsp90 protein	Heat shock protein
TRINITY_DN816621_c0_g1	HSP20	0	0	0	0	0	0	0	0	Hsp20/alpha crystallin family	Heat shock protein
TRINITY_DN1698353_c0_g1	HSP20	12	29	0	6	0	0	0	0	Hsp20/alpha crystallin family	Heat shock protein
TRINITY_DN159361_c0_g1	HSP20	0	0	0	0	0	0	1	52	Hsp20/alpha crystallin family	Heat shock protein
TRINITY_DN95302_c0_g1	HSP20	10	5	172	23	85	28	13	65	Hsp20/alpha crystallin family	Heat shock protein
TRINITY_DN37758_c0_g1	HSP70	2	0	44	0	0	0	0	2	Hsp70 protein	Heat shock protein
TRINITY_DN258949_c0_g1	Usp	0	0	4	0	0	0	1	11	Universal stress protein family	Stress
TRINITY_DN771378_c0_g1	HSP90	0	0	9	0	0	0	1	0	Hsp90 protein	Heat shock protein
TRINITY_DN493712_c0_g1	Usp	2	0	2	3	4	0	0	0	Universal stress protein family	Stress
TRINITY_DN141574_c0_g1	HSP70	2	1	11	8	11	0	7	0	Hsp70 protein	Heat shock protein
TRINITY_DN1154462_c0_g1	HSP70	0	0	0	1	0	0	0	0	Hsp70 protein	Heat shock protein
TRINITY_DN1901133_c0_g1	KGG	2	1	0	3	3	3	0	10	Stress-induced bacterial acidophilic repeat motif	Stress
TRINITY_DN1452280_c0_g1	HSP20	21	0	0	0	0	0	3	0	Hsp20/alpha crystallin family	Heat shock protein
TRINITY_DN797637_c0_g1	HSP20	0	0	0	0	0	0	80.35	0	Hsp20/alpha crystallin family	Heat shock protein
TRINITY_DN432943_c0_g1	KGG	1	1	0	5	0	0	3	0	Stress-induced bacterial acidophilic repeat motif	Stress
TRINITY_DN1007183_c0_g1	HSP9_HSP12	0	1	0	4	0	0	2	18	Heat shock protein 9/12	Heat shock protein
TRINITY_DN64584_c0_g2	HSP70	24	0	29	7	1	40	4	8	Hsp70 protein	Heat shock protein
TRINITY_DN717976_c0_g1	Usp	11	6	7	10	6	13	5	3	Universal stress protein family	Stress
TRINITY_DN104119_c0_g1	HSP70	0	6	0	1	0	0	5	0	Hsp70 protein	Heat shock protein
TRINITY_DN176551_c2_g1	HSP20	6	0	0	2	3	24	32	0	Hsp20/alpha crystallin family	Heat shock protein
TRINITY_DN1250099_c0_g1	HSP70	4	2	5	4	0	13	2	2	Hsp70 protein	Heat shock protein
TRINITY_DN55762_c1_g1	HSP70	0	0	0	7	4	2	62	23	Hsp70 protein	Heat shock protein
TRINITY_DN43366_c0_g1	HSP20	28	0	1	13	4	23	47	0	Hsp20/alpha crystallin family	Heat shock protein
TRINITY_DN1736361_c0_g1	Glucan_synthase	0	0	0	0	0	0	0	7.93	13-beta-glucan synthase component	13-beta-glucan synthase
TRINITY_DN225044_c0_g2	Usp	0	22	3	14	0	0	9	0	Universal stress protein family	Stress
TRINITY_DN48555_c1_g1	HSP20	0	1	0	8	0	0	0	0	Hsp20/alpha crystallin family	Heat shock protein
TRINITY_DN100182_c0_g1	HSP70	3	11	26	19	6.02	20	10	13	Hsp70 protein	Heat shock protein
TRINITY_DN979089_c0_g1	HSP70	0	0	0	0	1	6	2	0	Hsp70 protein	Heat shock protein
TRINITY_DN22680_c1_g1	HSP70	16	0	0	9	3	17.83	38.48	25.18	Hsp70 protein	Heat shock protein
TRINITY_DN954543_c0_g1	HSP20	0	4	0	0	0	0	96	0	Hsp20/alpha crystallin family	Heat shock protein
TRINITY_DN117711_c2_g2	HSP70	0	0	20	0	2	0	0	3	Hsp70 protein	Heat shock protein
TRINITY_DN47941_c0_g1	HSP70	1	4	5	0	0	0	0	2	Hsp70 protein	Heat shock protein
TRINITY_DN115225_c0_g2	HSP20	11	3	1	2	8	1	23	7	Hsp20/alpha crystallin family	Heat shock protein
TRINITY_DN66219_c0_g1	HSP20	0	0	0	0	51	0	0	0	Hsp20/alpha crystallin family	Heat shock protein
TRINITY_DN224776_c0_g1	HSP9_HSP12	0	4	0	2	3	1	3	18	Heat shock protein 9/12	Heat shock protein
TRINITY_DN75796_c0_g1	HSP20	0	0	112	0	2	0	0	2	Hsp20/alpha crystallin family	Heat shock protein
TRINITY_DN1898848_c0_g1	KGG	1	0	0	4	0	0	0	0	Stress-induced bacterial acidophilic repeat motif	Stress
TRINITY_DN795776_c0_g1	Dabb	0	0	0	0	0	0	6	0	Stress responsive A/B Barrel Domain	Stress
TRINITY_DN21784_c2_g1	HSP70	10.61	13	0	15.99	2	19	345.59	15	Hsp70 protein	Heat shock protein
TRINITY_DN246554_c0_g1	HSP70	0	1	1	5	28.86	0	0	3	Hsp70 protein	Heat shock protein
TRINITY_DN4975_c1_g1	HSP70	11	8.14	36	29	280.62	7.47	252.89	25.53	Hsp70 protein	Heat shock protein
TRINITY_DN177992_c0_g1	HSP90	2	0	1	0	7	0	0	0	Hsp90 protein	Heat shock protein
TRINITY_DN6843_c0_g2	HSP20	0	0	0	0	0	0	0	57	Hsp20/alpha crystallin family	Heat shock protein
[truncated: 4,473 more rows]
